# Supplementary material for: Comparative metabolic study of planktonic and sessile cells in Salmonella Enteritidis ATCC 13076: Elucidating metabolic pathways driving biofilm formation
Source: PLoS One. 2025 Jan 24;20(1):e0317420. doi: 10.1371/journal.pone.0317420 (PMC11761094; doi:10.1371/journal.pone.0317420)
Supplement: S1 File — S1 Table includes features detected in negative ion mode for planktonic and sessile cells. S2 Table includes features detected in positive ion mode. S3 Table lists presumptively identified metabolites and their modulation between sessile and planktonic cells. (ZIP) [file pone.0317420.s001.zip]

Archive with 7 entries (6 files):
- Supporting information/
- Supporting information/S1 Table.xlsx
- __MACOSX/Supporting information/._S1 Table.xlsx
- Supporting information/S3 Table.xlsx
- __MACOSX/Supporting information/._S3 Table.xlsx
- Supporting information/S2 Table.xlsx
- __MACOSX/Supporting information/._S2 Table.xlsx
