# Supplementary material for: Comparative metabolic study of planktonic and sessile cells in Salmonella Enteritidis ATCC 13076: Elucidating metabolic pathways driving biofilm formation
Source: PLoS One. 2025 Jan 24;20(1):e0317420. doi: 10.1371/journal.pone.0317420 (PMC11761094; doi:10.1371/journal.pone.0317420)
Supplement: S1 File — S1 Table includes features detected in negative ion mode for planktonic and sessile cells. S2 Table includes features detected in positive ion mode. S3 Table lists presumptively identified metabolites and their modulation between sessile and planktonic cells. (ZIP) [file pone.0317420.s001.zip › Supporting information/S1 Table.xlsx]

## Sheet: S1 Table
	S1 Table. Matrix displays the features detected in negative ion mode in planktonic and sessile cells. Matriz was obtained from the XCMS software and filtered using quality control samples (CV > 25%).
	m/z	Planktonic_01	Planktonic_02	Planktonic_03	Planktonic_04	Planktonic_05	Planktonic_06	Planktonic_07	Planktonic_08	Planktonic_09	Biofilm_01	Biofilm_02	Biofilm_03	Biofilm_04	Biofilm_05	Biofilm_06	Biofilm_07	Biofilm_08	Biofilm_09
	54.9149	0	0	0	0	0	0	0	0	0	0	0	3407.36	0	3250.63	0	0	0	0
	56.0288	0	0	0	0	0	4970.86	3906.44	0	0	0	0	0	0	0	0	4752.3	4543.54	4688.04
	56.0292	4818.17	0	0	0	0	0	4386.58	4233.59	0	4060.23	0	0	4254.77	8564.94	4614.84	4721.81	0	0
	56.1406	3591.39	3624.45	3258.34	3433.63	3642.28	0	3775.99	0	0	0	9580.84	0	9581.23	0	0	0	0	0
	56.1406	9758.68	5149.5	4031.59	0	0	0	0	4656.43	0	0	0	0	0	0	0	0	0	0
	56.1407	0	0	0	0	0	0	3546.61	0	0	3550.21	3954.02	0	3810.43	0	0	0	3881.16	0
	56.4681	0	9842.12	0	0	0	0	0	0	5264.14	0	0	3919.14	0	0	0	4186.82	0	0
	56.69	4431.28	0	3775.92	0	0	0	0	8707.36	4087.78	0	0	0	0	0	0	0	0	0
	57.5821	5232.43	34105.3	18432.9	12746.2	0	20613	4705.74	9930.72	18082.6	21931.2	6542.06	23864.2	0	0	5746.03	5405.41	6125.68	0
	57.5824	4865.38	33638.3	16048.3	0	16013.1	17031.9	0	16684.3	31712.7	0	21469.3	0	4556.07	0	0	0	5575.27	4526.89
	57.6939	0	0	0	0	0	3802.24	4212.4	0	0	0	4763.84	0	0	0	0	0	0	0
	57.6939	4201.4	0	0	3930.1	0	3912.76	5087.33	4124.06	4139.67	5044.73	0	4673.1	0	4477.67	4040.22	0	0	0
	57.6939	0	3774.38	7717.37	0	0	3573.34	4049.36	5488.16	0	0	0	0	3647.48	0	4807.09	5278.83	0	3100.84
	58.9575	225610	139630	109442	138165	124167	127941	130796	96832.5	152732	159317	118080	211658	115310	103969	137480	124160	128083	125917
	59.0126	71770.2	74255.5	79721.6	60980.4	64168.1	70938.8	59200.5	83494.2	60741.8	71302	71642.7	73272.1	70712.1	50287.8	73376	60541.4	58090	57219.4
	60.9919	1.51177e+06	827393	1.42488e+06	958813	574815	911915	786624	869074	1.26663e+06	1.19793e+06	1.63189e+06	1.07646e+06	2.37087e+06	993477	1.0674e+06	929734	1.07381e+06	1.06692e+06
	60.9919	2.87869e+06	2.86909e+06	3.04732e+06	3.43794e+06	2.15418e+06	3.49409e+06	1.95872e+06	1.5689e+06	2.88793e+06	3.22802e+06	3.75272e+06	1.29564e+06	2.66768e+06	2.86907e+06	2.79459e+06	1.66088e+06	3.42033e+06	1.53101e+06
	61.9871	3.25446e+06	2.20442e+06	2.18882e+06	2.99975e+06	2.6267e+06	2.75032e+06	2.13992e+06	2.59823e+06	2.55048e+06	994170	1.08523e+06	1.02876e+06	1.03267e+06	734279	796132	827087	970667	859733
	61.9871	3.23433e+06	3.28055e+06	3.46552e+06	3.38147e+06	3.30751e+06	3.3843e+06	4.64731e+06	4.74324e+06	4.78223e+06	1.18461e+06	1.26957e+06	1.26654e+06	1.24389e+06	1.10996e+06	1.18684e+06	1.13784e+06	1.17096e+06	1.20741e+06
	61.9871	1.74752e+06	1.79296e+06	1.83774e+06	1.718e+06	1.57246e+06	1.70082e+06	1.30815e+06	2.36122e+06	1.38707e+06	2.04209e+06	2.35254e+06	2.12875e+06	2.15461e+06	1.40564e+06	1.63881e+06	2.42902e+06	1.79004e+06	2.59983e+06
	61.9872	1.69335e+06	1.62804e+06	1.48721e+06	1.45554e+06	1.7105e+06	1.49611e+06	1.34362e+06	1.6016e+06	1.68001e+06	2.79304e+06	3.49805e+06	2.92782e+06	1.91078e+06	3.60142e+06	2.18635e+06	3.02064e+06	1.37261e+06	1.40966e+06
	68.9946	1.30537e+06	1.22232e+06	1.24626e+06	1.25435e+06	1.23906e+06	1.42005e+06	1.13195e+06	1.37686e+06	1.3564e+06	1.06794e+06	1.16625e+06	1.11908e+06	1.12522e+06	1.02093e+06	889823	1.02321e+06	1.01642e+06	1.04426e+06
	68.9946	1.4778e+06	1.41748e+06	1.5248e+06	1.36037e+06	1.26266e+06	1.27894e+06	1.53422e+06	1.69718e+06	1.54801e+06	1.21376e+06	1.28936e+06	1.13416e+06	1.07835e+06	1.00607e+06	1.18433e+06	1.25589e+06	1.16909e+06	1.27046e+06
	68.9946	2.83265e+06	2.92447e+06	2.98178e+06	2.7406e+06	2.79801e+06	2.44719e+06	2.47915e+06	2.79484e+06	2.62845e+06	2.51257e+06	2.61682e+06	2.91409e+06	2.61052e+06	2.22916e+06	2.45369e+06	2.38648e+06	2.71928e+06	2.48189e+06
	68.9946	3.92228e+06	3.90355e+06	3.96579e+06	3.43488e+06	3.42683e+06	3.8103e+06	4.27464e+06	4.13543e+06	4.12046e+06	4.27865e+06	4.0889e+06	4.46004e+06	4.41025e+06	4.44254e+06	4.37077e+06	4.29315e+06	4.21119e+06	4.67973e+06
	71.0126	213922	174377	199791	245812	339511	210663	206216	186644	215863	77615.8	60721.1	65907.6	54514	51395.9	71793.9	48959	55840.8	62943.2
	72.9919	3.67676e+06	1.71111e+06	2.50252e+06	3.58287e+06	1.76365e+06	3.32798e+06	1.35228e+06	1.69293e+06	1.83372e+06	2.32678e+06	1.94215e+06	2.16718e+06	4.72081e+06	1.63523e+06	5.70216e+06	1.59885e+06	5.54554e+06	3.1097e+06
	76.0109	785243	760285	748714	768361	716507	709431	741620	755927	869719	935508	484138	489287	755978	544438	335740	824268	422249	313044
	78.9177	136037	167846	136396	135021	157542	149706	133676	200449	143968	149045	191565	169172	330748	174363	229748	348222	382737	184470
	78.9578	9.42983e+06	9.42134e+06	9.33265e+06	9.10596e+06	8.9413e+06	9.09425e+06	1.27866e+07	1.24445e+07	1.24631e+07	466778	449900	454750	767387	688732	767387	727543	797390	817709
	80.9156	135387	135132	162971	129979	151498	131102	155946	214521	168076	192934	186228	172274	194113	162198	454939	392143	364358	170579
	87.0073	1.08699e+06	2.24502e+07	1.19451e+06	889778	1.36372e+06	3.16771e+07	23293597	2.36498e+07	3.34649e+07	231045	216925	2.75556e+07	1.15945e+07	2.94655e+07	2.57396e+07	2.60195e+07	2.12829e+07	2.31929e+07
	87.9241	1.17307e+06	961186	1.051e+06	1.06899e+06	994596	1.07608e+06	1.00998e+06	1.00996e+06	1.06499e+06	955164	1.01518e+06	1.06035e+06	1.06495e+06	885187	867762	867364	727930	847621
	87.9241	6.82761e+06	6.71852e+06	6.50473e+06	6.85566e+06	6.7703e+06	6.8516e+06	6.4391e+06	6.60453e+06	7.29655e+06	6.32168e+06	6.4942e+06	6.81336e+06	6.80517e+06	4.69501e+06	5.03741e+06	4.85415e+06	4.62873e+06	4.47597e+06
	87.9241	3.84838e+06	3.71573e+06	3.80413e+06	3.91493e+06	3.89684e+06	3.92838e+06	3.85264e+06	3.83779e+06	3.90281e+06	4.56208e+06	4.61033e+06	4.43904e+06	3.95133e+06	4.10655e+06	3.66617e+06	4.06654e+06	4.30401e+06	4.15201e+06
	87.9241	1.03146e+06	943174	919920	931363	1.08485e+06	972664	938841	956624	959882	947356	918072	1.18626e+06	1.02283e+06	645298	901488	776472	689073	765979
	87.9241	3.56795e+06	3.6563e+06	3.70345e+06	3.654e+06	3.91905e+06	3.49495e+06	3.6476e+06	3.60734e+06	3.59389e+06	3.32195e+06	3.42567e+06	3.64737e+06	3.66446e+06	2.84222e+06	2.59704e+06	2.53845e+06	2.76556e+06	2.39945e+06
	87.9241	1.35076e+06	1.27432e+06	1.36837e+06	1.26437e+06	1.28503e+06	1.32632e+06	1.27455e+06	1.38873e+06	1.11423e+06	1.25248e+06	1.23277e+06	1.24138e+06	1.21085e+06	873160	847677	1.08301e+06	1.13753e+06	838494
	87.9241	2.70125e+06	2.68421e+06	2.64393e+06	2.65072e+06	2.70435e+06	2.60978e+06	2.07215e+06	2.5088e+06	2.67388e+06	2.35335e+06	2.47538e+06	2.54887e+06	2.32744e+06	2.11336e+06	2.26258e+06	1.96068e+06	2.06469e+06	2.01391e+06
	87.9241	2.77065e+06	2.79213e+06	2.81781e+06	2.75618e+06	2.74798e+06	2.77369e+06	2.66265e+06	2.6501e+06	2.71015e+06	3.88272e+06	3.76949e+06	3.37078e+06	3.57078e+06	3.04358e+06	3.20046e+06	3.48617e+06	3.50631e+06	3.54583e+06
	87.9241	1.91543e+06	1.65973e+06	1.77988e+06	1.73042e+06	1.84027e+06	1.76876e+06	1.61942e+06	1.53576e+06	1.54013e+06	1.96866e+06	2.09591e+06	2.04526e+06	1.97468e+06	1.9654e+06	1.91609e+06	2.02978e+06	2.01162e+06	1.93861e+06
	87.9241	1.50615e+06	1.57446e+06	1.47443e+06	1.53574e+06	1.41168e+06	1.46992e+06	1.48677e+06	1.54459e+06	1.47413e+06	1.46487e+06	1.52029e+06	1.56705e+06	1.71379e+06	1.33868e+06	1.3268e+06	1.32265e+06	1.43839e+06	1.28895e+06
	87.9241	1.74103e+06	1.79414e+06	1.74045e+06	1.83506e+06	1.76048e+06	1.95888e+06	1.82963e+06	1.83589e+06	1.82722e+06	1.87328e+06	1.8482e+06	1.8065e+06	1.84122e+06	1.81105e+06	1.83542e+06	1.81903e+06	1.75383e+06	1.79305e+06
	87.9241	1.55676e+06	1.58359e+06	1.61386e+06	1.60795e+06	1.59643e+06	1.53285e+06	1.44868e+06	1.72557e+06	1.61551e+06	1.37415e+06	1.44381e+06	1.30967e+06	1.77207e+06	1.14408e+06	1.26929e+06	1.38573e+06	1.44187e+06	1.32109e+06
	87.9241	2.35871e+06	2.27738e+06	2.28149e+06	2.35551e+06	2.3401e+06	2.2666e+06	2.31185e+06	2.37391e+06	2.49422e+06	2.29537e+06	2.3163e+06	2.28136e+06	2.46805e+06	1.92506e+06	2.24158e+06	1.96477e+06	1.98444e+06	1.87987e+06
	88.9245	57148.9	59861.5	49326.2	64082.4	60120.6	68658.3	67498.5	58747.5	58110.5	53223.9	64581.3	49627.2	59724.3	51838.2	62476	50465.3	51820.9	60732.5
	89.0232	7.33814e+06	6.92501e+06	6.1327e+06	5.60935e+06	5.77966e+06	6.44737e+06	6.59495e+06	6.1482e+06	7.0662e+06	4.8664e+06	4.80858e+06	7.71043e+06	6.4829e+06	7.37696e+06	6.35322e+06	4.45549e+06	3.79561e+06	4.32961e+06
	90.0265	194672	197632	155871	137702	212811	166713	180254	182017	178381	120407	126274	201866	161252	192227	167395	111845	98901.3	120133
	90.9911	59465.3	33032.1	68599.7	53461.6	49491.4	40629.8	42762.4	41817	63007.9	54619.3	52381.6	63583.1	45551.9	40312.4	48245.6	53682.4	51531.3	24380.3
	91.9199	26556.6	20458.5	36546.8	23207.1	28932.5	24923.2	22795.7	18049.6	24453.9	14968.3	24708.3	20988.7	19069.5	21436	20916.9	16782	31923.7	27289.3
	92.9187	1.4688e+06	1.53952e+06	1.56038e+06	1.4265e+06	1.41299e+06	1.43817e+06	1.45287e+06	1.95885e+06	1.47246e+06	1.21991e+06	1.26823e+06	1.23981e+06	1.25729e+06	953922	1.0766e+06	1.00206e+06	976281	915016
	92.9188	937625	744104	946065	942720	473846	756555	457478	789996	427362	895267	430021	756424	826302	686502	698385	688229	770613	802281
	93.0446	71291.4	80755	67630.7	59476.6	75886.5	156090	171447	171367	158029	0	4580.03	25676.2	50498.3	17754	17749.3	0	17633.9	13041.1
	94.9188	123433	99978.4	120588	129047	105860	125771	128937	114633	116249	94655.8	123002	111200	137700	116522	115715	113802	139314	140976
	95.9266	150745	114548	133398	125029	132255	143933	136532	137298	120347	141450	124627	142846	132037	130477	113076	168610	137681	113468
	95.9266	31627.3	26574.3	21631.1	23084	29725.9	38893.8	30361.1	38911.4	24546.2	33527.7	38220.5	23672.4	25457.2	30193.6	28361.7	22574.2	21782.6	27008.4
	96.9589	3.86344e+06	3.69491e+06	3.96815e+06	3.28052e+06	3.49685e+06	3.51255e+06	4.64127e+06	4.06882e+06	4.83702e+06	3.26194e+06	4.05907e+06	4.13453e+06	2.98525e+06	6.27744e+06	4.56122e+06	4.47172e+06	2.56331e+06	2.82642e+06
	96.9684	2.66302e+07	2.63227e+07	2.5841e+07	2.84091e+07	2.66566e+07	2.69839e+07	4.00873e+07	3.92133e+07	4.15631e+07	1.66418e+06	1.58474e+06	1.53844e+06	2.26332e+06	1.88079e+06	2.12224e+06	1.9885e+06	2.34627e+06	2.27591e+06
	97.9301	1.01943e+06	1.62941e+06	778726	960731	1.92937e+06	592351	798954	493973	1.70572e+06	1.01442e+06	797407	908215	412013	835664	848893	1.05861e+06	1.06984e+06	1.01297e+06
	97.9301	739476	2.10129e+06	920480	1.72391e+06	1.67089e+06	2.25426e+06	1.61039e+06	1.69503e+06	932427	1.87609e+06	861177	1.20861e+06	1.09934e+06	1.70989e+06	1.83416e+06	2.16536e+06	2.01043e+06	803189
	97.9301	2.20618e+06	972366	1.18113e+06	1.5802e+06	1.17434e+06	1.04417e+06	841715	856839	1.09191e+06	1.12182e+06	1.22383e+06	1.04684e+06	1.22408e+06	1.26591e+06	1.04325e+06	1.15678e+06	2.96267e+06	1.08238e+06
	97.9301	1.16867e+06	1.36958e+06	1.14907e+06	983439	1.42102e+06	1.17408e+06	920629	1.07313e+06	934327	1.08192e+06	1.7679e+06	1.21818e+06	1.23238e+06	899386	924791	957605	1.35712e+06	807266
	98.9056	1.38296e+06	1.27353e+06	1.26982e+06	1.26594e+06	1.18682e+06	1.30667e+06	926273	1.25109e+06	1.26637e+06	1.32188e+06	1.3136e+06	1.74937e+06	1.31329e+06	847552	1.27927e+06	1.22158e+06	1.31069e+06	1.43138e+06
	98.9056	346806	380675	394148	560231	462857	371954	329946	353317	1.07928e+06	269698	285169	820623	521050	174890	276585	157941	466998	320319
	98.9056	410067	603609	1.11332e+06	417852	457615	540207	421799	581178	463724	345257	360464	377876	318399	202250	282979	181503	328697	267589
	98.9056	3.28643e+06	3.66334e+06	3.19826e+06	3.51814e+06	3.31069e+06	3.4628e+06	3.69037e+06	3.66075e+06	3.67248e+06	3.99943e+06	3.44299e+06	3.39464e+06	3.89244e+06	3.36093e+06	3.91111e+06	3.76175e+06	4.78308e+06	4.01217e+06
	98.9056	214661	195183	273571	206739	167826	158329	277213	212889	196538	445859	214603	484777	565840	110910	121245	401029	285710	192174
	100.903	556626	509352	424998	420492	399917	407149	306859	932724	307670	437049	884508	897800	432480	556881	613478	367308	484705	486437
	100.904	1.00972e+06	888581	803338	887748	1.07245e+06	1.06239e+06	961293	1.22902e+06	1.01885e+06	1.22565e+06	1.03918e+06	1.17466e+06	1.23229e+06	1.05358e+06	1.10844e+06	1.29316e+06	1.03039e+06	1.08159e+06
	100.932	441203	468576	489981	501662	505589	492183	349359	384049	420962	465643	485743	352904	445506	496544	478444	486490	494979	477701
	100.932	7.28491e+06	5.48144e+06	9.53912e+06	7.6629e+06	5.45995e+06	9.43973e+06	4.60536e+06	5.68644e+06	4.08656e+06	8.90328e+06	8.25977e+06	5.28635e+06	6.064e+06	7.1706e+06	4.55e+06	7.12514e+06	1.26454e+07	6.19844e+06
	100.932	273340	284363	288017	279559	321480	299978	288846	359557	287705	356623	339902	268825	372718	533789	812860	649401	567589	348879
	100.952	365140	339433	379041	342790	340530	323768	331760	330662	361312	298009	302970	332871	321403	277960	279149	240213	256598	266013
	100.952	208270	185442	181409	218687	181067	207210	218318	219049	207295	183750	138572	210737	187713	175852	171472	135966	168328	179576
	100.952	216288	206651	285497	151351	268729	191949	251049	254888	175301	175244	141297	169339	206555	199052	166384	195339	153798	157228
	100.952	384506	418143	410184	374848	396523	349501	351515	369286	343415	335488	340387	327227	312869	312213	297851	320869	404970	317055
	100.952	192409	211746	216941	215723	202870	210256	198024	192044	177384	196513	161534	178133	167430	154546	176900	167133	167624	176838
	100.952	133610	151850	123311	138929	131259	122877	143882	147459	128805	126130	115268	120005	104478	111921	132076	100209	105342	102255
	100.952	366968	405971	401727	422252	400540	404991	421805	368549	311684	345344	349030	352182	374027	281977	297683	300948	246469	288134
	100.952	126135	123993	154147	142818	137120	142827	131997	141766	137348	160314	135979	152879	141631	155221	160047	125938	109768	110723
	100.952	547447	501141	546965	515481	574510	521421	496549	551050	605273	510317	483913	551579	512181	393457	427662	379994	403008	421178
	100.952	146701	131327	139758	122451	132633	126924	144449	142183	144836	124779	127149	124196	119926	124436	131458	105855	116814	143957
	100.952	188212	239696	208823	233691	224629	216031	238361	260478	162602	234138	231343	212747	322918	186088	242676	177907	172659	217416
	100.952	1.16716e+06	1.12199e+06	1.141e+06	1.06521e+06	1.15864e+06	1.41837e+06	1.21787e+06	1.13894e+06	1.1607e+06	1.16181e+06	963658	1.23872e+06	1.20105e+06	1.11667e+06	915363	1.2151e+06	901264	1.8016e+06
	101.023	285718	366177	325798	402367	357182	303474	365855	407133	374553	272758	285763	293650	260245	207297	301479	270498	251469	235388
	101.932	877862	861040	1.07428e+06	882611	1.01649e+06	1.14232e+06	2.63996e+06	1.25569e+06	1.24401e+06	2.96972e+06	985879	2.66856e+06	2.84474e+06	1.16333e+06	114183	2.28065e+06	1.06026e+06	1.16128e+06
	101.932	1.16008e+06	1.15655e+06	976358	1.00674e+06	909896	1.40802e+06	900427	898926	891267	104328	925356	1.00317e+06	839054	612924	172699	764611	816906	1.79639e+06
	101.932	2.41154e+06	687567	676349	389555	632266	664750	739847	694648	821095	2.79466e+06	745564	747520	1.79706e+06	780961	716213	1.50378e+06	756718	429032
	101.951	556410	503730	524994	497361	332044	509948	567245	495107	515580	474374	546303	543243	542223	343680	526226	527790	512587	403653
	102.901	431773	437829	387210	381685	391346	390932	438866	420376	482934	389726	479847	480407	371949	378316	432285	439233	1.69824e+07	1.75252e+07
	102.948	2.02812e+07	2.0021e+07	2.03146e+07	1.95267e+07	2.05709e+07	2.07224e+07	2.39326e+07	2.07178e+07	2.07587e+07	2.12229e+07	2.04112e+07	2.04197e+07	2.34747e+07	2.20755e+07	1.97821e+07	2.35499e+07	2.01879e+07	2.10212e+07
	103.002	137230	179661	214392	241815	168271	200023	196771	156442	125155	426156	450451	186400	171108	180256	216316	223287	154945	231474
	103.002	200872	432808	426342	468539	259489	357741	258094	511020	454156	584997	335994	270233	808390	428144	624647	182852	598049	531053
	103.002	253230	318394	660637	335737	666876	355890	695689	739932	234452	889301	323916	1.00092e+06	351874	239846	251318	845745	240028	262066
	103.039	66411.7	68328.1	65794.8	60652	54916.9	54524.6	39979.1	38766.8	48975.3	41296.8	50662.6	36768.1	39371.7	38231.7	40553.7	50212.9	27559.1	32725.7
	103.039	372850	369344	368517	367733	326960	367692	388816	365957	396395	381460	402255	391701	344259	363822	401994	380425	384813	337430
	103.039	29319.1	39233.7	48438.8	37227.4	45652	43261.1	39026.2	40936.9	35731.7	49483.6	33861.3	29419	21943.1	25991.8	16673.1	31724.5	42589.9	30335.3
	105.018	739179	1.48621e+06	1.63077e+06	1.52955e+06	1.87195e+06	2.25264e+06	1.03543e+06	1.59367e+06	2.11028e+06	1.69812e+06	1.18614e+06	1.44272e+06	1.37157e+06	2.12383e+06	4.01275e+06	1.38842e+06	1.11789e+06	945673
	105.018	1.00349e+07	5.41701e+06	1.05525e+07	5.6261e+06	5.47031e+06	6.43209e+06	5.57042e+06	5.77961e+06	4.67409e+06	6.3001e+06	6.1051e+06	5.80824e+06	5.39148e+06	4.28261e+06	5.67523e+06	5.21332e+06	6.58017e+06	5.10598e+06
	105.018	1.37905e+07	5.247e+06	1.2349e+07	5.19953e+06	5.54455e+06	5.08727e+06	1.28632e+07	7.3164e+06	8.24553e+06	4.67575e+06	1.50484e+07	6.47176e+06	4.88872e+06	5.35297e+06	4.34426e+06	1.30026e+07	5.58722e+06	1.2588e+07
	105.935	413957	378853	405479	403611	383053	346176	434598	409121	415570	359586	406688	364687	362187	311350	284641	268707	199779	293710
	105.935	371017	354285	356584	337752	381072	338793	363055	355276	336315	428411	411891	420802	430660	382299	400131	414265	383488	408301
	105.935	242639	244282	243356	265270	203264	251953	240966	258740	200850	242368	234673	291808	218587	188554	211904	210949	181646	207871
	105.935	446915	471189	532858	480568	457206	453342	455912	433432	471841	405397	399433	505283	442756	350166	438027	383486	402804	367611
	105.935	200485	209271	223555	244990	236821	264416	162329	160041	178075	333863	354128	306139	320075	289391	313760	283675	288858	314490
	105.935	96617.2	89585.5	94518.8	104461	100938	95456	89515.5	126743	100926	130602	88289.9	89384.2	96812.1	65352	91856.6	81554.4	69701.7	79300.9
	105.935	376874	376687	334022	350616	378272	379921	327755	312952	332200	355168	317701	397664	406229	287376	287487	262189	324417	285305
	105.935	755017	677119	669570	711635	713961	652390	628939	638977	628642	777204	768645	800480	804588	750166	730001	724022	746599	722609
	105.935	278010	279049	313167	296987	279117	296509	274108	286271	303324	274470	259257	309890	291999	273592	283769	222984	279216	214897
	105.935	297082	328433	378737	390528	400154	327888	359227	363676	383367	407211	408760	443266	395075	355118	338125	362327	352651	380646
	105.935	461399	471834	482827	506715	472075	435550	426596	417649	405771	478987	500777	432698	459062	433335	410748	384926	410987	387599
	105.935	154509	164743	155660	164621	158098	162767	140287	147514	157823	159693	161382	200585	146935	117013	138751	116509	126215	122810
	105.935	326351	344128	356627	310512	353655	352115	351335	360663	343181	338481	353166	340394	333089	321068	408720	341892	332593	261774
	105.935	162723	142153	175390	149011	169428	157054	158782	203147	133264	153913	128544	190521	162354	127299	153911	110533	115768	100613
	105.935	154642	149531	144023	134685	141040	135103	160841	152748	138408	131408	128214	145960	151423	129720	157880	126397	130812	120693
	106.922	65680.2	53290	46302.8	70894.2	74460.7	72501.4	48316.7	55976.2	60559.7	150887	87720.8	68477.4	75516.8	80656.7	66092	82383.7	83641.4	93319.5
	108.934	464314	502602	461548	506515	478749	530714	444731	549543	468136	544368	551874	528583	538081	504370	509043	469082	541691	563075
	108.987	49068	54894.3	29851.2	30441.8	36392	43791.2	18126.7	116042	30056.7	531480	644894	448557	360436	381488	408010	466632	295946	401499
	110.023	454921	537737	463351	304669	303642	322225	2.59236e+06	1.13777e+06	1.42516e+06	3352.49	10917.3	11681.1	3592.89	9706.04	9616.19	9647.23	0	15443.8
	110.023	375891	379842	449827	332476	327661	279224	1.13983e+06	1.42537e+06	1.20685e+06	12964.2	4066.66	0	9932.47	3521.21	15881.1	10986.3	7869.4	14918.6
	110.933	208574	203752	208594	218672	228815	232237	210791	238284	245274	222951	197443	212486	225292	264015	203305	247245	259792	257936
	110.975	274948	322497	376602	282347	265130	309836	286133	375045	322291	315812	385408	322595	338097	271921	300717	322659	340680	441614
	110.975	460962	374543	365850	620914	587374	499481	398909	426461	437447	208219	205411	323086	211052	148843	160949	178924	178518	143812
	110.983	3.12817e+06	3.02101e+06	2.96353e+06	2.83949e+06	2.98219e+06	2.95664e+06	4.49587e+06	4.3859e+06	4.47935e+06	3.43266e+06	3.98448e+06	2.13475e+06	2.40785e+06	1.74239e+06	2.49893e+06	2.72582e+06	1.94008e+06	2.57729e+06
	111.008	1.98505e+06	1.86672e+06	1.9131e+06	1.86328e+06	1.98087e+06	1.96026e+06	4.04084e+06	3.88733e+06	3.92589e+06	580729	637660	541113	403635	374578	474838	571405	427875	527542
	111.019	520518	503957	509076	699524	349141	703107	2.5742e+06	2.5876e+06	3.75663e+06	40082.6	39092.4	37088.4	33502.7	38154.6	44392.5	29623.7	38911.2	35987.2
	111.019	2.47862e+06	2.43817e+06	2.46147e+06	2.33211e+06	2.46885e+06	2.40993e+06	4.86421e+06	4.74907e+06	4.74199e+06	1.9314e+06	2.34436e+06	1.6432e+06	103299	93199.4	2.61871e+06	86162.1	86993.4	72069.4
	112.022	94197.5	62918.7	37697.8	54059.7	55155.1	57799.8	110607	110551	115555	0	6131.6	5244.68	5590.55	8052.11	7427.07	0	3289.62	10727.1
	112.984	1.70035e+07	1.6442e+07	1.52666e+07	1.6039e+07	1.59778e+07	1.63655e+07	1.86423e+07	1.90304e+07	1.94173e+07	1.56861e+07	8.85467e+06	1.76302e+07	9.28833e+06	9.4603e+06	9.68061e+06	9.55298e+06	9.28801e+06	9.84573e+06
	113.023	1.32529e+07	170269	1.16726e+07	308532	177583	166409	169217	1.64839e+07	1.72243e+07	1.22926e+07	1.15338e+07	1.37294e+07	1.2292e+07	1.24744e+07	1.30124e+07	1.24478e+07	1.20667e+07	1.29172e+07
	113.925	938378	849372	856820	837557	856275	957802	1.03004e+06	1.06072e+06	1.14872e+06	1.4279e+06	1.45261e+06	1.09756e+06	1.11296e+06	1.50176e+06	1.62522e+06	1.84923e+06	1.72411e+06	1.87696e+06
	113.925	2.76871e+06	2.89091e+06	2.64859e+06	2.5377e+06	2.53601e+06	3.27729e+06	2.02936e+06	2.1097e+06	3.23437e+06	3.67963e+06	3.23459e+06	2.10055e+06	2.98354e+06	3.46462e+06	4.01975e+06	4.13995e+06	3.67026e+06	3.68914e+06
	113.925	2.06067e+06	1.65415e+06	2.13968e+06	2.20543e+06	2.23761e+06	2.15549e+06	2.79329e+06	2.68905e+06	2.19636e+06	2.60956e+06	2.58198e+06	2.03219e+06	2.38153e+06	3.41244e+06	2.39549e+06	2.83184e+06	2.78259e+06	2.87187e+06
	113.925	799172	2.89172e+06	2.06897e+06	2.22012e+06	2.40218e+06	2.44166e+06	2.36363e+06	2.97776e+06	2.62278e+06	3.30105e+06	3.1789e+06	2.90519e+06	2.25625e+06	3.67289e+06	1.75409e+06	3.57916e+06	3.06544e+06	3.29762e+06
	113.925	3.52992e+06	2.60826e+06	1.72179e+06	1.83888e+06	1.95976e+06	1.90226e+06	1.92606e+06	1.52123e+06	2.00573e+06	2.23312e+06	2.08399e+06	2.31593e+06	2.32366e+06	2.57794e+06	2.50093e+06	2.60939e+06	2.63491e+06	2.69998e+06
	113.925	1.7333e+06	2.26488e+06	2.35218e+06	2.82301e+06	2.71049e+06	2.80261e+06	2.61629e+06	6.12313e+06	2.4071e+06	3.25632e+06	3.29735e+06	3.31402e+06	3.00309e+06	3.38288e+06	2.2598e+06	3.46591e+06	3.01069e+06	3.51625e+06
	113.988	155609	142841	132803	184702	176532	172257	178569	198673	204629	138183	157001	183496	133786	141567	141965	159900	145211	196357
	114.95	926486	387606	778545	849520	884905	443778	715317	405124	845448	767952	826606	856231	566930	904736	871452	564846	868189	384093
	115.002	376465	376081	378290	489435	459650	469963	318826	384383	367820	66689	57907	55075.9	66017.2	68517.8	68323.8	75484.5	135519	199904
	116.939	2.74734e+06	2.97334e+06	3.04848e+06	3.1178e+06	3.1786e+06	3.20831e+06	119103	3.42506e+06	87762	3.63067e+06	36204.9	3.5398e+06	39289.2	3.93058e+06	3.18112e+06	4.06874e+06	4.50521e+06	4.10492e+06
	116.939	2.27008e+06	2.24552e+06	2.34342e+06	2.4008e+06	13073.5	2.43937e+06	1.55984e+06	2.33831e+06	2.37436e+06	2.33816e+06	29945.4	2.40417e+06	14298.5	1.74782e+06	2.55992e+06	2.61568e+06	2.57122e+06	2.51143e+06
	116.982	232097	242880	763510	675081	233906	507931	518671	636561	201192	284436	138920	497136	571088	703024	767409	274237	489903	688025
	117.018	2.95611e+06	2.94726e+06	2.87268e+06	3.39411e+06	3.28159e+06	3.3588e+06	3.86541e+06	3.87802e+06	3.90463e+06	371429	358328	372205	449615	456148	439096	473879	441337	467187
	117.054	25880.4	30432.7	24446.9	34518.3	35379.8	24606.4	37593.9	30315.9	20112.5	60419.1	63164.3	74196.4	82966.8	67157.5	87714.8	83346.2	101845	104164
	117.918	5.16454e+06	7.94582e+06	5.42561e+06	5.59531e+06	5.16548e+06	9.42889e+06	5.38615e+06	5.39743e+06	1.09916e+07	9.23933e+06	5.90714e+06	8.53109e+06	7.47695e+06	4.48793e+06	6.0882e+06	5.8343e+06	6.76333e+06	4.77837e+06
	117.918	4.86774e+06	4.36051e+06	4.54287e+06	5.23049e+06	4.37444e+06	5.32009e+06	8.7849e+06	4.92516e+06	3.60763e+06	6.53873e+06	6.18583e+06	8.85052e+06	5.8992e+06	5.51896e+06	5.99778e+06	5.20862e+06	6.6432e+06	5.46214e+06
	117.918	772822	567416	622290	622918	685647	586069	700914	645996	622308	1.94808e+06	881463	1.14421e+06	1.54704e+06	928397	908415	736821	1.04811e+06	2.38244e+06
	117.918	1.06504e+06	764262	1.06185e+06	1.14087e+06	847711	1.16332e+06	1.20516e+06	1.07517e+06	2.33823e+06	1.39088e+06	1.2623e+06	1.24782e+06	3.52562e+06	1.33201e+06	1.38661e+06	1.38814e+06	1.38929e+06	1.40735e+06
	117.918	528522	468279	481739	570193	539576	496787	699959	365370	578592	642833	700756	484523	511806	1.30289e+06	1.07359e+06	606886	1.03831e+06	772523
	117.918	325743	292466	302384	346384	353790	370387	365181	362954	274375	1.39767e+06	485246	488430	567817	794118	839504	946611	985750	1.37239e+06
	117.918	827098	411938	476270	442242	362377	923997	1.05132e+06	412566	815519	1.35985e+06	1.32464e+06	682438	844877	1.36221e+06	1.25501e+06	819778	1.08149e+06	1.92056e+06
	117.924	637953	1.32448e+06	337440	383755	457402	361584	1.28107e+06	1.33762e+06	1.29318e+06	747410	723735	386155	411300	618572	1.23789e+06	515609	420758	567323
	117.924	671779	711442	693360	778863	697787	835686	957582	955300	778676	1.13893e+06	661783	468711	136240	885858	249262	320466	335373	349420
	117.924	322759	310659	319219	347390	423936	378671	460637	418915	401458	138693	126347	448401	314164	251782	225062	314909	246627	267234
	117.924	182531	666391	732928	753918	781696	168320	764746	749357	769393	926248	406546	831313	229278	248956	1.04097e+06	1.00542e+06	296367	322167
	118.923	193423	216359	216125	214613	265974	218453	125473	157035	319302	275816	197756	231061	206865	243747	318013	280584	289474	283802
	118.942	185898	172519	289950	171497	202609	183279	316329	176254	301405	216865	182704	190060	265453	193150	189597	278628	204903	203074
	118.997	2.71364e+06	1.2694e+06	1.21471e+06	966654	856705	1.04445e+06	2.84261e+06	1.26838e+06	3.03215e+06	2.97354e+06	1.59519e+06	1.29682e+06	788377	992185	1.43775e+06	1.9817e+06	3.42393e+06	1.11228e+06
	118.997	1.32835e+06	1.58721e+06	3.8975e+06	1.29163e+06	4.85725e+06	2.76643e+06	4.38321e+06	2.25365e+06	3.51834e+06	1.39052e+06	1.43161e+06	771367	1.12161e+06	3.76359e+06	1.14286e+06	3.08657e+06	1.43041e+06	4.03064e+06
	120.898	139211	144526	116952	126402	135220	114073	154277	149579	167378	126090	120603	115960	105680	95148	115064	116604	130784	120694
	120.898	230583	244626	250958	587875	262161	239723	223673	508788	258365	245024	284069	314786	310264	387496	653799	367668	334517	341753
	121.028	431291	787683	785941	628238	500232	570669	738270	817671	752796	531460	368156	622547	480999	478952	496100	335936	353590	330061
	121.906	419640	432861	471799	371602	456020	464435	420739	608111	461128	595712	546143	585616	625548	609944	605226	633732	684581	1.00339e+06
	122.024	5.53479e+06	5.58452e+06	5.58634e+06	6.20924e+06	6.19771e+06	6.35538e+06	6.37943e+06	6.38262e+06	6.29846e+06	109052	118597	98039	113964	144350	142191	124526	119458	121197
	122.032	93660.6	90753	95559.3	100957	101481	98705.7	95850.8	90851.3	77721.4	45402.4	54080	46035.1	71931.7	58109.8	64548	71031.8	63372.1	63357.9
	122.893	1.87933e+07	1.88014e+07	2.00843e+07	1.79241e+07	1.5675e+07	1.95712e+07	2.60261e+07	1.5491e+07	2.81523e+07	1.92994e+07	1.94444e+07	1.98989e+07	1.87791e+07	1.86305e+07	1.88252e+07	1.98957e+07	1.55152e+07	1.81497e+07
	122.893	3.20992e+06	3.32092e+06	4.10521e+06	3.21298e+06	4.15319e+06	4.15402e+06	4.12397e+06	5.78426e+06	4.36878e+06	4.21011e+06	3.99784e+06	4.9022e+06	4.50327e+06	5.41899e+06	5.49994e+06	5.83368e+06	6.07367e+06	5.2194e+06
	122.893	1.04749e+07	1.13591e+07	5.12506e+06	1.38928e+07	6.9422e+06	4.84089e+06	1.21447e+07	1.18401e+07	2.14313e+07	1.15431e+07	1.11123e+07	1.16279e+07	1.14668e+07	1.29239e+07	1.2838e+07	1.20044e+07	1.25859e+07	1.21619e+07
	122.893	4.36287e+06	4.36372e+06	5.37528e+06	5.48494e+06	5.76055e+06	4.40262e+06	8.64227e+06	4.5057e+06	4.4858e+06	4.9383e+06	4.76772e+06	4.59013e+06	4.54199e+06	5.38479e+06	5.44958e+06	5.15613e+06	5.34291e+06	3.89615e+06
	123.877	312793	287532	533021	533512	493035	519917	273825	472126	544846	1.06741e+06	1.17042e+06	997473	671590	876982	893628	696359	857777	847429
	123.877	1.70031e+07	1.03433e+06	1.88167e+07	1.7484e+07	286974	310630	276124	664786	354479	288598	1.50548e+07	1.80171e+07	317998	1.31532e+07	1.11265e+07	358573	1.08055e+07	612020
	123.877	1.20353e+06	1.01702e+06	1.27028e+06	783851	966165	524128	461450	1.42459e+06	522420	1.062e+06	3.00328e+07	835167	370367	585531	1.31307e+06	593878	380619	467641
	123.877	1.215e+07	1.24274e+07	1.25195e+07	802394	1.23053e+07	1.16955e+07	343565	531742	1.16932e+07	1.25056e+07	1.2317e+07	356876	1.2666e+07	830100	1.16242e+07	396227	539560	1.15324e+06
	123.945	437810	480090	360159	639540	522886	351436	553978	466380	486875	411769	510993	653214	504194	640703	689637	579448	984134	507741
	124.885	350068	359984	361954	357474	346343	369165	384930	398668	400352	419072	427333	415126	433650	496507	440590	500540	492390	479864
	124.885	49443	62885.1	64540.6	78571.4	60203.4	77900.3	39585.7	65239.5	67309.7	454215	521706	256662	449246	341867	249666	214947	167999	199553
	124.89	5.16597e+06	6.062e+06	5.30421e+06	5.4154e+06	3.74013e+06	5.2075e+06	5.26498e+06	5.49539e+06	7.30375e+06	5.44034e+06	5.47954e+06	5.51729e+06	5.33729e+06	5.17204e+06	5.18301e+06	5.43254e+06	4.26124e+06	5.00852e+06
	124.909	154479	147636	138998	163546	162452	165531	106413	112834	111118	206069	218711	210646	212138	237394	269354	261394	234421	258180
	124.99	3.16812e+06	2.87217e+06	2.78291e+06	1.12443e+06	984044	907866	2.33202e+06	2.09546e+06	1.97986e+06	1.1264e+06	1.17313e+06	874249	1.33335e+06	521102	996375	937813	1.5165e+06	1.37711e+06
	125.872	2.02362e+07	2.228e+07	2.34319e+07	2.32322e+07	1.05717e+07	2.95437e+07	2.0576e+07	1.95337e+07	2.24209e+07	2.30163e+07	2.27081e+07	2.10443e+07	2.06531e+07	2.17234e+07	2.27274e+07	2.31657e+07	2.01383e+07	2.12778e+07
	125.872	6.88656e+06	8.98761e+06	5.00308e+06	3.69033e+06	4.81811e+06	4.64585e+06	4.4121e+06	7.56653e+06	3.73855e+06	4.04365e+06	3.94248e+06	4.18186e+06	2.98563e+06	3.83615e+06	3.98611e+06	3.923e+06	3.87282e+06	4.87621e+06
	125.872	4.87721e+06	1.73301e+07	1.75164e+07	1.94239e+07	1.44766e+07	1.24206e+07	1.2242e+07	6.27689e+06	1.22713e+07	1.47157e+07	1.48757e+07	1.34425e+07	1.38056e+07	1.46759e+07	1.46366e+07	1.51461e+07	1.57178e+07	1.55384e+07
	125.872	9.57607e+06	6.88697e+06	6.35892e+06	5.27657e+06	1.0722e+07	1.14107e+07	5.22542e+06	5.76468e+06	5.49398e+06	6.23145e+06	5.83145e+06	4.45903e+06	4.97817e+06	6.69685e+06	6.35691e+06	6.40931e+06	6.14899e+06	5.45304e+06
	125.872	7.41327e+06	6.6548e+06	6.86591e+06	6.23166e+06	6.78982e+06	6.56184e+06	6.53988e+06	9.50782e+06	6.74688e+06	8.02433e+06	7.25281e+06	6.63599e+06	7.46064e+06	9.48019e+06	1.00299e+07	1.15228e+07	1.09709e+07	8.91599e+06
	125.872	5.72906e+06	7.31578e+06	9.03841e+06	5.91418e+06	7.59746e+06	5.7282e+06	5.64614e+06	8.78984e+06	1.79195e+07	7.72045e+06	6.03455e+06	6.27587e+06	5.76156e+06	6.46851e+06	6.41918e+06	7.74495e+06	6.51815e+06	6.39903e+06
	125.872	1.76663e+07	2.35205e+07	7.69472e+06	2.27351e+07	7.80002e+06	2.2506e+07	1.66873e+07	1.55478e+07	2.08547e+07	1.65504e+07	1.58743e+07	1.66674e+07	1.63915e+07	1.87443e+07	1.83271e+07	1.91927e+07	1.85655e+07	1.82663e+07
	125.872	8.04751e+06	8.22461e+06	7.41548e+06	8.07182e+06	3.11111e+07	8.03581e+06	1.27202e+07	9.56729e+06	2.22087e+07	8.99913e+06	8.36224e+06	6.49618e+06	6.02528e+06	8.04713e+06	8.05979e+06	7.54185e+06	7.47353e+06	7.32784e+06
	125.898	2.07243e+07	1.55933e+07	2.18081e+07	1.32661e+07	1.49174e+07	2.12875e+07	2.21196e+07	1.09451e+07	1.41699e+07	2.30163e+07	2.27081e+07	2.25708e+07	2.06531e+07	2.32309e+07	2.27274e+07	2.46841e+07	2.01383e+07	2.28455e+07
	125.898	5.31418e+06	2.58832e+06	2.59621e+06	5.18107e+06	5.69835e+06	5.59453e+06	2.37554e+06	3.10606e+06	5.70693e+06	7.01905e+06	6.39499e+06	7.60839e+06	7.46064e+06	9.48019e+06	1.00299e+07	1.04199e+07	1.24798e+07	8.91599e+06
	125.941	143397	296636	275430	325307	281498	62615.8	39132.3	302176	57612.8	504544	160712	85051.3	199309	544026	144258	128926	451885	278375
	126.872	955139	910425	948837	802001	855792	779517	1.16212e+06	1.11185e+06	908120	5.11677e+06	6.13881e+06	4.55773e+06	5.41727e+06	6.04731e+06	4.38148e+06	4.0503e+06	3.11877e+06	3.58494e+06
	126.88	4.27835e+06	4.31818e+06	4.09399e+06	4.10598e+06	2.60034e+06	3.90963e+06	3.63036e+06	5.14979e+06	3.94194e+06	3.53288e+06	3.4449e+06	3.65749e+06	3.36848e+06	2.60839e+06	2.73261e+06	3.44798e+06	1.44399e+06	2.44527e+06
	126.88	4.9667e+06	4.70296e+06	4.74385e+06	5.26233e+06	4.47448e+06	4.61778e+06	5.20818e+06	6.9188e+06	4.64213e+06	3.93931e+06	4.49868e+06	5.46942e+06	4.96072e+06	3.26365e+06	3.56468e+06	1.21633e+06	3.08761e+06	1.45748e+06
	126.88	8.58159e+06	2.88094e+06	4.42362e+06	3.52115e+06	4.09726e+06	4.0122e+06	3.03621e+06	5.71976e+06	3.65445e+06	2.92754e+06	3.77948e+06	2.42785e+06	2.68606e+06	2.2901e+06	2.28115e+06	1.82034e+06	1.71491e+06	2.43189e+06
	126.88	5.47147e+06	7.26285e+06	3.37703e+06	7.26564e+06	6.80795e+06	6.93875e+06	7.79988e+06	4.72875e+06	4.22696e+06	4.01324e+06	5.83506e+06	7.1471e+06	2.78463e+06	5.18941e+06	5.16673e+06	4.66837e+06	2.01826e+06	4.1325e+06
	126.88	2.00484e+07	1.17847e+07	1.13747e+07	1.38015e+07	7.31281e+06	1.41037e+07	9.11094e+06	1.62709e+07	5.06917e+06	1.2669e+07	5.29464e+06	1.04568e+07	4.57158e+06	1.31921e+07	4.32555e+06	1.05962e+07	5.26159e+06	4.49886e+06
	126.88	2.29038e+06	2.66511e+06	1.95806e+06	1.17396e+06	2.33309e+06	3.51335e+06	3.80511e+06	4.04674e+06	4.16075e+06	8.03685e+06	8.99593e+06	4.51313e+06	5.34631e+06	5.99348e+06	4.5219e+06	3.96469e+06	6.94436e+06	7.01713e+06
	126.88	4.19733e+06	6.99392e+06	4.1997e+06	7.17266e+06	1.16873e+07	6.781e+06	6.21411e+06	1.23474e+07	7.40908e+06	6.07244e+06	4.64668e+06	6.09799e+06	9.66764e+06	4.4401e+06	1.03747e+07	5.74048e+06	4.7389e+06	4.48597e+06
	126.88	5.79247e+06	5.76936e+06	5.83589e+06	5.93477e+06	5.82893e+06	5.73391e+06	4.42859e+06	5.56631e+06	4.49252e+06	4.53389e+06	4.72066e+06	3.75945e+06	3.50466e+06	3.73771e+06	4.84353e+06	2.88137e+06	3.09982e+06	2.86236e+06
	127.075	70041	72124.9	67426.5	76627.8	75827.7	88642	80445.1	81241.5	73513.4	49077.4	46978.5	71643.2	49719.1	62041.9	49534	68596.3	47224.1	66076.2
	127.075	114664	115164	110262	107395	105544	124778	98248	127896	114476	109416	102366	111143	108932	115325	106750	88166.1	105025	95155.1
	127.869	1.30472e+07	1.17805e+07	1.44924e+07	1.28566e+07	6.40778e+06	1.29309e+07	6.4458e+06	1.66749e+07	6.35117e+06	1.33063e+07	1.31485e+07	1.25702e+07	1.20202e+07	1.33255e+07	1.34677e+07	1.36607e+07	1.15989e+07	1.28562e+07
	127.869	4.40494e+06	4.57636e+06	3.72074e+06	2.89199e+06	3.0076e+06	3.43653e+06	2.82952e+06	6.3537e+06	2.87029e+06	3.12508e+06	2.95538e+06	3.06767e+06	2.28302e+06	3.03229e+06	3.05976e+06	3.46155e+06	2.96595e+06	2.99044e+06
	127.869	6.97849e+06	7.28979e+06	5.79251e+06	3.32801e+06	4.11409e+06	5.32343e+06	3.85277e+06	4.31191e+06	4.08247e+06	3.86738e+06	3.53775e+06	3.32814e+06	3.16685e+06	4.25638e+06	4.01871e+06	3.9343e+06	4.8148e+06	4.02739e+06
	127.869	4.58691e+06	4.11184e+06	4.22626e+06	4.01012e+06	4.33479e+06	4.16677e+06	4.16276e+06	5.99442e+06	4.26e+06	5.06598e+06	4.80755e+06	4.21215e+06	4.72315e+06	5.9573e+06	6.37696e+06	7.31785e+06	7.08683e+06	5.68689e+06
	127.869	5.43251e+06	1.27432e+07	4.85118e+06	4.59172e+06	1.01627e+07	14624370	4.78984e+06	9.84692e+06	1.05615e+07	9.63021e+06	8.01851e+06	8.52831e+06	8.40858e+06	9.86763e+06	9.61419e+06	1.02516e+07	9.52022e+06	9.37407e+06
	127.869	1.25381e+07	1.27415e+07	1.22951e+07	1.36075e+07	1.4175e+07	1.27744e+07	1.30932e+07	6.78562e+06	1.32203e+07	1.27082e+07	1.17176e+07	1.2271e+07	1.2644e+07	1.46895e+07	1.31591e+07	1.41247e+07	1.41617e+07	1.48164e+07
	127.869	5.19818e+06	5.22917e+06	4.80346e+06	5.01093e+06	5.08265e+06	5.10483e+06	5.46043e+06	5.13781e+06	5.01645e+06	4.56851e+06	4.35386e+06	4.21985e+06	3.84905e+06	5.12858e+06	5.19648e+06	4.9476e+06	4.69755e+06	3.59274e+06
	128.034	3.74776e+06	3.75604e+06	3.82686e+06	5.19317e+06	5.17512e+06	5.18518e+06	7.06957e+06	7.07254e+06	7.02362e+06	2.15505e+06	2.09054e+06	2.50935e+06	2.82033e+06	2.78493e+06	2.67536e+06	1.98059e+06	2.04156e+06	2.09177e+06
	128.034	863187	806345	895714	1.13791e+06	1.08179e+06	949967	1.02258e+06	994654	1.037e+06	739538	707455	742164	1.0172e+06	972379	978518	1.16852e+06	1.14713e+06	1.09557e+06
	128.877	1.59441e+06	1.56552e+06	1.57872e+06	1.58817e+06	1.60284e+06	1.5489e+06	2.74397e+06	1.18408e+06	2.63244e+06	1.71056e+06	1.80256e+06	1.77296e+06	1.76484e+06	1.66333e+06	1.64079e+06	1.61892e+06	1.63052e+06	1.66631e+06
	128.877	1.11682e+06	800022	863742	829494	839457	878037	1.17224e+06	805224	956582	716909	748966	733540	651930	763380	689008	890091	572567	603240
	128.877	2.06971e+06	1.51987e+06	1.4388e+06	2.02551e+06	1.60595e+06	1.51257e+06	1.93245e+06	1.63621e+06	1.40906e+06	1.47865e+06	1.47525e+06	1.49857e+06	3.09216e+06	1.29377e+06	1.29186e+06	1.09997e+06	1.01082e+06	1.07365e+06
	128.877	2.22656e+06	1.88861e+06	4.02991e+06	2.04598e+06	2.05512e+06	2.12934e+06	2.32378e+06	2.27733e+06	1.15201e+06	1.95319e+06	1.81647e+06	2.153e+06	4.1315e+06	1.62378e+06	1.60271e+06	1.23509e+06	1.12317e+06	1.30765e+06
	128.877	2.88196e+06	2.23059e+06	2.35309e+06	3.25244e+06	4.50935e+06	1.77606e+06	2.2918e+06	1.94077e+06	3.86381e+06	1.8593e+06	1.95218e+06	1.45113e+06	1.3907e+06	1.48936e+06	1.73555e+06	1.13414e+06	1.21925e+06	1.65359e+06
	128.877	1.18184e+06	1.2383e+06	647440	2.48138e+06	2.24921e+06	1.47476e+06	2.6442e+06	2.57444e+06	2.66012e+06	5.07919e+06	5.56893e+06	2.86152e+06	5.26031e+06	3.80186e+06	2.88495e+06	2.51805e+06	4.04209e+06	4.32791e+06
	128.877	7.57914e+06	4.20134e+06	8.68347e+06	5.33017e+06	5.23364e+06	5.369e+06	9.53141e+06	1.09237e+07	6.00695e+06	3.45385e+06	4.94636e+06	4.39011e+06	6.42635e+06	8.64374e+06	4.67483e+06	2.37208e+06	4.53861e+06	7.16164e+06
	128.877	3.47609e+06	3.55821e+06	9.10671e+06	4.31561e+06	7.64874e+06	3.4048e+06	7.83955e+06	2.97209e+06	3.48873e+06	3.05914e+06	3.10202e+06	3.20281e+06	3.47096e+06	2.10246e+06	2.76925e+06	2.97375e+06	3.39765e+06	2.62529e+06
	128.877	3.61549e+06	3.06648e+06	3.06437e+06	3.10103e+06	3.09971e+06	3.45078e+06	4.13073e+06	4.03767e+06	4.03425e+06	5.56991e+06	2.8074e+06	2.06362e+06	4.31089e+06	3.0093e+06	4.98117e+06	2.53635e+06	1.77434e+06	1.8621e+06
	128.877	6.19133e+06	3.23235e+06	6.93219e+06	1.50598e+07	3.07688e+06	6.20009e+06	7.07415e+06	5.79372e+06	3.18214e+06	4.54199e+06	6.30531e+06	9.10337e+06	1.17155e+07	3.19932e+06	2.98482e+06	6.19039e+06	3.02824e+06	3.89384e+06
	128.877	3.3208e+06	7.39191e+06	3.16851e+06	3.34134e+06	3.1979e+06	3.03654e+06	3.26837e+06	3.33914e+06	4.5972e+06	2.72984e+06	2.35355e+06	2.84985e+06	4.30917e+06	2.34431e+06	3.65333e+06	3.96874e+06	1.87707e+06	1.987e+06
	128.974	261095	412828	241921	280785	316105	335505	219445	195445	249235	7.50042e+06	7.47715e+06	5.05688e+06	3.84063e+06	2.39657e+06	3.65381e+06	4.81607e+06	3.49451e+06	4.96394e+06
	129.018	68071	81848.5	93321.1	106753	69756.5	75148.7	76555.6	78590.6	78283.9	5.22205e+06	5.27736e+06	4.1975e+06	2.59749e+06	1.48293e+06	2.77372e+06	3.10135e+06	56140	65050
	129.038	107634	112435	112256	113711	178962	159977	222518	224668	238431	108825	71864.4	93587.8	95618	129137	201160	210165	136721	188013
	129.055	880600	869589	851415	1.17147e+06	1.21383e+06	1.1977e+06	2.01432e+06	1.98096e+06	2.01029e+06	237716	212840	205051	187989	293492	285451	278349	194125	196323
	129.866	407773	1.69876e+06	1.49083e+06	1.67611e+06	1.41857e+06	1.75925e+06	792988	1.02751e+06	504036	1.81561e+06	1.78963e+06	1.44597e+06	1.07529e+06	1.10343e+06	1.65356e+06	407358	1.58751e+06	1.34192e+06
	129.866	1.64777e+06	603823	1.50608e+06	1.94912e+06	2.13364e+06	671908	2.83889e+06	815836	735517	1.81023e+06	1.31744e+06	571413	2.35362e+06	591460	1.89097e+06	2.15802e+06	1.76288e+06	1.53692e+06
	129.866	1.3505e+06	1.50716e+06	1.34923e+06	1.19058e+06	827158	942017	809684	1.40376e+06	1.8838e+06	716828	1.88346e+06	1.70881e+06	685407	786285	1.53672e+06	2.00078e+06	946043	678589
	129.866	695340	707357	688095	735243	588905	691394	637850	846630	674602	762675	1.03855e+06	1.70397e+06	521692	929539	1.13566e+06	3.00379e+06	661993	2.0489e+06
	129.866	534249	423543	494023	315846	510981	589436	388778	412208	388778	523748	468601	421429	574186	661342	1.0084e+06	790109	587081	729473
	129.866	837763	1.81914e+06	780400	1.77984e+06	1.95014e+06	800046	747311	736043	769468	923814	755149	822717	861624	954382	739582	1.01299e+06	613000	837281
	129.935	990934	1.6898e+06	836799	977625	610781	877351	861047	1.33681e+06	1.13044e+06	1.24118e+06	1.12287e+06	830669	1.9957e+06	1.14484e+06	1.71879e+06	869246	2.38702e+06	894092
	129.935	1.28481e+06	1.31513e+06	1.34808e+06	1.27361e+06	1.02164e+06	1.29072e+06	1.31389e+06	1.28986e+06	1.09314e+06	1.82948e+06	1.14623e+06	1.26471e+06	2.63163e+06	1.41813e+06	1.93002e+06	1.22278e+06	1.21817e+06	1.5131e+06
	129.935	825806	1.30893e+06	1.01605e+06	1.70876e+06	1.00417e+06	1.23082e+06	1.05175e+06	1.29039e+06	1.08301e+06	1.62789e+06	1.06665e+06	1.99005e+06	1.29448e+06	1.19014e+06	1.22789e+06	1.22178e+06	2.09675e+06	993833
	129.935	719590	725687	173882	278200	147556	694447	778665	711187	667084	774349	769406	140916	653448	290690	213271	840326	268103	423839
	130.05	196906	182299	200664	230349	259968	264949	260188	259827	279482	177098	196577	205670	161410	199827	185895	175857	173307	162556
	130.086	381812	349204	403274	470168	449854	453733	638672	592119	595596	144908	138684	165422	205825	202455	204299	175088	187395	152909
	130.874	326523	322691	335283	342465	335562	316732	337963	323845	348783	303403	337965	331588	321279	264047	286941	277882	296849	286308
	130.874	1.02313e+06	995599	1.01202e+06	1.0547e+06	1.00178e+06	983013	1.03774e+06	1.0191e+06	1.05485e+06	1.05152e+06	1.0479e+06	1.0163e+06	965742	840923	851109	943819	913624	944129
	130.874	1.17461e+06	1.13878e+06	1.01202e+06	1.0769e+06	1.00897e+06	1.12906e+06	1.12107e+06	1.14915e+06	1.12319e+06	1.19305e+06	1.16941e+06	304520	263866	218326	246871	1.58336e+06	1.41712e+06	1.52442e+06
	130.874	612569	601633	610761	620264	588336	588236	642368	627492	669939	568265	534319	539486	476526	477780	471900	513035	559423	521089
	130.874	1.9885e+06	1.83707e+06	2.01848e+06	1.8676e+06	2.12378e+06	1.86146e+06	2.15263e+06	1.84075e+06	1.95128e+06	1.11833e+06	2.52026e+06	581746	1.96663e+06	2.85072e+06	2.67255e+06	483399	2.8201e+06	2.51542e+06
	130.874	1.22852e+06	1.26254e+06	1.16152e+06	1.30122e+06	1.25803e+06	1.31686e+06	1.20734e+06	1.25684e+06	1.1208e+06	334075	1.55958e+06	521975	1.37096e+06	1.85982e+06	1.86837e+06	1.69787e+06	1.29559e+06	1.72959e+06
	130.874	1.16546e+06	1.18856e+06	1.33121e+06	1.17536e+06	1.25878e+06	1.21663e+06	1.25347e+06	1.34715e+06	1.14728e+06	1.47031e+06	1.38082e+06	270447	383046	1.98253e+06	382733	284637	561153	279713
	130.874	519757	501795	564162	517563	537861	494172	369866	519301	386757	441001	819290	411372	796294	567461	409125	787650	590037	632744
	130.943	3.07504e+06	3.10616e+06	3.04651e+06	7.50577e+06	7.90102e+06	8.34264e+06	5.32671e+06	4.93821e+06	4.25272e+06	2.67632e+06	2.28446e+06	2.31317e+06	1.98904e+06	2.43098e+06	2.81366e+06	3.13871e+06	2.89128e+06	3.04194e+06
	130.982	1.126e+06	1.11731e+06	1.11416e+06	889414	871104	860415	1.9347e+06	2.25916e+06	1.88019e+06	620463	798868	706793	772561	1.17639e+06	870759	850507	668943	681351
	131.034	50422.2	40527.7	34226.6	36939.1	48401.2	40612.8	42895.2	36768.2	40322.2	38876.6	36149.2	43424.9	41210.7	36997.3	38756.9	36268.2	46753.5	43387.2
	131.07	520001	526130	494414	668199	671101	647385	955740	808467	891388	110609	99124.7	125584	120215	124513	105370	99239.4	111343	113001
	131.943	1.6214e+06	1.84872e+06	1.39307e+06	1.48782e+06	597670	2.15959e+06	615677	851191	844992	1.24784e+06	1.78236e+06	727728	798757	821875	605994	1.54961e+06	1.66524e+06	1.58836e+06
	131.943	748711	1.62546e+06	868261	749184	857255	1.08914e+06	751692	920414	748859	3.15044e+06	1.37655e+06	1.14073e+06	968042	1.2845e+06	1.14511e+06	886656	924106	1.08049e+06
	131.943	631199	362655	371574	574615	561613	544547	468848	552540	652572	706064	830969	592468	624757	2.04831e+06	642652	1.3129e+06	702503	693681
	131.943	377978	580914	402191	811017	800681	814751	543333	489989	470015	333005	284033	309531	291929	381255	328531	326242	311553	369219
	131.943	117366	133399	194506	175034	134866	145283	134480	186784	130718	211325	205906	216332	410335	222670	160054	226317	248761	228007
	131.943	110897	98732.8	78748.5	97586.5	97142.8	143786	120086	129833	105584	162410	124299	116412	160076	217320	157691	282330	195507	164958
	132.867	6.86556e+06	6.56943e+06	6.49166e+06	7.09371e+06	7.13726e+06	7.20996e+06	6.46195e+06	6.47718e+06	6.56153e+06	1.00195e+07	1.00978e+07	1.22895e+07	9.14747e+06	9.71534e+06	8.98221e+06	1.02518e+07	9.67593e+06	1.02941e+07
	132.867	3.11378e+06	3.26475e+06	3.19236e+06	2.45349e+06	3.13741e+06	3.14719e+06	2.6123e+06	2.50466e+06	3.32899e+06	5.58738e+06	2.25878e+06	2.2481e+06	2.33466e+06	1.77239e+06	1.87262e+06	1.95562e+06	2.10619e+06	1.86938e+06
	132.867	1.10924e+07	9.56967e+06	8.15746e+06	1.36759e+06	7.71964e+06	8.51871e+06	8.06042e+06	6.92495e+06	7.36123e+06	9.97135e+06	4.33429e+06	5.16802e+06	1.40208e+07	8.88921e+06	1.14915e+07	3.46216e+06	3.49054e+06	8.00296e+06
	132.867	4.04229e+06	7.12264e+06	4.03639e+06	7.54188e+06	4.2678e+06	3.7049e+06	8.49718e+06	4.38629e+06	4.71204e+06	2.60946e+06	4.65034e+06	2.72258e+06	4.73051e+06	2.76237e+06	4.81228e+06	4.6147e+06	2.69446e+06	1.58815e+07
	132.867	4.6979e+06	6.52874e+06	3.93432e+06	3.87218e+06	3.65826e+06	1.07968e+07	3.85614e+06	3.70529e+06	5.46118e+06	6.91277e+06	3.48743e+06	2.91429e+06	5.84407e+06	2.85351e+06	3.47304e+06	1.76942e+06	1.78619e+06	2.33897e+06
	132.867	6.48554e+06	3.69371e+06	2.93196e+06	7.65924e+06	3.81856e+06	3.91202e+06	3.35173e+06	3.40319e+06	3.46361e+06	4.44754e+06	3.11754e+06	4.1676e+06	4.10497e+06	4.12058e+06	2.88155e+06	4.01326e+06	3.41852e+06	3.38841e+06
	132.867	5.1332e+06	5.07107e+06	5.05858e+06	1.1022e+07	4.56148e+06	4.80545e+06	5.3918e+06	4.87081e+06	5.14089e+06	4.45326e+06	5.68431e+06	5.46364e+06	4.95379e+06	3.51286e+06	7.69085e+06	3.48873e+06	3.05649e+06	3.23457e+06
	132.867	7.04045e+06	6.39632e+06	7.43723e+06	7.04434e+06	7.65405e+06	1.16215e+07	6.43522e+06	7.40603e+06	5.88051e+06	1.51121e+07	9.93454e+06	1.92402e+07	7.01195e+06	6.28576e+06	6.25762e+06	1.47158e+07	1.4286e+07	1.52099e+07
	132.867	5.98759e+06	4.83741e+06	2.72244e+06	8.9015e+06	5.03951e+06	9.1477e+06	4.28311e+06	4.6705e+06	3.22658e+06	3.70276e+06	5.42255e+06	4.90145e+06	5.62938e+06	1.47409e+07	8.70514e+06	4.34694e+06	3.50054e+06	6.31161e+06
	132.867	2.61008e+07	9.46194e+06	3.20205e+07	1.05929e+07	7.14528e+06	1.72558e+07	1.24535e+07	1.27073e+07	2.03352e+07	8.19723e+06	9.65885e+06	1.03118e+07	1.21867e+07	1.76471e+07	3.23583e+06	7.00235e+06	6.1085e+06	7.36674e+06
	132.867	1.68258e+07	1.26143e+07	9.22116e+06	1.26504e+07	1.10099e+07	1.27156e+07	1.06729e+07	8.97439e+06	1.29795e+07	8.17424e+06	1.01565e+07	1.62826e+07	1.04432e+07	9.44105e+06	1.25913e+07	8.20275e+06	6.25832e+06	6.95309e+06
	132.867	1.08594e+07	1.06033e+07	1.07688e+07	1.04877e+07	1.04774e+07	8.48511e+06	1.00553e+07	1.02934e+07	2.4404e+07	9.49532e+06	2.46901e+07	1.23205e+07	9.68899e+06	8.1821e+06	2.48619e+07	8.04351e+06	8.12919e+06	7.87084e+06
	132.867	4.39312e+06	4.29836e+06	4.15624e+06	5.48081e+06	6.9684e+06	4.5245e+06	5.21365e+06	5.03136e+06	4.46725e+06	4.09517e+06	6.152e+06	4.84124e+06	4.94977e+06	2.99609e+06	6.30615e+06	1.10098e+07	2.78702e+06	2.97301e+06
	132.867	1.12605e+07	1.15521e+07	9.93548e+06	1.15622e+07	2.41051e+07	1.15269e+07	8.55639e+06	1.10266e+07	9.45353e+06	1.5402e+07	1.51745e+07	2.26469e+07	1.1069e+07	7.34385e+06	8.17812e+06	8.25914e+06	7.8632e+06	6.15018e+06
	132.867	1.12544e+07	8.86057e+06	6.71352e+06	1.35002e+07	9.9095e+06	6.25266e+06	7.64395e+06	7.19787e+06	6.60442e+06	7.35639e+06	7.65845e+06	5.73436e+06	2.46637e+07	5.00149e+06	1.36278e+07	4.24312e+06	6.40655e+06	1.65163e+07
	132.922	2.08027e+06	2.64868e+06	2.72634e+06	2.25984e+06	1.67836e+06	2.22724e+06	2.23464e+06	2.56979e+06	3.85107e+06	2.71566e+06	2.53511e+06	2.59245e+06	2.55577e+06	2.13979e+06	2.54247e+06	2.4745e+06	3.87787e+06	2.79475e+06
	132.922	4.57737e+06	3.49553e+06	3.6509e+06	4.41314e+06	7.40395e+06	6.30063e+06	7.12911e+06	3.91174e+06	5.7431e+06	5.53573e+06	5.42349e+06	4.95524e+06	5.39652e+06	3.67801e+06	5.43341e+06	5.30782e+06	1.30093e+07	4.53886e+06
	132.958	1.69409e+06	1.01229e+06	1.01339e+06	1.05717e+06	1.00983e+06	808977	979551	1.69401e+06	1.49648e+06	822135	852657	608404	688965	760569	778423	743267	677252	655187
	132.958	889778	1.35737e+06	720632	906125	836436	841856	846927	676032	693509	797330	800159	1.06387e+06	1.40781e+06	477292	651484	711812	498667	483223
	132.958	124156	111438	79415.1	110529	124709	139562	97971.1	90814.5	89013.1	112158	121146	132816	133586	69836.7	85107.2	98771.5	63134.6	77846.8
	132.958	1.56035e+06	732905	1.13149e+06	2.12041e+06	1.21604e+06	1.32454e+06	685339	2.54137e+06	3.12312e+06	896339	2.34612e+06	1.20915e+06	1.09659e+06	891545	1.00403e+06	1.04722e+06	503005	862469
	132.958	867904	792594	659477	843838	729176	810239	2.10879e+06	808632	786912	799802	1.51422e+06	790713	784393	451915	695426	653501	664367	494178
	132.958	190451	190696	203572	197839	200030	201166	204142	202895	228338	184844	190111	194100	269730	141335	174312	180840	181217	148085
	132.958	840030	786153	742518	798486	712963	783578	686857	937450	1.43678e+06	749694	798881	630764	779073	671369	681195	582411	634046	594217
	132.958	1.42591e+06	410331	493589	480833	545983	485095	343741	477939	338516	477939	305021	497649	1.30759e+06	421895	478033	452880	342467	433213
	132.958	120081	112984	153434	140387	156042	137018	151077	695089	172239	151444	680140	155701	364676	119296	151561	142322	171949	160198
	133.013	1.77097e+06	1.83116e+06	1.77008e+06	2.35688e+06	2.24997e+06	2.04875e+06	1.69653e+06	1.72591e+06	1.56556e+06	383175	366939	340899	342208	362816	392809	276687	272127	293637
	133.922	368423	448990	391307	454815	398801	346847	449591	397587	1.03901e+06	479426	487831	475286	511058	478543	490643	409288	434761	515588
	134.046	170358	309597	183745	191803	197729	183827	349098	200484	193069	77159.8	70703.6	64572.9	76040.8	80943.7	61989.5	67435.8	72001.5	62890.7
	134.046	9.57616e+06	7.31967e+06	9.86452e+06	1.03419e+07	1.03394e+07	1.03454e+07	1.4759e+07	1.47673e+07	1.49145e+07	296013	289256	267717	236533	261452	215924	104775	156823	140660
	134.864	5.21005e+06	5.2924e+06	3.30399e+06	3.33317e+06	1.98324e+06	2.73012e+06	3.39515e+06	4.08819e+06	3.49932e+06	4.28103e+06	4.53776e+06	4.77834e+06	4.50375e+06	4.56701e+06	4.50048e+06	4.49933e+06	4.40422e+06	4.43436e+06
	134.864	2.64417e+06	5.179e+06	2.65776e+06	2.82701e+06	2.91728e+06	2.40876e+06	4.48397e+06	4.65211e+06	2.35893e+06	2.34276e+06	2.30833e+06	2.41552e+06	2.30786e+06	2.19544e+06	2.07485e+06	3.14418e+06	3.33724e+06	3.24735e+06
	134.864	2.86196e+06	2.79988e+06	2.9562e+06	2.93816e+06	6.70141e+06	3.21906e+06	6.01559e+06	2.62111e+06	3.05476e+06	3.3444e+06	2.8574e+06	3.70842e+06	2.99082e+06	2.05286e+06	3.71195e+06	3.48779e+06	3.33696e+06	2.49447e+06
	134.864	2.20019e+06	7.23135e+06	5.64634e+06	5.89433e+06	7.37017e+06	6.05703e+06	5.97889e+06	5.46888e+06	7.69827e+06	8.76911e+06	3.35281e+06	7.78585e+06	1.08157e+07	7.14895e+06	9.08171e+06	3.14566e+06	6.64757e+06	6.89856e+06
	134.864	3.8885e+06	3.84122e+06	3.87591e+06	4.04833e+06	4.0658e+06	3.98533e+06	3.51038e+06	2.80545e+06	4.22003e+06	4.89943e+06	4.85205e+06	4.48501e+06	3.97819e+06	4.04619e+06	1.78566e+06	5.94154e+06	6.21871e+06	6619879
	134.864	4.26053e+06	5.3497e+06	5.23867e+06	4.41752e+06	4.77332e+06	4.29604e+06	1.00455e+07	5.16726e+06	3.85338e+06	3.25583e+06	4.61418e+06	5.42042e+06	4.18735e+06	2.95576e+06	2.69603e+06	6.36616e+06	2.73655e+06	2.81831e+06
	134.864	2.91188e+06	6.22962e+06	5.79073e+06	4.35718e+06	1.19283e+07	3.5836e+06	5.56212e+06	5.68233e+06	6.14591e+06	5.95351e+06	4.89709e+06	5.42417e+06	3.89942e+06	7.82108e+06	6.33623e+06	7.52626e+06	8.01312e+06	2.11117e+06
	134.864	6.96908e+06	5.21809e+06	5.88839e+06	5.13897e+06	2.87771e+06	7.77488e+06	5.32485e+06	8.35161e+06	5.94325e+06	5.30462e+06	5.87679e+06	5.0616e+06	5.00997e+06	7.07747e+06	6.78806e+06	5.94184e+06	5.95425e+06	6.45668e+06
	134.864	7.70386e+06	5.90405e+06	6.70195e+06	6.27059e+06	6.77371e+06	4.85116e+06	5.97607e+06	6.18726e+06	5.09749e+06	1.39626e+07	9.972e+06	1.88826e+07	6.73332e+06	6.00034e+06	6.09235e+06	1.37125e+07	1.36556e+07	1.38526e+07
	134.864	4.16363e+07	1.88971e+07	2.79996e+07	1.41676e+07	9.37929e+06	2.50145e+07	1.38254e+07	3.21777e+07	3.18768e+07	1.08646e+07	1.38159e+07	1.58356e+07	2.88101e+07	1.20301e+07	1.01084e+07	2.61833e+07	1.93108e+07	2.06275e+07
	134.864	8.15331e+06	7.58472e+06	7.79297e+06	7.94704e+06	1.4888e+07	7.26619e+06	6.46621e+06	9.77773e+06	6.29485e+06	6.75806e+06	7.07115e+06	6.39895e+06	1.21447e+07	4.81642e+06	9.53866e+06	4.94262e+06	5.56381e+06	5.6642e+06
	134.893	3.42437e+06	2.48664e+06	2.51827e+06	2.16312e+06	2.78209e+06	3.3111e+06	2.10448e+06	6.14483e+06	2.62307e+06	3.76475e+06	3.54785e+06	2.8352e+06	2.44493e+06	3.04866e+06	3.3823e+06	3.23911e+06	4.05994e+06	4.87671e+06
	134.893	2.64458e+07	1.1919e+07	7.79742e+06	8.27078e+06	1.22687e+07	7.47651e+06	5.56286e+06	1.59216e+07	6.95226e+06	2.22398e+07	1.06062e+07	1.15337e+07	2.1806e+07	2.40402e+07	3.46045e+07	2.24676e+07	3.70495e+07	2.29495e+07
	134.893	4.76705e+06	8.63512e+06	5.06312e+06	1.10235e+07	7.3484e+06	7.34628e+06	5.86932e+06	5.28009e+06	5.17756e+06	1.06472e+07	4.66603e+06	5.41372e+06	4.15884e+06	8.18503e+06	5.84238e+06	6.21422e+06	5.28253e+06	7.77734e+06
	134.893	4.74972e+06	5.22772e+06	5.01265e+06	4.92597e+06	4.78955e+06	5.29725e+06	1.31571e+06	2.92197e+06	5.20518e+06	6.23383e+06	6.14171e+06	3.05562e+06	5.36124e+06	7.20523e+06	6.81596e+06	6.66905e+06	8.05579e+06	7.97316e+06
	134.893	2.70379e+06	1.93738e+06	1.18442e+06	2.82701e+06	2.48643e+06	1.46092e+06	2.49876e+06	2.42423e+06	1.68834e+06	2.2965e+06	2.36757e+06	4.37613e+06	2.42767e+06	5.8555e+06	2.54521e+06	3.01111e+06	1.96998e+06	3.24735e+06
	134.893	3.9351e+06	3.45694e+06	2.91486e+06	4.04914e+06	6.27609e+06	3.45487e+06	3.17592e+06	3.12194e+06	4.04669e+06	4.2597e+06	6.11881e+06	1.65589e+06	3.87894e+06	4.73999e+06	3.57798e+06	6.46964e+06	1.15027e+07	6.33586e+06
	134.893	3.43336e+06	2.67973e+06	3.4234e+06	3.6177e+06	3.58637e+06	3.47455e+06	2.28013e+06	5.30589e+06	5.07458e+06	4.18581e+06	7.59343e+06	6.39127e+06	8.77849e+06	3.24805e+06	4.66497e+06	4.32205e+06	1.09634e+07	6.7452e+06
	134.894	1.24195e+07	2.95172e+06	3.74889e+06	3.85413e+06	4.80028e+06	3.06153e+06	4.64105e+06	6.86321e+06	8.01473e+06	1.14856e+07	4.53581e+06	3.64487e+06	3.70723e+06	1.13472e+07	4.51611e+06	7.46726e+06	1.88913e+07	5.8858e+06
	134.987	849135	807135	315525	865000	838295	834973	928266	925108	893182	379343	838794	321576	756918	349225	784107	898486	729725	718201
	134.987	303148	333590	308615	331566	309584	289944	349546	224996	263408	470050	320295	315345	238485	296699	292407	293021	395736	670814
	134.987	1.35595e+06	1.32944e+06	1.32769e+06	1.33593e+06	1.41677e+06	1.33482e+06	1.16306e+06	1.42985e+06	1.31739e+06	1.44859e+06	1.47102e+06	1.37543e+06	461987	892504	476777	1.26531e+06	1.37567e+06	368025
	134.987	992566	1.06488e+06	1.00139e+06	441636	500028	1.08508e+06	362858	1.23217e+06	1.2327e+06	390591	1.23009e+06	1.28996e+06	1.085e+06	626973	609351	526547	632793	1.27738e+06
	135.029	3.36416e+06	1.22361e+06	3.09174e+06	1.17067e+06	2.92429e+06	1.78122e+06	3.01622e+06	3.41553e+06	3.38079e+06	5.70737e+06	4.19913e+06	1.44433e+06	4.34792e+06	5.66076e+06	3.66489e+06	4.25794e+06	1.21686e+06	4.87951e+06
	135.029	856594	3.21745e+06	1.32927e+06	759370	1.1054e+06	1.25715e+06	964032	1.65972e+06	3.71865e+06	1.86849e+06	1.2328e+06	1.779e+06	714768	1.69994e+06	2.00085e+06	1.27632e+06	1.68803e+06	1.54391e+06
	135.029	1.16095e+06	1.9107e+06	3.09732e+06	3.08376e+06	3.16897e+06	1.18255e+06	1.36129e+06	2.29209e+06	3.46609e+06	3.79228e+06	3.96917e+06	3.46793e+06	1.37183e+06	3061841	3.41763e+06	3.186e+06	1.85137e+06	1.50224e+06
	135.044	412011	127097	304543	353000	280439	366369	292005	308916	274672	110789	155892	159272	96486.6	132492	115893	359843	114043	287195
	135.894	417967	925587	437084	1.14106e+06	721009	778526	591157	545756	533219	547128	491745	387949	477746	851557	621589	604561	544639	891842
	135.894	1.14743e+06	800848	987256	1.03408e+06	1.02693e+06	910647	908291	847789	1.44138e+06	1.45639e+06	1.24278e+06	905324	490088	1.313e+06	1.79884e+06	1.22408e+06	1.26407e+06	1.18496e+06
	135.894	1.59509e+06	3.99494e+06	1.68876e+06	1.67893e+06	1.27038e+06	1.43105e+06	1.50246e+06	468275	3.74297e+06	1.45792e+06	2.19914e+06	1.52372e+06	335874	5.16843e+06	5.6213e+06	4.8915e+06	1.89785e+06	2.33459e+06
	135.894	521720	495335	502347	489165	443718	544414	268044	302899	535774	624946	614067	254655	583053	761866	665552	799791	818537	817033
	135.894	444531	1.60063e+06	1.38143e+06	487622	2.18794e+06	1.98149e+06	363846	680753	1.3995e+06	1.07615e+06	1.63593e+06	1.15181e+06	223830	2.30201e+06	1.7902e+06	2.22263e+06	2.20751e+06	1.49999e+06
	135.894	259227	165665	213128	184278	232903	290446	224801	236624	230878	326225	352015	434521	237513	372673	312915	414152	447599	453534
	135.894	342332	348936	356801	362039	361785	371814	349153	347596	365630	448168	586623	436795	335470	387371	299601	762724	295702	304355
	135.894	267003	230311	253352	241465	245546	287471	239776	325072	235603	249580	260170	254829	259441	200961	124020	226361	481979	301821
	135.901	187141	230311	253352	181472	245546	244900	239776	520666	235603	282569	256217	254829	202491	284299	258369	321482	538803	224041
	136.862	3.80224e+06	3.24128e+06	3.25119e+06	2.4931e+06	8.29943e+06	5.91482e+06	5.78282e+06	3.3404e+06	4.44461e+06	9.60444e+06	3.46717e+06	3.57458e+06	7.03566e+06	2.33051e+06	7.06667e+06	4.70658e+06	4.92176e+06	5.39761e+06
	136.862	7.18654e+06	4.60012e+06	7.87753e+06	3.38854e+06	3.23571e+06	4.04517e+06	7.57418e+06	9.67253e+06	8.1799e+06	7.48101e+06	3.11562e+06	3.27267e+06	6.80798e+06	3.34675e+06	2.93656e+06	5.35531e+06	4.89444e+06	1.95541e+06
	136.862	1.76635e+06	5.46968e+06	4.78563e+06	5.54103e+06	5.25124e+06	5.54401e+06	4.05379e+06	5.56112e+06	4.36372e+06	4.41252e+06	2.08193e+06	1.19424e+06	2.75459e+06	3.09502e+06	4.15203e+06	1.95459e+06	3.63982e+06	3.23666e+06
	136.862	1.97288e+06	2.00654e+06	2.08065e+06	1.92161e+06	1.64533e+06	1.41449e+06	1.81948e+06	1.82589e+06	1.53484e+06	4.27671e+06	4.2113e+06	5.91951e+06	2.07554e+06	1.78544e+06	1.77182e+06	4.3203e+06	4.22358e+06	4.24739e+06
	136.862	3.64021e+06	2.9062e+06	3.11545e+06	3.10069e+06	3.08535e+06	3.90126e+06	3.07905e+06	3.76795e+06	3.53346e+06	2.15846e+06	5.94866e+06	2.28995e+06	3.41954e+06	1.10034e+06	1.77861e+06	2.13326e+06	1.65283e+06	2.22036e+06
	136.862	4.30701e+06	1.79611e+06	4.255e+06	4.26899e+06	4.02423e+06	3.89766e+06	1.81772e+06	4.4412e+06	3.95181e+06	1.80945e+06	3.53839e+06	4.04037e+06	4.37125e+06	3.57268e+06	1.32227e+06	3.10459e+06	2.41832e+06	1.32471e+06
	136.862	1.08661e+06	2.67033e+06	1.85905e+06	2.66923e+06	1.80575e+06	2.41594e+06	2.7785e+06	2.74376e+06	2.8077e+06	4.07092e+06	2.88637e+06	3.54311e+06	1.491e+06	1.05648e+06	2.5868e+06	2.26298e+06	1.48296e+06	1.26868e+06
	136.862	4.49356e+06	2.14874e+06	2.99552e+06	1.37622e+06	1.69217e+06	1.87388e+06	1.86983e+06	1.11193e+06	2.11014e+06	1.53894e+06	1.62531e+06	2.82761e+06	4.21079e+06	1.60423e+06	1.01869e+06	1.36915e+06	1.58698e+06	1.37285e+06
	136.89	4.96458e+06	1.49636e+07	4.93363e+06	3.33652e+06	1.71108e+06	4.29696e+06	4.35872e+06	8.92684e+06	4.39158e+06	5.4739e+06	1.21447e+07	4.51111e+06	4.64632e+06	5.53962e+06	5.45284e+06	5.80469e+06	5.67462e+06	6.92832e+06
	136.89	3.5521e+06	3.33686e+06	3.21709e+06	4.54336e+06	3.35196e+06	3.29572e+06	3.59648e+06	5.04526e+06	4.02514e+06	9.31396e+06	5.03614e+06	3.39553e+06	3.61586e+06	1.01672e+07	5.47157e+06	4.21521e+06	6.03382e+06	4.13858e+06
	136.89	695411	595013	2.88437e+06	2.93851e+06	2.76234e+06	522340	3.01775e+06	1.16611e+06	897867	719146	770811	787483	2.8215e+06	1.86622e+06	2.26503e+06	2.02587e+06	1.48755e+06	1.54004e+06
	136.89	1.22842e+06	1.55122e+06	1.90114e+06	1.40154e+06	1.34935e+06	1.57205e+06	1.46224e+06	1.3927e+06	1.61126e+06	1.69325e+06	1.86486e+06	2.35592e+06	1.62665e+06	2.16605e+06	2.01134e+06	2.31497e+06	2.45384e+06	2.30087e+06
	136.89	1.39414e+06	2.50318e+06	1.24824e+06	2.11621e+06	2.21507e+06	2.251e+06	1.77902e+06	1.61106e+06	1.60079e+06	1.69779e+06	1.38054e+06	1.63068e+06	1.23378e+06	2.37502e+06	1.80449e+06	2.02538e+06	1.56544e+06	1.71922e+06
	136.89	2.74246e+06	1.10521e+06	2.7099e+06	2.15424e+06	2.80592e+06	2.81658e+06	2.88956e+06	2.95534e+06	2.30569e+06	3.63386e+06	2.32441e+06	2.18436e+06	1.39531e+06	2.64466e+06	1.78926e+06	3.96103e+06	1.36379e+06	1.72951e+06
	136.891	4.81625e+06	3.87307e+06	3.87742e+06	5.02764e+06	3.72056e+06	4.76574e+06	200075	209612	353900	250151	218449	216255	248865	463685	450886	466065	579245	474849
	136.982	147092	166048	148811	153782	135409	122644	123646	168440	155641	641009	773063	553937	474508	454756	535942	590448	359356	485864
	137.023	2.20704e+06	2.48724e+06	2.24894e+06	2.64854e+06	1.19891e+06	1.14869e+06	1.17346e+06	2.41137e+06	2.50517e+06	2.09614e+06	2.11741e+06	2.14438e+06	2.6174e+06	1.34013e+06	2.69167e+06	1.17042e+06	2.27502e+06	2.63717e+06
	137.034	265440	213050	257828	264071	202093	251050	718598	436821	443615	293237	305069	245886	252361	191572	193742	240593	110237	272209
	137.891	630476	738726	1.23495e+06	829008	751164	609440	788642	475892	981674	583356	1.00879e+06	821165	1.25272e+06	444366	1.068e+06	1.12602e+06	1.06274e+06	869489
	137.941	84231.6	94311.7	49662.9	118941	59966.9	111088	100913	64181.7	106282	128719	213087	79873	128101	152280	118276	282287	133103	142300
	138.018	165981	200061	199428	210569	233123	304823	253240	272271	287973	190803	236847	256857	238409	252417	272516	211460	204755	217773
	138.906	2.65393e+06	2.55061e+06	2.57112e+06	2.4552e+06	1.05789e+06	2.50405e+06	2.65969e+06	2.66647e+06	2.58083e+06	3.11022e+06	3.11865e+06	3.12946e+06	3.08325e+06	2.87699e+06	2.99419e+06	2.94363e+06	2.77519e+06	2.87351e+06
	138.906	2.69821e+06	2.8379e+06	2.71823e+06	2.66453e+06	2.65842e+06	2.547e+06	2.41752e+06	2.79036e+06	2.66634e+06	2.13727e+06	1.35701e+06	2.77822e+06	2.75156e+06	3.41553e+06	3.15443e+06	3.30063e+06	1.31788e+06	1.022e+06
	139.871	69109.5	74091.9	88813.5	75645.1	94704.9	91198.7	68395.2	78250.8	68412.5	116019	100437	94883.7	102036	81145.2	91021.8	124160	113682	99109.3
	140.034	89373.2	92084.7	159023	82122.3	67154.7	113289	357686	358906	270572	0	0	0	4459.12	0	0	0	4032.18	0
	140.034	130440	110003	97552.4	98743.1	104889	94228.8	345129	279644	281042	0	0	4559.28	0	4124.23	0	4284.07	0	0
	141.867	3.06282e+06	3.01535e+06	3.19829e+06	3.21675e+06	1.34161e+06	3.12273e+06	2.48293e+06	3.19266e+06	2.99251e+06	2.95971e+06	2.82869e+06	3.01501e+06	2.91084e+06	2.68139e+06	2.75034e+06	2.59577e+06	2.62585e+06	2.65422e+06
	141.867	2.04814e+06	2.14728e+06	2.08059e+06	2.17939e+06	2.12106e+06	2.03418e+06	1.92734e+06	2.17104e+06	1.67384e+06	1.87226e+06	2.04496e+06	1.97392e+06	2.08498e+06	1.50779e+06	1.92591e+06	1.70541e+06	1.45124e+06	1.42532e+06
	141.867	1.92667e+06	1.9503e+06	2.02861e+06	1.89827e+06	2.02442e+06	2.0678e+06	2.07067e+06	2.18642e+06	2.0763e+06	2.00664e+06	789619	2.00789e+06	1.80428e+06	1.71378e+06	1.85765e+06	1.70353e+06	1.71706e+06	1.4843e+06
	141.867	575974	584932	622083	624008	604540	634602	632944	636109	620788	873133	1.12824e+06	987638	851492	1.4653e+06	890886	983816	704656	765533
	141.867	1.46982e+06	1.50445e+06	1.19863e+06	1.48766e+06	1.46621e+06	1.58382e+06	1.17128e+06	797137	1.20026e+06	719825	712006	810110	1.62238e+06	716538	920562	803554	1.24428e+06	1.30768e+06
	142.875	102232	112445	96614.5	110096	90212.3	94394	84712.1	94599.7	89078.2	126577	127711	119574	134109	115954	135518	123672	119765	126595
	142.895	282203	293674	340832	320188	338646	343556	267785	363542	268700	365711	276754	368599	334175	358939	326228	315124	325036	283160
	142.928	1.35589e+06	1.16417e+06	1.34364e+06	1.36805e+06	2.21318e+06	2.40496e+06	1.08338e+06	1.49636e+06	3.25567e+06	2.81806e+06	1.20081e+06	775100	1.08867e+06	1.35874e+06	1.26355e+06	1.35672e+06	3.82584e+06	1.48695e+06
	142.928	1.72878e+06	1.81214e+06	1.40247e+06	2.26792e+06	1.72589e+06	2.16378e+06	1.88087e+06	1.75398e+06	1.87666e+06	1.7445e+06	2.52957e+06	3.21607e+06	3.3352e+06	2.13693e+06	2.14169e+06	2.18086e+06	2.26081e+06	1.90532e+06
	142.928	129524	91244.3	91940.6	125275	123872	133891	97543.5	126803	115203	130400	315615	110178	164918	211842	179703	168657	174099	206730
	142.928	124928	133789	126700	124904	150590	121581	155842	124540	123576	164051	357053	147513	157150	229120	222478	199662	281735	236665
	142.945	613037	524375	714509	626523	534536	507818	583563	561153	512068	554172	767332	570752	511849	563263	557296	533650	585883	754030
	142.945	402711	843873	512400	686890	750258	398463	765332	796123	264009	768382	365936	703845	757372	367694	860472	419185	751417	681326
	143.864	215715	233384	244250	232172	234210	249084	255428	261895	269546	578662	557420	571761	497778	894922	532730	582524	413428	179816
	144.853	105362	72185.6	130967	3.28142e+06	86295.5	121572	91327	3.47457e+06	3.41669e+06	4.47911e+06	3.40223e+06	3.38926e+06	105430	4.30253e+06	81702.7	121833	76349.6	3.43243e+06
	144.893	96176.2	170598	145721	137849	153176	126441	145688	160511	4.42121e+06	160772	112000	4.31966e+06	131450	76282.8	153485	153879	146210	113840
	144.942	1.23321e+06	1.38247e+06	1.26429e+06	1.28663e+06	1.30722e+06	1.28412e+06	928647	933807	1.20672e+06	975828	1.08183e+06	1.00939e+06	985429	1.08674e+06	1.1746e+06	1.18818e+06	1.68671e+06	1.79027e+06
	144.942	3.56995e+06	3.41248e+06	3.59256e+06	3.55071e+06	3.51935e+06	3.32507e+06	3.43257e+06	3.39403e+06	3.3409e+06	3.59461e+06	3.49502e+06	3.61826e+06	3.64545e+06	2.88131e+06	2.81826e+06	2.93451e+06	3.06157e+06	3.13444e+06
	144.942	2.18165e+06	1.77119e+06	1.6413e+06	2.04258e+06	1.56508e+06	2.2056e+06	1.72379e+06	2.18343e+06	2.22966e+06	2.23625e+06	2.04979e+06	1.74765e+06	1.76153e+06	3.21915e+06	3.17137e+06	2.5375e+06	2.66425e+06	2.48556e+06
	144.942	3.60559e+06	3.69605e+06	3.70364e+06	4.17666e+06	3.96535e+06	3.85534e+06	3.97135e+06	3.78165e+06	4.00528e+06	3.62074e+06	3.76563e+06	3.84329e+06	3.8067e+06	2.94649e+06	3.08586e+06	2.92995e+06	3.0078e+06	2.97669e+06
	144.942	2.34207e+06	2.09128e+06	2.22201e+06	2.05492e+06	2.31257e+06	2.07569e+06	2.14408e+06	2.17693e+06	2.09573e+06	2.08765e+06	2.08057e+06	2.06079e+06	2.00985e+06	1.71028e+06	1.83703e+06	1.77356e+06	1.75977e+06	1.66283e+06
	144.942	3.4602e+06	3.35032e+06	3.47911e+06	3.28406e+06	3.34585e+06	3.53888e+06	3.60312e+06	3.59803e+06	2.94059e+06	4.7e+06	4.81287e+06	3.56002e+06	4.27676e+06	5.47847e+06	5.40644e+06	6.02689e+06	5.85219e+06	7.02703e+06
	144.942	2.21861e+06	2.15468e+06	2.23159e+06	2.31833e+06	2.41029e+06	2.29866e+06	2.47675e+06	2.35949e+06	2.36644e+06	2.89117e+06	2.65885e+06	2.72777e+06	2.80541e+06	4.29578e+06	3.82277e+06	3.62271e+06	4.49399e+06	3.89244e+06
	144.958	895038	800393	738748	724465	923660	806416	864933	805198	876410	498284	546660	856763	735898	706324	576896	410461	341947	458367
	144.961	373039	645298	456720	425399	436037	547839	614706	486174	587884	453247	376332	643516	510382	730892	464250	466470	634084	575225
	145.05	139195	187037	332623	165303	304973	474383	436268	234090	226605	146104	126486	267454	342053	380755	225566	173941	247727	502212
	145.922	3.61553e+06	97819.8	5.79902e+06	4.08362e+06	8.00997e+06	4.25066e+06	586999	4.01484e+06	4.39816e+06	4.32732e+06	5.1123e+06	2.74958e+06	5.56264e+06	5.75363e+06	231868	5.0648e+06	8.14551e+06	8.84837e+06
	145.94	7.70369e+06	7.40844e+06	7.22028e+06	7.71608e+06	7.47576e+06	7.88918e+06	7.15578e+06	7.63442e+06	8.35848e+06	9.91039e+06	9.6411e+06	8.00732e+06	9.24774e+06	8.8565e+06	9.70045e+06	9.53386e+06	1.03339e+07	9.43291e+06
	146.868	3.04164e+07	2.87123e+07	3.06063e+07	2.79639e+07	2.87525e+07	2.80674e+07	2.82044e+07	2.7535e+07	2.77532e+07	3.01896e+07	2.97553e+07	2.87249e+07	2.98968e+07	2.36975e+07	2.37066e+07	2.45287e+07	2.57081e+07	2.62362e+07
	146.897	1.45005e+07	1.44646e+07	1.55702e+07	1.55134e+07	1.50543e+07	1.49534e+07	1.3562e+07	1.4354e+07	1.47161e+07	1.29858e+07	1.24557e+07	179883	162404	88923.1	1.1423e+07	9.98072e+06	146073	180529
	146.96	694127	751574	787252	690873	741826	772947	633351	1.51242e+06	599600	1.84452e+06	2.38272e+06	2.24762e+06	2.09129e+06	2.31764e+06	2.12757e+06	1.90289e+06	1.3281e+06	1.36044e+06
	147.938	400815	364969	371598	358309	397900	357566	372262	364305	360223	333825	339834	377776	381115	309649	279808	306203	259175	288251
	147.938	412898	418315	392326	400566	393979	408084	447300	392971	409781	340560	382134	386683	378983	270989	303462	314802	269224	255179
	147.938	462707	488766	481852	488051	414229	412186	469618	422369	417590	394788	420960	433657	435856	330022	330501	345530	321310	332489
	147.938	405970	392405	380327	362766	355724	343807	412493	358690	369262	330936	353750	396596	384584	292815	309659	261266	288431	207742
	147.938	800991	864700	785152	843536	866685	844236	680436	838008	726116	718646	731974	691873	802272	491123	609752	564130	716901	531307
	147.938	969921	1.04317e+06	1.05379e+06	1.07263e+06	1.06255e+06	1.0264e+06	1.08592e+06	1.0107e+06	878646	846694	893524	965344	1.00918e+06	697966	784219	808017	700679	771688
	147.938	766807	728985	787693	761822	848503	767303	802339	783543	854696	788489	769723	802348	811185	634745	648168	600867	604614	651250
	147.938	518071	527128	533232	540665	512380	527956	503857	543675	595818	478673	482736	522509	536714	390330	397396	405596	356564	385938
	147.938	556711	531441	536278	561995	528989	566924	507695	602687	682740	504059	518891	543547	567575	479539	520845	408513	399278	429163
	147.938	172365	142532	153350	150707	153728	128898	213050	194766	165519	122388	130509	264227	142121	99660.4	120722	86162.5	89542.8	84363.4
	147.938	425093	408552	426652	382361	393180	372073	374177	378966	378965	359723	359784	438928	429548	271360	246328	327679	389119	306100
	147.938	574606	579993	608198	583477	540539	551589	540004	580620	553691	419360	506861	457359	531848	359046	351447	371242	377775	344155
	147.938	438778	407847	438129	432220	418273	415801	425517	438569	438162	392481	451469	409930	428619	334305	310138	308996	315370	310112
	147.938	485681	441261	483834	476458	449693	461652	436907	421860	466375	409978	383155	389495	415617	316058	345883	288911	301386	314506
	147.938	129288	150708	104718	121569	140840	126451	109578	147027	131868	193590	125478	125115	150891	60955.2	81550.3	89029.8	74225.2	76561.8
	147.938	140207	160748	145338	134447	130379	133572	162443	125358	149711	118709	117321	118041	81315.9	93940.7	100467	90797.3	89561.8	86615.7
	147.938	225768	230628	264975	230740	235622	208765	224767	199119	211364	182793	187713	188525	194405	157920	158411	134153	165635	146545
	147.939	133236	125048	142144	104804	140226	129396	129374	139181	173138	99834.6	113769	176048	158028	127102	197219	85995.9	87200.1	85600.6
	147.939	1.66265e+06	1.68666e+06	1.67998e+06	1.6706e+06	1.48509e+06	1742903	1.69706e+06	1.75923e+06	1.7313e+06	1.87728e+06	1.895e+06	1.74401e+06	1.71289e+06	1.97123e+06	1.60368e+06	1.88382e+06	2.67119e+06	1.75456e+06
	147.941	274188	323819	460083	268757	261646	296801	385831	291294	398446	257701	288098	369319	298324	208707	221413	206760	296834	208506
	148.043	338006	326562	310117	422197	397740	425724	530267	558697	574681	178609	155385	167287	215612	193525	198971	194345	111133	187261
	148.941	490896	441290	438049	205264	500116	517731	503939	486857	585843	623655	610189	481926	609912	447654	532347	426416	574543	371599
	148.941	943604	933246	880922	947869	841565	910736	1.14444e+06	933600	235478	851065	861217	909163	938806	824202	875563	901776	957661	830163
	148.942	199841	193568	182860	221405	208315	197588	181876	199761	207829	202677	176816	214061	248472	184514	204032	152376	168653	139556
	148.942	209747	238989	267030	215718	251530	245561	252980	191899	222889	210862	213753	244958	256427	201470	194177	208578	229144	162171
	148.942	280415	281572	260700	289054	272955	303136	262489	283930	285052	273710	284339	277655	292078	260683	273811	268627	256691	235430
	148.942	161127	181401	175580	208609	213562	195628	196473	198094	185632	165795	167327	165956	177892	154444	174670	165416	205861	171383
	148.942	82517.3	81270	84725.6	81805.9	83994.4	79513.9	82599.4	83395.6	88664.5	82716.4	79011.2	68229.6	58075.5	80872.8	61756.8	74481.8	72622.7	79973.6
	148.942	73911.2	76185.2	69931.7	82948	69721.8	74868.6	76198.7	95335.5	71665.1	88478.5	69268	62382.9	80789.9	79875.7	66905.4	72013.7	72277.3	79478.9
	148.942	115125	105874	120391	119026	104035	104411	141591	139419	107666	112683	114873	115389	125440	111673	121371	106615	132564	110741
	148.942	455139	393944	430795	424865	432042	416075	436967	421961	434624	417219	420792	432844	490256	434988	383797	365854	374793	416012
	148.942	137387	139651	116287	133944	146174	125940	138510	131660	129388	137085	154251	129092	111173	105585	140235	128870	121392	110751
	148.942	112423	111591	100484	109473	90972.3	94194.4	112828	83883	88134.5	85901.7	91071.7	92039.1	75507.1	92220.1	89842.6	93116.1	107216	93271
	148.942	181422	166424	233376	209124	222317	218490	409754	552022	466291	199314	248725	242786	152003	208159	64204.3	130209	201684	209619
	149.936	90216.9	72872.6	81383.8	106467	152493	53443.5	77867.9	66076.1	85396.1	103606	104179	95515.6	110741	106249	113192	85057	106308	126723
	149.936	44743	41430.6	36231.9	70922.9	92346.9	98460.4	64614.4	83200.4	81054.2	72924.9	51688.8	74758.5	77235.3	97590.7	61539	63181	46753.4	45500.5
	150.017	29493.7	23753.1	24330.6	40958.8	46924.8	31695.9	60415.8	62167.3	66017	27335	30297.9	22103.8	9563.41	22811	20897.6	4541.71	21884.7	14197.9
	150.041	112354	121584	90673.9	83478.2	93279	94224.4	303961	261556	248628	13749.1	9891.27	19757.4	11234.2	8151.21	9621.31	5160.62	16880.3	5403.41
	150.982	340509	576806	341228	354172	344599	570682	345029	580703	204550	665954	498337	310361	264148	715034	127995	647843	439171	338931
	151.025	988313	1.06436e+06	1.02896e+06	1.31801e+06	1.328e+06	1.30429e+06	2.01858e+06	1.95725e+06	1.95607e+06	594852	605683	569636	158152	159313	243983	170758	172020	123402
	151.06	90373	103895	70529.2	96099.8	81856.6	75738.4	61320	100087	110295	205301	84460.7	100071	49902.9	70046.5	77945.7	87070.9	79105.4	140420
	152.034	209531	181517	194666	113140	110777	107575	620086	633938	105790	9122.88	19580.2	12559.7	5113.44	4875.8	4069.37	17921.2	0	8997.71
	152.034	210704	226864	200426	96137.9	103627	185395	615112	598985	683006	0	6104.52	7637.64	3968.05	8745.09	5184.2	0	5845.89	4428.49
	152.034	73998.4	92322.9	70183.3	80026.2	83025.6	67349.2	96134.4	105514	121575	87793	82605.5	105311	100958	95467.8	95045.6	77592	78446	70774.2
	152.903	1.29781e+06	1.28444e+06	1.19135e+06	1.05588e+06	1.11002e+06	1.30703e+06	1.62325e+06	1.25787e+06	1.27908e+06	123449	143193	155757	147373	189875	147484	127722	130341	111616
	152.924	92390.7	78101.6	107097	87049.4	96811.4	91154.2	124787	96297.9	87622.7	113907	103674	83370	108996	107099	111733	90424.6	89882.8	112587
	152.977	484477	557999	550649	955261	957583	459350	651858	1.23151e+06	536529	3.97055e+06	4.67848e+06	3.41947e+06	3.09202e+06	2.78993e+06	3.21923e+06	3.68075e+06	2.48396e+06	2.97582e+06
	153.029	136012	134968	119524	151511	71726.5	149470	323158	328962	20331.8	429022	437515	395951	386451	328608	411674	390614	335156	400760
	153.899	515538	528222	495815	480529	482544	499522	535845	530776	461936	423258	417670	496134	1.68771e+06	415647	479055	313248	319940	331026
	153.899	613690	658348	675135	648770	655346	613085	562657	469749	662591	398813	639727	691199	594497	799159	814489	829120	637303	626307
	153.899	890216	856783	829800	800104	776838	809561	691594	611194	739628	1.18065e+06	732201	998520	675840	533849	567420	616046	582249	588947
	153.899	665126	664921	696236	671748	581460	611043	609862	761506	779809	584914	629454	597800	664718	490866	618621	413656	505751	376923
	153.899	452162	479634	473367	477184	646403	436894	430457	449217	481301	843391	1.54534e+06	1.32854e+06	690943	871999	701166	915055	539023	576038
	153.899	1.51078e+06	1.52386e+06	1.44941e+06	1.41489e+06	1.42011e+06	1.42859e+06	1.08141e+06	1.2883e+06	1.41112e+06	1.94672e+06	1.2892e+06	1.65197e+06	1.53574e+06	1.02618e+06	1.06317e+06	973728	1.05071e+06	995210
	153.948	734895	250537	218510	813559	898177	770107	729799	641463	708070	213068	834089	269814	257487	279139	309117	318427	272327	301405
	154.899	430924	91342.5	450097	400613	434233	410109	364000	411465	357406	512122	109523	109398	87904.9	80674.3	80295.8	498219	539730	486194
	154.945	987772	1.42661e+06	2.01868e+06	1.5252e+06	1.48608e+06	1.56684e+06	691703	980873	2.86648e+06	660985	1.35966e+06	883775	1.45649e+06	1.37775e+06	2.29114e+06	1.34845e+06	2.05881e+06	858888
	154.945	1.05778e+06	883695	848884	859028	1.24727e+06	1.12972e+06	1.49979e+06	1.4341e+06	999182	1.05249e+06	711307	1.03849e+06	1.07921e+06	1.04247e+06	1.05724e+06	1.15331e+06	561497	1.19932e+06
	154.945	1.03904e+06	1.37335e+06	1.40747e+06	1.32964e+06	1.18626e+06	1.21387e+06	1.23128e+06	990193	1.19082e+06	1.5914e+06	1.25121e+06	1.20103e+06	1.28339e+06	1.15825e+06	609702	1.59013e+06	1.99686e+06	1.5528e+06
	154.973	563091	807350	513615	504905	561195	612496	275758	650685	374877	2.66846e+07	2.98308e+07	1.62525e+07	1.8845e+07	1.44021e+07	1.98693e+07	2.12877e+07	1.58532e+07	2.02066e+07
	155.045	623199	874506	603257	721934	757580	446873	468120	661372	448785	260888	304226	332686	324729	299123	394551	551950	423369	461143
	155.045	280842	398236	256540	300423	342860	413445	187421	334912	218899	428596	288583	326621	507151	481221	384720	530248	657816	602992
	155.896	545322	590911	675963	467879	545112	570913	519721	579158	612144	356198	448405	632410	533283	528817	572819	759991	773715	345406
	155.927	1.062e+06	491883	391915	457230	558387	519981	289553	439428	468400	432471	431196	314572	429103	289663	416484	366918	430006	288274
	155.976	72948.1	64333.2	41032.4	73851.9	100033	84233.8	72941.1	77854.9	80090.2	390231	476324	322834	258442	211242	295674	283255	206542	290301
	157.086	214224	248486	272854	208134	215375	269875	223043	243599	255837	229639	270008	293648	228997	271041	236033	266215	241160	258461
	157.862	6.33995e+06	3.37645e+06	2.21719e+06	6.16697e+06	7.87446e+06	8.52935e+06	6.34276e+06	6.80364e+06	7.52269e+06	7.08508e+06	7.00571e+06	7.2872e+06	6.68587e+06	6.96671e+06	7.13513e+06	7.33464e+06	5.74085e+06	6.83149e+06
	157.862	4.49462e+06	3.55853e+06	3.56414e+06	3.27181e+06	3.87813e+06	4.51816e+06	3.31289e+06	4.20176e+06	3.59828e+06	4.19206e+06	4.01597e+06	3.3632e+06	3.62746e+06	4.09311e+06	3.87939e+06	4.46578e+06	4.36937e+06	4.08119e+06
	157.862	4.19567e+06	3.65651e+06	3.61859e+06	4.13631e+06	9.1531e+06	3.66141e+06	3.74411e+06	8.2206e+06	3.87419e+06	4.45877e+06	4.26144e+06	4.44944e+06	5.41733e+06	4.73053e+06	4.92261e+06	5.58826e+06	6.24235e+06	4.84778e+06
	157.862	6.42662e+06	6.4432e+06	8.01511e+06	1.19851e+07	1.0103e+07	6.29329e+06	6.7229e+06	6.62511e+06	8.04555e+06	8.47269e+06	8.5961e+06	8.2696e+06	8.12777e+06	8.1025e+06	8.18505e+06	8.47253e+06	8.49027e+06	8.21562e+06
	157.862	4.80929e+06	3.78404e+06	1.38079e+07	4.70684e+06	3.83481e+06	1.16797e+07	4.1629e+06	1.35859e+07	3.91792e+06	4.57641e+06	4.31271e+06	3.76315e+06	3.98132e+06	4.58266e+06	4.68403e+06	4.56042e+06	4.47387e+06	4.61289e+06
	157.862	8.39133e+06	8.93822e+06	3.99979e+06	1.58121e+07	5.43648e+06	1.20382e+07	8.97467e+06	8.33965e+06	9.75791e+06	8.99918e+06	8.78941e+06	9.40263e+06	1.14108e+07	9.87097e+06	9.7617e+06	9.1719e+06	9.73694e+06	9.39812e+06
	157.862	1.10057e+07	1.14397e+07	1.10597e+07	1.10835e+07	5.91379e+06	1.10197e+07	1.18864e+07	1.12443e+07	1.17375e+07	1.16105e+07	1.11601e+07	1.13878e+07	1.19791e+07	1.19277e+07	1.15891e+07	1.24014e+07	1.15939e+07	1.20376e+07
	157.898	1.45891e+06	1.26514e+06	1.56472e+06	1.19203e+06	1.6729e+06	1.48195e+06	1.47475e+06	1.24153e+06	1.51884e+06	1.67955e+06	364272	747425	1.56079e+06	1.30932e+06	1.52461e+06	513650	408742	492840
	157.941	359809	347215	304469	342146	332803	322737	376797	347911	361709	392203	314677	381747	373128	378207	359101	337456	445422	421343
	157.966	1.29952e+06	586956	889291	2.0671e+06	845338	1.13675e+06	846659	652007	1.85443e+06	815306	1.26685e+06	993559	982705	1.06175e+06	1.83932e+06	1.1377e+06	1.05442e+06	1.38987e+06
	157.967	809002	319056	424318	733939	404787	765944	873698	569862	789916	487158	852750	523146	643224	918579	642391	671684	787076	2.83713e+06
	158.013	388122	223082	337544	256842	330674	376928	209133	230146	257892	237220	218761	441403	196559	276404	472389	376880	421093	170500
	158.846	40511.6	30458.3	36980.7	47874.8	30929.9	22828.3	85230.8	96729.2	54208.3	242248	324384	263899	293575	463960	329112	226597	148714	164359
	158.977	3.12041e+06	3.07815e+06	3.0859e+06	2.34072e+06	2.34841e+06	2.53729e+06	5.23352e+06	6.24921e+06	5.12999e+06	1.60503e+06	2.08561e+06	2.08407e+06	2.06752e+06	2.95722e+06	2.29784e+06	2.22988e+06	1.90312e+06	1.7559e+06
	159.854	204595	158754	196021	152596	147857	157296	859163	858091	962201	319128	353172	403572	1.55146e+06	1.17543e+06	1.18636e+06	323925	253969	271536
	159.859	4.94968e+06	2.2716e+06	2.65626e+06	2.2143e+06	2.76341e+06	2.31655e+06	2.29337e+06	3.02374e+06	2.42497e+06	2.85911e+06	2.77617e+06	2.75379e+06	2.9733e+06	2.99236e+06	2.99467e+06	3529901	3.95968e+06	2.92085e+06
	159.859	2.88956e+06	2.33983e+06	2.49511e+06	2.72542e+06	2.41487e+06	2.36417e+06	6.10338e+06	5.43807e+06	6.49237e+06	2.85284e+06	2.87737e+06	3.00531e+06	2.55148e+06	2.80127e+06	2.78928e+06	2.99321e+06	3.1465e+06	2.96492e+06
	159.859	6.47231e+06	6.9645e+06	6.9819e+06	7.8451e+06	2.9974e+06	7.27046e+06	3.65859e+06	8.31626e+06	7.14291e+06	8.10066e+06	7.95953e+06	7.6421e+06	7.16814e+06	9.11878e+06	8.43203e+06	8.0915e+06	8.30038e+06	8.48403e+06
	159.893	135205	187704	188757	273185	194022	193579	186146	166058	134154	340895	147032	310787	216965	242741	305766	236380	443374	353329
	159.895	1.80339e+06	608278	601966	1.83874e+06	621736	1.402e+06	807836	865012	645263	884431	746648	762258	798386	1.04262e+06	1.08759e+06	1.82314e+06	1.20414e+06	895474
	159.946	519143	673559	676397	573052	678923	649817	969109	614760	548712	628760	657334	617681	553892	586627	753786	634644	835462	525287
	160.841	215862	203804	206597	206402	178183	205647	177383	173632	175547	195279	222547	230726	222725	295330	327450	257693	251867	264052
	160.841	715590	706576	688695	698825	671056	695308	540434	502208	709463	648047	662581	648289	506975	610574	493924	589283	580213	604156
	160.841	943636	1.87914e+06	1.75125e+06	1.34719e+06	1.07923e+06	886279	873144	1.31706e+06	2.15974e+06	767335	769177	875868	630268	924823	860099	725300	1.02441e+06	929761
	160.841	3.76321e+06	3.74384e+06	3.86877e+06	1.64388e+06	1.24111e+06	4.6568e+06	3.86732e+06	3.60909e+06	3.92308e+06	3.45697e+06	3.42794e+06	3.46244e+06	3.75203e+06	3.84302e+06	3.76351e+06	3.29071e+06	3.37038e+06	3.20481e+06
	160.841	4.02536e+06	3.88415e+06	3.31709e+06	2.81999e+06	3.78878e+06	3.65809e+06	3.28204e+06	3.38543e+06	2.40738e+06	3.54751e+06	3.58654e+06	3.15894e+06	3.16658e+06	3.20095e+06	3.27765e+06	3.1435e+06	3.13471e+06	3.08408e+06
	160.841	561419	545039	603350	529414	866128	531726	1.23066e+06	1.57549e+06	1.52879e+06	4.68303e+06	5.91803e+06	4.68827e+06	5.10699e+06	9.51125e+06	5.24246e+06	4.09261e+06	2.54587e+06	3.08285e+06
	160.917	308795	302505	316806	307293	294783	313860	219137	289146	310684	304370	278681	268690	192206	191342	226646	251704	260825	285124
	160.917	418480	517909	470186	491594	654037	380994	357329	394826	639445	289718	464525	357921	355313	449733	376636	362271	411888	353848
	161.842	0	9987.56	4893.45	11420.2	5311.4	0	21415.2	26181.4	16064.2	96137.4	139138	118983	140647	217338	136813	104234	83647.7	96921.8
	161.849	36467.3	51188.2	25682.5	31503.7	22208.4	14292.8	31159.7	9409	14139.3	63441.2	57710.2	49246.1	40737.4	79298.3	55059	85508.6	74234.7	84228.2
	161.849	222062	620374	313756	436519	220256	188300	438151	234429	279353	247982	197159	228085	328241	218103	294152	238989	204721	263032
	161.849	329837	352590	306189	352448	539619	342420	419240	784871	435776	710825	255139	446847	447451	582970	525992	2.07629e+06	693457	1.44624e+06
	161.849	792896	1.01173e+06	616983	417112	326638	447925	414135	701492	566855	617231	432004	420750	348372	1.22036e+06	542452	615473	726358	616799
	161.849	0	4643.95	4848.86	11312.4	5259.16	0	16368.1	10954.9	15910.6	95276.4	126893	106657	121066	191358	129906	83427.6	55011.3	72817.3
	161.849	1.16783e+06	786362	1.68359e+06	629827	483178	677374	209261	425768	620141	832543	828484	741785	743434	748895	744716	889583	1.10104e+06	787133
	161.849	1.38207e+06	1.49574e+06	2.99956e+06	1.32794e+06	1.04516e+06	1.44661e+06	980731	1.94997e+06	1.77536e+06	1.70181e+06	1.1687e+06	3.22625e+06	1.62501e+06	1.84122e+06	1.78585e+06	1.97196e+06	3.60639e+06	2.02644e+06
	161.849	759370	805014	649037	520074	746501	690659	456592	485801	523607	713516	205004	251623	977086	797315	2.08567e+06	1.32976e+06	587462	726246
	161.849	1.02173e+06	2.71928e+06	1.48835e+06	1.32245e+06	3.66402e+06	3.46699e+06	2.55899e+06	1.02317e+06	2.76747e+06	4.05525e+06	3.88583e+06	3.21572e+06	3.74823e+06	4.14489e+06	3.53321e+06	3.20921e+06	4.54329e+06	3.84767e+06
	161.849	943882	1.05384e+06	3.43708e+06	901413	1.24709e+06	2.17311e+06	1.48655e+06	3.86476e+06	2.56557e+06	1.55028e+06	622269	847559	1.0754e+06	1.55365e+06	1.41307e+06	1.65678e+06	1.08893e+06	1.21229e+06
	161.849	2.24712e+06	1.91495e+06	1.75032e+06	1.18403e+06	1.73849e+06	1.13886e+06	1.33473e+06	3.68743e+06	3.32572e+06	1.97384e+06	1.67478e+06	3.33738e+06	1.06083e+06	2.26876e+06	3.98869e+06	3.32994e+06	1.55064e+06	2.0582e+06
	161.856	379692	403791	460202	389489	385578	392433	326472	371335	386501	507339	559670	483485	433857	402928	459503	455735	524148	497572
	161.856	275321	330683	329435	275973	495826	265633	344478	334409	358483	440965	381313	409355	463432	401214	573952	538870	576156	887053
	161.912	404653	368577	406966	745410	344863	436877	397737	771638	427943	1.46875e+06	507932	468835	473271	2.0634e+06	649805	467452	543832	671042
	162.838	266414	245846	279622	275945	280505	288348	222642	226962	219740	304813	311946	324843	306937	356404	330735	362379	364020	354186
	162.838	576703	493043	584028	519003	457090	844594	1.52073e+06	1.56714e+06	1.54936e+06	4.44036e+06	5.57725e+06	4.44222e+06	4.87041e+06	8.97217e+06	5.02658e+06	4.06919e+06	2.36096e+06	2.93133e+06
	162.838	3.37825e+06	3.25199e+06	2.72267e+06	1.94515e+06	3.30222e+06	3.21741e+06	2.38334e+06	2.77902e+06	5.58629e+06	3.13462e+06	3.1032e+06	1.08617e+06	2.68334e+06	2.29098e+06	2.69177e+06	3.39535e+06	2.60294e+06	2.596e+06
	162.838	1.28998e+06	1.00454e+06	1.02126e+06	1.76097e+06	972730	1.04956e+06	1.17885e+06	1.32636e+06	1.26951e+06	900004	850790	891609	717644	665290	650169	894975	1.2291e+06	865853
	162.849	346419	311015	318884	300070	260280	298489	665085	694277	686523	4.00518e+06	5.11771e+06	3.97046e+06	4.76428e+06	8.17187e+06	4.42384e+06	3.4357e+06	2.15259e+06	2.40281e+06
	162.878	1.06393e+06	949742	1.12437e+06	1.05471e+06	896868	1.04196e+06	999896	1.00717e+06	1.1634e+06	1.22042e+06	1.19955e+06	1.21258e+06	1.11139e+06	1.09387e+06	993941	1.00113e+06	1.03116e+06	1.0058e+06
	162.892	258474	266534	219710	280331	313629	309311	256232	326122	353012	225640	242387	306853	278772	179305	181330	280668	279606	347353
	162.892	243060	260408	224397	210805	240132	252083	142385	198023	229231	222612	208199	211413	245806	218822	270797	539208	223588	195663
	162.932	446180	475547	1.15395e+06	448403	596065	455815	343345	466247	940358	395529	390448	542580	454170	361338	326253	281751	286732	274641
	162.932	353425	383839	382493	364602	358600	369368	526087	464454	364768	368395	349051	362155	311457	195751	231202	259586	324644	240925
	162.932	889978	805617	627203	821606	878430	877171	711157	612792	894093	911552	896297	815549	918561	817509	865701	852084	886287	602823
	162.932	527732	459587	509819	500898	590682	538192	412930	456706	1.07074e+06	479932	531869	544959	470812	347483	379750	360599	332122	405875
	163.039	171143	179119	172842	188092	172807	170235	160584	182868	164310	213535	202856	190481	177123	163529	178955	181256	189587	151767
	163.838	4620.97	4707.13	10394.3	7484.46	5469.24	13646.9	16410.5	26264.2	30066.3	89190	155973	92197	124981	215733	143108	99898.5	85405.4	100632
	163.846	0	0	6318.56	7446.21	5440.04	9356.09	16249	26054.9	25983.7	88605.9	140795	87733.9	114911	199154	125802	74640	68131.5	76841.6
	163.846	232095	466797	1.04726e+06	973877	441080	756837	443066	1.08e+06	345430	542325	356045	401943	692913	872158	1.30395e+06	547472	1.3222e+06	980343
	163.846	2.8035e+06	2.11299e+06	1.86035e+06	2.68809e+06	1.92415e+06	1.99583e+06	2.23631e+06	1.1184e+06	811509	2.35285e+06	2.58075e+06	2.60516e+06	2.38479e+06	2.12312e+06	3.03191e+06	3.06458e+06	1.42011e+06	2.66411e+06
	163.846	1.9519e+06	1.64361e+06	645983	830013	785319	751705	1.25483e+06	507712	670668	756350	820825	905916	630717	1.02657e+06	870191	1.02868e+06	1.05429e+06	1.05184e+06
	163.846	1.91832e+06	1.15212e+06	1.84697e+06	980150	1.19328e+06	971178	2.46845e+06	2.34237e+06	1.32985e+06	1.21613e+06	1.432e+06	1.02363e+06	1.11846e+06	1.6848e+06	1.5533e+06	1.48837e+06	1.80304e+06	1.69249e+06
	163.846	2.36159e+06	2.61523e+06	1.19793e+06	3.45671e+06	3.44609e+06	1.17025e+06	1.70086e+06	3.18283e+06	2.57957e+06	1.67097e+06	3.62774e+06	1.39345e+06	3.872e+06	3.30366e+06	1.45261e+06	3.23573e+06	2.76324e+06	3.2259e+06
	163.846	699976	684882	663185	870573	864530	882030	496205	478206	492386	631656	652746	503231	569323	2.70992e+06	1.16392e+06	531810	1.02465e+06	1.02918e+06
	163.846	2.94419e+06	2.48539e+06	1.44447e+06	2.22454e+06	1.72061e+06	1.88076e+06	3.14915e+06	1.84744e+06	853927	1.76061e+06	1.5989e+06	1.58142e+06	1.81429e+06	3.76765e+06	2.37762e+06	1.98349e+06	2.40047e+06	3.79311e+06
	163.846	1.51441e+06	1.65619e+06	1.32278e+06	901100	1.68065e+06	1.24314e+06	3.74276e+06	1.71717e+06	3766580	1.4301e+06	1.66793e+06	1.77823e+06	1.29004e+06	2.13205e+06	3.8807e+06	1.15147e+06	1.73345e+06	1.18769e+06
	163.846	798322	1.10729e+06	1.11445e+06	725820	731285	866582	397810	996856	881369	821288	562175	698350	871011	650135	926290	860739	618406	1.49762e+06
	163.846	274327	367661	296055	1.00114e+06	280874	402743	398626	857209	291405	451558	410505	321495	349116	372614	540256	439716	384445	491874
	163.846	530384	577642	644633	505485	532604	1.17144e+06	916893	803700	976046	605241	620815	467212	434232	694539	694339	1.06404e+06	818075	1.20887e+06
	163.896	1.36014e+06	1.34413e+06	1.99846e+06	2.51451e+06	903338	1.60892e+06	2.27876e+06	3.41114e+06	1.39345e+06	1.65044e+06	1.9237e+06	1.4887e+06	1.30935e+06	2.79593e+06	1.7235e+06	3.74248e+06	2.1054e+06	1.71715e+06
	163.896	953567	822845	1.01366e+06	973554	1.92935e+06	938927	1.04345e+06	995837	1.02197e+06	1.20773e+06	2.86282e+06	1.80683e+06	760042	1.32807e+06	777412	995910	1.25312e+06	1.08601e+06
	163.896	1.2223e+06	1.01015e+06	676252	1.11455e+06	1.1683e+06	1.20436e+06	1.23153e+06	1.38732e+06	1.29837e+06	1.074e+06	1.39863e+06	1.65458e+06	561524	869687	1.07052e+06	873176	1.15424e+06	1.28566e+06
	163.896	1.17073e+06	253095	1.25736e+06	1.21477e+06	467913	1.1566e+06	726555	174084	1.1265e+06	340977	309583	309407	362678	647774	1.22466e+06	651455	730651	520082
	163.896	1.21013e+06	204817	159639	267381	154903	1.25638e+06	735658	1.28467e+06	1.47236e+06	1.05986e+06	1.14883e+06	1.21641e+06	1.09872e+06	732507	308848	544961	764872	1.01038e+06
	163.896	977476	1.1808e+06	1.02394e+06	1.2779e+06	691722	1.39359e+06	1.01104e+06	989742	1.11704e+06	1.24783e+06	1.11918e+06	1.10074e+06	1.59378e+06	1.05423e+06	1.08957e+06	964224	2.12032e+06	1.19885e+06
	163.896	950880	857567	1.06201e+06	991388	1.0337e+06	923246	860778	906393	990845	974099	1.09763e+06	1.11314e+06	1.17498e+06	3.11408e+06	951237	1.11178e+06	1.95514e+06	828920
	163.928	2.29743e+06	2.24796e+06	2.30378e+06	2.31301e+06	2.1823e+06	2.17331e+06	1.94255e+06	2.09708e+06	1.93254e+06	2.02106e+06	2.03524e+06	2.11066e+06	2.24478e+06	1.71458e+06	1.49804e+06	1.47205e+06	1.38273e+06	1.39905e+06
	163.928	524589	572933	547737	547279	571330	548686	515858	514941	827806	552682	558100	537008	628029	599057	641859	591282	694757	625363
	163.928	2.3792e+06	1.79242e+06	2.34584e+06	2.46774e+06	2.51589e+06	2.36088e+06	4.02942e+06	3.57056e+06	3.41489e+06	2.73834e+06	2.07121e+06	2.83473e+06	2.81715e+06	2.22009e+06	2.38695e+06	2.54294e+06	2.53945e+06	2.52367e+06
	163.928	5.02103e+06	6.06607e+06	4.69628e+06	3.04735e+06	3.21072e+06	3.15309e+06	4.84084e+06	4.94504e+06	4.83239e+06	3.27881e+06	2.45123e+06	3.62966e+06	3.33066e+06	2.94834e+06	4.24523e+06	4.17912e+06	4.08118e+06	3.18498e+06
	163.928	1.35904e+06	1.43779e+06	1.44895e+06	1.34502e+06	1.33519e+06	1.32199e+06	1.39924e+06	800020	1.83328e+06	1.49765e+06	1.58996e+06	834553	1.44498e+06	1.74995e+06	1.71006e+06	1.67363e+06	2.3342e+06	1.69372e+06
	163.928	1.60409e+06	1.77647e+06	1.65596e+06	1.67085e+06	1.6141e+06	1.8641e+06	1.43781e+06	3.28974e+06	1.52685e+06	1.34263e+06	1.42539e+06	2.04394e+06	1.46599e+06	1.09182e+06	3.84937e+06	1.06007e+06	1.3064e+06	1.06127e+06
	163.928	1.90873e+06	1.84985e+06	1.92265e+06	1.90992e+06	1.57399e+06	1.55947e+06	1.82918e+06	1.93679e+06	1.98584e+06	3.68964e+06	3.47965e+06	2.05635e+06	3.66445e+06	1.55017e+06	3.43308e+06	3.48903e+06	3.44056e+06	3.49494e+06
	163.928	2.48307e+06	1.4266e+06	1.47684e+06	1.38387e+06	1.38778e+06	1.42573e+06	1.33754e+06	1.30883e+06	1.99556e+06	1.02388e+06	1.04503e+06	1.30254e+06	1.31519e+06	961466	1.01028e+06	765174	881308	859929
	163.928	2.0504e+06	2.08423e+06	1.92266e+06	2.19441e+06	2.2594e+06	2.89583e+06	1.8802e+06	2.16292e+06	2.6189e+06	1.76512e+06	2.52337e+06	2.05465e+06	5.34566e+06	1.26547e+06	1.40205e+06	2.21862e+06	1.49093e+06	1.37795e+06
	163.928	2.47093e+06	2.14343e+06	2.02349e+06	1.91764e+06	2.12354e+06	1.60423e+06	3.19733e+06	3.743e+06	1.70933e+06	1.33844e+06	3.40135e+06	2.73817e+06	1.54438e+06	1.01645e+06	1.98982e+06	1.23928e+06	1.20016e+06	1.06501e+06
	163.94	2.47606e+06	3.62475e+06	1.09323e+06	2.20348e+06	3.64471e+06	2.78411e+06	2.63606e+06	3.40266e+06	3.46697e+06	3.97185e+06	4.02231e+06	4.54365e+06	4.4403e+06	3.29226e+06	1.37119e+06	1.08951e+06	3.20938e+06	3.27136e+06
	163.977	1.22094e+06	2.46324e+06	1.32825e+06	1.14337e+06	1.31575e+06	513926	1.3282e+06	905123	945341	1.89294e+06	1.25233e+06	1.35195e+06	1.42217e+06	948039	993427	1.20154e+06	961302	1.16033e+06
	163.977	491998	500856	609443	1.17295e+06	538066	339501	702316	640816	406343	316095	532914	939142	328215	516488	502245	503870	333484	1.01532e+06
	163.977	1.25334e+06	2.39553e+06	793375	2.37965e+06	3.5517e+06	1.28184e+06	2.66647e+06	1.31857e+06	2.42945e+06	1.22782e+06	833914	1.1417e+06	895957	751296	1.08644e+06	1.06962e+06	913403	1.2995e+06
	163.977	1.07118e+06	784372	1.45037e+06	844507	795314	1.03796e+06	820614	927798	838081	803338	1.8014e+06	851309	917471	903721	844304	913359	875182	974232
	164.071	1.7518e+06	1.68873e+06	1.74823e+06	2.30709e+06	2.29695e+06	2.29154e+06	3.04823e+06	3.06116e+06	3.03788e+06	823618	803523	875625	956552	1.02429e+06	1.07036e+06	774059	787546	807301
	164.835	601780	629608	548751	577622	549341	554226	504340	593399	586459	573083	576885	546464	553386	402948	461634	509110	553703	419151
	164.835	211778	179647	161456	148948	155527	188766	431763	407948	388474	1.32541e+06	1.69547e+06	1.40284e+06	1.49031e+06	2.78451e+06	1.4683e+06	1.15546e+06	798831	895823
	164.835	469769	513699	534234	458729	1.35674e+06	593707	532205	487960	549584	543156	404287	447214	468941	453842	507743	479874	418211	394422
	164.846	110602	108406	99098.2	94950.6	91694.1	92225.1	171662	217494	215839	1.19518e+06	1.59587e+06	1.25966e+06	26667.9	28614.6	1.2899e+06	987093	661129	743873
	164.894	189429	97222.5	116161	122844	100593	188852	105107	98076.4	122321	124597	121799	120065	228196	122775	181714	135236	147180	152966
	164.903	132762	130874	153333	136372	152860	136740	227970	236826	207708	215662	238013	235488	254043	420464	272419	236620	185165	211408
	165.018	79188.1	104083	85165	106103	115231	87706.4	172823	116297	159688	37476.4	43343.8	57260.6	42915.3	47391.9	54182.4	44805	49779.9	43004
	165.018	438468	402808	437247	722875	685590	867868	770394	686495	990514	258092	241779	292448	351536	337642	317149	505418	281693	302468
	165.843	0	0	0	0	0	0	4817.41	0	0	21617.1	17817.7	24447.4	20751.6	72669	37867.5	27232	5827.41	12590.4
	165.893	240261	196889	225122	193946	201406	184250	208327	232313	225504	206130	232945	95311	233103	254522	201071	387835	191521	208359
	166.05	17832.5	31963.9	34834.1	28292.7	83156	37797.9	116989	54670.7	72104.7	27981.4	0	7879.83	12098.4	11652	0	8534.72	11517.5	4373.97
	166.832	15898.8	16664.9	11270.2	5618.2	16511.6	9238.45	25473.9	25698.2	29032.3	109276	154397	126299	152608	235026	113528	106059	73111.3	74970.2
	167.84	0	4242.82	0	0	0	0	0	0	0	0	0	0	0	0	0	0	0	0
	167.927	3.33064e+06	3.23528e+06	4.78298e+06	8.51397e+06	3.33876e+06	4.23257e+06	1.1374e+07	2.70244e+06	1.27301e+07	3.96993e+06	8.04765e+06	3.27748e+06	3.3849e+06	2.16135e+06	4.98985e+06	3.05497e+06	6.24506e+06	2.05163e+06
	167.927	6.76802e+06	7.17551e+06	7.32678e+06	4.59339e+06	7.51568e+06	6.0186e+06	3.73342e+06	3.49357e+06	6.31064e+06	1.00721e+07	6.69266e+06	7.27571e+06	1.03072e+07	4.62195e+06	3.34033e+06	6.12717e+06	8.77648e+06	4.96494e+06
	167.927	1.40297e+06	2.44403e+06	2.41556e+06	1.56658e+06	1.33378e+06	2.30184e+06	3.29138e+06	3.53686e+06	2.19607e+06	1.23936e+06	3.02216e+06	1.38972e+06	2.40421e+06	2.22265e+06	1.26594e+06	1.82876e+06	3.58297e+06	1.33684e+06
	167.927	1.22303e+06	1.28267e+06	1.15184e+06	1.38014e+06	1.4881e+06	1.61442e+06	1.04335e+06	865645	1.0334e+06	1.26906e+06	1.15546e+06	1.2426e+06	2.73646e+06	1.36339e+06	1.85285e+06	818402	1.02001e+06	1.82203e+06
	167.927	1.4136e+06	2.68163e+06	1.05225e+06	941097	965143	972565	920800	914729	624900	2.38273e+06	1.04323e+06	1.19804e+06	980111	986299	950828	1.52897e+06	920599	667757
	167.927	3.77321e+06	7.51314e+06	4.15449e+06	4.01846e+06	4.19531e+06	3.86047e+06	4.56152e+06	4.23186e+06	8.62181e+06	3.5955e+06	4.38153e+06	3.51954e+06	8.39946e+06	4.08415e+06	3.72949e+06	1.92835e+06	6.92679e+06	6.22102e+06
	167.927	3.35354e+06	3.38422e+06	5.54803e+06	2.12405e+06	6.87717e+06	2.7361e+06	2.88687e+06	4.00378e+06	2.90278e+06	3.77105e+06	3.68677e+06	3.26125e+06	3.52496e+06	3.7198e+06	4.01435e+06	4.42893e+06	4.03221e+06	4.03546e+06
	167.927	425930	398389	362729	297185	347697	343087	270636	280165	290436	314763	410861	409611	462988	535163	618310	651903	403374	532852
	168.835	0	0	0	0	0	0	0	0	0	146613	202320	234739	139008	248164	135590	81492.2	37972.7	71933.3
	169.906	855639	900760	859750	771890	807747	805170	704013	717183	696921	880080	893369	902765	825339	732368	708936	745170	763692	684980
	169.924	348823	345262	348844	507878	376954	868881	266647	369023	373436	314827	329142	924642	418792	271906	353293	297806	323143	296943
	169.924	3.33516e+06	1.78845e+06	1.71444e+06	1.70778e+06	2.26055e+06	1.88024e+06	1.76396e+06	1.7332e+06	1.82936e+06	1.82864e+06	3.30651e+06	1.7124e+06	1.95621e+06	1.08864e+06	1.95698e+06	1.47524e+06	1.13895e+06	1.2015e+06
	169.924	370317	358694	345245	667285	438694	252187	319988	320316	314212	373634	340845	301057	558922	350795	393300	328961	582175	306000
	169.924	587617	974959	1.12258e+06	1.11897e+06	1.18988e+06	712022	1.13735e+06	1.20771e+06	1.16749e+06	2.32753e+06	1.83792e+06	1.19703e+06	2.60167e+06	645522	1.08292e+06	1.09113e+06	1.71041e+06	1.39633e+06
	169.924	374028	774389	259616	361754	362370	366171	284739	399487	346816	404594	357279	369751	424823	373486	342766	344024	378121	397512
	169.924	527645	481224	447109	666608	460237	462710	439696	331175	406676	524367	534136	488020	543908	315692	525822	415795	434943	421000
	169.924	205387	246027	238863	216843	228398	221812	199107	171118	181819	229927	224777	265634	154881	221764	218828	191836	171846	169811
	169.924	821093	862580	869100	698289	541782	726670	1.42064e+06	1.67518e+06	836231	843063	831359	1.60387e+06	815105	777291	1.00178e+06	777003	740128	772524
	169.924	339609	1.01714e+06	348825	778341	680818	665165	347156	354102	574149	597921	648368	646071	591326	590585	428160	534377	381361	573377
	169.924	456547	1.43377e+06	579651	382780	522298	1.07229e+06	1.56888e+06	1.61432e+06	1.44848e+06	1.1999e+06	1.28433e+06	1.32883e+06	1.36486e+06	475291	1.73551e+06	1.22988e+06	1.15771e+06	675162
	169.924	2.93579e+06	2.27874e+06	1.43356e+06	1.23465e+06	1.53752e+06	2.80473e+06	1.01276e+06	1.04456e+06	1.22937e+06	1.23423e+06	2.73082e+06	919835	1.21669e+06	849951	1.04931e+06	1.05025e+06	2.73113e+06	1.40896e+06
	169.924	176636	278081	241054	473471	500068	447696	224142	74057	460850	531233	190854	501928	544853	410810	442633	397835	528330	407759
	170.832	0	0	0	0	0	0	0	14345.7	0	233425	302544	327989	198310	329854	259827	124895	66475.7	83883.5
	170.87	951464	974095	947175	936987	966523	941443	1.06545e+06	803036	1.18011e+06	1.70185e+06	1.74157e+06	1.41566e+06	1.53421e+06	1.8514e+06	1.4208e+06	2.99694e+06	1.13947e+06	1.25538e+06
	170.87	5.0042e+06	5.02283e+06	4.26328e+06	5.34229e+06	4.48803e+06	5.00583e+06	4.55954e+06	4.93417e+06	5.08364e+06	4.63671e+06	4.47312e+06	9.91392e+06	1.1256e+07	2.8177e+06	3.00474e+06	3.23077e+06	4.24719e+06	3.00325e+06
	170.87	6.08848e+06	6.35913e+06	7.16791e+06	6.20376e+06	6.72522e+06	6.12848e+06	6.00604e+06	3.92191e+06	6.06326e+06	5.51496e+06	9.79031e+06	3.32115e+06	4.0293e+06	6.78987e+06	2.89837e+06	3.54462e+06	4.21387e+06	4.09506e+06
	170.87	6.35533e+06	5.98494e+06	5.61958e+06	5.66168e+06	5.55297e+06	6.11835e+06	5.02418e+06	5.82743e+06	5.46601e+06	5.28302e+06	8.74177e+06	4.05594e+06	7.85051e+06	4.68115e+06	8.47055e+06	5.86476e+06	4.52442e+06	4.07016e+06
	170.94	2.05605e+06	2.07478e+06	1.13767e+06	2.06561e+06	1.73867e+06	2.08569e+06	1.42817e+06	4.95144e+06	2.97482e+06	1.67938e+06	3.05946e+06	3.39395e+06	1.51205e+06	1.81986e+06	1.70005e+06	1.77581e+06	1.72642e+06	1.18103e+06
	170.94	1.44042e+06	1.01548e+06	969955	1.00348e+06	1.03862e+06	1.22927e+06	1.47319e+06	1.23147e+06	948423	1.17434e+06	1.25569e+06	1.22587e+06	1.22556e+06	2.15977e+06	1.1102e+06	1.25499e+06	1.32281e+06	1.17287e+06
	171.005	1.22789e+07	1.22277e+07	1.24536e+07	9.00017e+06	9.19924e+06	8.9656e+06	1.22385e+07	1.21977e+07	1.2336e+07	967051	883518	938516	2.96953e+06	2.65978e+06	2.82167e+06	2.57309e+06	2.81647e+06	2.5864e+06
	171.065	172830	154576	166287	139850	150306	196941	175844	145467	177355	94037.9	111003	125540	101387	121374	106301	124079	146817	129572
	171.065	107679	117628	109358	116224	70304.2	104543	78803.3	67039.1	84774.9	256202	254782	281288	258779	245063	239048	247505	246605	243142
	171.102	380682	469554	409804	402049	402112	407302	527124	452180	479934	444935	388223	456665	438226	467894	420460	412382	465142	459560
	171.91	323813	387724	361354	373525	367707	364257	345066	318882	306596	445072	373756	354579	279142	386697	462347	533855	436299	440022
	171.931	1.22755e+06	1.09445e+06	991843	1.24752e+06	1.0124e+06	434573	1.0507e+06	427230	967505	367036	762601	971737	921954	487687	395082	463875	489337	1.12012e+06
	171.946	993594	905141	833372	1.02732e+06	646664	1.46528e+06	877597	829131	1.00593e+06	979103	1.21698e+06	1.84273e+06	964031	1.42713e+06	987913	1.32239e+06	1.25663e+06	2.56613e+06
	171.946	1.12459e+06	921492	882227	1.13638e+06	1.04473e+06	1.09587e+06	738676	1.69736e+06	934273	1.04946e+06	1.5159e+06	965794	1.04965e+06	953044	1.07742e+06	2.81988e+06	1.44101e+06	1.53543e+06
	171.946	1.1329e+06	1.225e+06	784890	1.48517e+06	687899	763396	1.11967e+06	1.46192e+06	1.18612e+06	1.3552e+06	1.66139e+06	1.19839e+06	1.16975e+06	1.31779e+06	1.07818e+06	2.50195e+06	1.03797e+06	1.76153e+06
	171.946	1.00668e+06	817892	706904	1.03947e+06	711293	979540	821439	769631	1.06408e+06	991476	1.28664e+06	797619	911197	966842	901582	2.27393e+06	1.06866e+06	969032
	171.946	2.73803e+06	800767	1.64492e+06	2.64443e+06	1.04292e+06	1.74014e+06	853438	731465	866588	868076	1.08582e+06	1.00179e+06	790377	1.23851e+06	827477	1.64941e+06	898880	1.48707e+06
	171.946	495279	280966	298992	412236	305599	556619	434740	302851	257186	400820	611691	441267	525366	417226	790613	574090	381079	693563
	171.946	1.45075e+06	659815	525392	993607	656203	2.44624e+06	675324	1.49029e+06	616949	770812	1.00967e+06	900015	671476	2.71864e+06	458964	2.48776e+06	657938	1.36507e+06
	171.946	481689	1.01837e+06	242557	410392	229892	940664	369542	264153	415876	399966	871119	350525	337366	394004	436199	693208	689211	600860
	171.946	929227	1.2782e+06	999205	1.41693e+06	932731	1.72307e+06	1.09299e+06	1.06959e+06	1.29833e+06	1.65254e+06	1.17409e+06	1.07809e+06	663328	1.32467e+06	1.20695e+06	2.90134e+06	1.32713e+06	1.15639e+06
	171.946	343843	287567	338577	618621	221423	300499	302248	252360	293480	367734	424443	233445	195103	317113	367486	436134	979028	582762
	171.946	652128	660900	516429	945410	710984	771504	757387	714004	773037	742581	673398	1.90823e+06	623721	1.29465e+06	783858	1.25569e+06	1.07711e+06	1.06979e+06
	171.946	335500	381264	538357	573953	1.1893e+06	1.13114e+06	411858	324462	939445	466815	467958	481374	350893	450616	569054	803554	745143	796459
	172.072	15632.7	17727.6	25442.9	33017.3	43131.4	31208.1	30797	19730.3	18067.6	4961.11	0	5652.64	9758.75	12048.5	6035.06	10213.5	6739.82	9052.86
	172.867	1.9434e+06	1.90038e+06	2.01078e+06	1.90063e+06	1.94465e+06	1.81891e+06	641324	1.88634e+06	1.8975e+06	2.33041e+06	2.44807e+06	2.27993e+06	2.31604e+06	2.42933e+06	2.30906e+06	2.3276e+06	2.23063e+06	2.25272e+06
	172.867	461843	465948	433911	447442	420638	467555	735568	475737	536290	1.02964e+06	1.17105e+06	1.10501e+06	1.05106e+06	1.15405e+06	942745	2.05638e+06	2.0212e+06	1.65815e+06
	172.867	3.12595e+06	3.28055e+06	3.06955e+06	3.19723e+06	3.03595e+06	2.93201e+06	3.24118e+06	2.48745e+06	2.99136e+06	2.62309e+06	1.70612e+06	3.07856e+06	1.91842e+06	2.26333e+06	4.83932e+06	1.72552e+06	3.48751e+06	698458
	172.867	2.13121e+06	2.19329e+06	2.74221e+06	2.3546e+06	2.24172e+06	2.25111e+06	4.84312e+06	2.58972e+06	2.63395e+06	1.99848e+06	3.29215e+06	2.63506e+06	1.05312e+06	1.82194e+06	2.06117e+06	1.74926e+06	2.0673e+06	4.89879e+06
	172.867	4.28835e+06	4.32736e+06	4.28908e+06	4.1587e+06	4.11724e+06	3.93993e+06	4.37935e+06	3.99152e+06	4.17208e+06	2.0337e+06	4.12781e+06	3.93595e+06	4.00445e+06	2.84928e+06	1.94069e+06	3.16059e+06	3.56349e+06	2.70107e+06
	172.867	3.37376e+06	3.34618e+06	3.21174e+06	3.36054e+06	3.38615e+06	3.13074e+06	3.16241e+06	3.68928e+06	3.15421e+06	1.77463e+06	1.55431e+06	2.79997e+06	3.53405e+06	2.49741e+06	2.94086e+06	3.24233e+06	1.72379e+06	4.04004e+06
	172.936	576311	465962	391651	504148	318606	374159	258465	486324	825539	821134	974784	780615	354807	931166	783384	847076	921692	816265
	172.937	163589	164379	141940	140137	80167	303702	199707	97800.3	131992	126391	120806	127302	206042	225096	111841	144477	140500	131864
	173.008	44071.9	24253.7	50139.7	39147.9	56720.8	48531.1	40030.6	41478.3	37932.4	41268.2	44515.1	51152.3	43515.3	39514.4	45470.1	44177.6	46149	30250
	173.081	1.10358e+06	1.33098e+06	1.17948e+06	1.16312e+06	1.06646e+06	1.37426e+06	1.65081e+06	1.45483e+06	1.61299e+06	1.10561e+06	1.10306e+06	1.6408e+06	1.34048e+06	1.57661e+06	1.33917e+06	1.41281e+06	1.29995e+06	1.44613e+06
	173.092	1.14425e+06	1.15463e+06	661625	1.5555e+06	903864	1.61746e+06	1.35206e+06	1.40395e+06	2.29326e+06	1.95146e+06	1.95768e+06	1.19624e+06	1.47431e+06	1.41828e+06	1.364e+06	1.34986e+06	2.44003e+06	1.2938e+06
	173.092	172189	181691	189816	247920	259961	223046	1.00916e+06	247040	236445	2.99564e+06	3.11554e+06	3.01879e+06	3.91254e+06	4.00553e+06	4.15655e+06	4.07841e+06	3.69179e+06	3.49876e+06
	173.909	288597	807303	1.54603e+06	259041	1.53831e+06	1.38552e+06	1.86292e+06	338119	266122	2.0493e+06	2.10535e+06	2.06467e+06	568172	3.29182e+06	661180	216683	653508	3.23316e+06
	173.925	6.88731e+06	6.76987e+06	8.79558e+06	7.12917e+06	8.56791e+06	7.03628e+06	5.12306e+06	6.94453e+06	7.19714e+06	7.78997e+06	7.68958e+06	7.20089e+06	7.63328e+06	6.71268e+06	6.90002e+06	6.79185e+06	6.71318e+06	6.83527e+06
	173.925	1.88331e+07	1.77325e+07	1.78333e+07	1.95791e+07	1.80751e+07	1.95148e+07	1.84208e+07	1.86234e+07	1.96129e+07	2.17651e+07	2.04987e+07	1.90798e+07	2.07383e+07	1.98829e+07	1.94588e+07	1.88588e+07	1.9239e+07	2.02927e+07
	173.925	1.76201e+07	1.57195e+07	1.561e+07	1.74153e+07	1.57644e+07	1.73857e+07	1.59387e+07	1.64943e+07	1.83498e+07	2.0648e+07	1.9653e+07	1.71308e+07	1.94505e+07	1.73143e+07	1.87794e+07	1.86025e+07	1.96477e+07	1.88999e+07
	173.961	988483	949181	818536	1.46951e+06	911665	2.07596e+06	947189	946355	687580	968428	878665	853802	697962	910940	574582	1.11556e+06	862748	867146
	174.096	33331.7	35052.4	40401.2	50535.3	44461.7	51663.3	75282	80890.4	65661.1	67040.6	76873.4	52743.9	89215.6	73278.9	85227.2	88656.9	82585.8	93640.6
	174.864	463938	442565	487872	508093	473412	481758	442078	492543	430090	410093	392204	563401	441341	395935	373912	346804	278439	373269
	174.864	241325	234447	212935	244554	242203	209042	286786	180587	293516	201531	193517	328882	211634	166486	372583	135641	283769	163509
	174.877	167336	142762	183460	167298	193854	180151	201260	183048	193507	569470	525029	173894	521822	156750	498319	131558	185466	186005
	174.907	445835	731778	453334	271738	445310	284789	401240	197416	330066	196593	368492	379416	168501	172501	283756	222201	664973	340948
	174.907	649034	687453	642835	677341	621923	622855	570513	629764	664531	570880	604191	151522	476152	172463	187051	429361	537158	562123
	174.925	152425	207103	185483	163457	171315	143442	218168	210758	161153	221238	194333	206284	139245	192484	194399	186538	218948	294009
	174.925	747624	547092	558328	1.09368e+06	893550	802446	2.0958e+06	1.50488e+06	724710	805899	637498	908123	557540	990815	2.38435e+06	1.07949e+06	809434	2.64424e+06
	174.925	260429	268704	298115	569480	351328	568961	304608	376689	266475	307180	282586	270440	270502	268677	257416	326348	294681	332790
	174.932	623633	851858	828424	884731	915947	437775	574460	821380	900728	909553	402004	649993	489178	632874	625681	604290	863093	848442
	174.933	363250	279644	601942	339818	368882	344927	629123	339369	380421	351293	371315	295531	308833	222471	268488	259612	275567	280031
	174.955	3.42487e+06	2.97913e+06	3.08885e+06	3.19068e+06	3.35824e+06	3.14925e+06	2.79814e+06	6.65059e+06	2.6142e+06	7.88953e+06	1.24561e+07	9.61502e+06	8.59524e+06	1.12746e+07	8.86586e+06	8.18029e+06	7.29968e+06	6.23732e+06
	175.849	75262.6	57625.6	66827	77698.4	72407.7	65542.9	66676.8	70434.5	66156.2	85001	72188.5	89704.5	70601.2	52696.7	65290.4	74661.3	73627.2	80318.4
	175.849	103761	112093	167950	110744	99285	106779	155301	121667	98624.8	136083	113658	123611	136145	166921	139443	108495	100208	118087
	175.958	90842.9	98709	99237.2	110464	108864	113488	122265	166194	121818	203869	303700	250182	202651	284110	211983	236296	159820	172894
	176.816	594866	580271	742119	508866	1.12927e+06	632556	589252	658677	628755	690968	503510	658704	651054	897057	534950	481146	1.15842e+06	485856
	176.857	896434	779802	793346	780620	866165	906767	920141	819226	688179	937004	768145	873686	1.07935e+06	980522	906110	902896	1.04418e+06	949139
	176.948	334095	327741	339237	324528	373286	340695	295224	308934	295961	695001	393859	334878	264156	274544	836883	273872	236631	245925
	176.948	195466	219121	199143	216537	196507	195946	165627	155424	215618	217467	203740	206107	181250	185707	148784	151593	191331	156600
	176.948	2.31005e+06	3.97319e+06	4.44882e+06	3.25275e+06	2.761e+06	3.1445e+06	2.97543e+06	2.14511e+06	5.21881e+06	2.94073e+06	1.69839e+06	3.19092e+06	1.66761e+06	3.65132e+06	1.36518e+06	1.2585e+06	517736	2.73649e+06
	176.948	1.07589e+06	3.13752e+06	4.14885e+06	1.3975e+06	3.51939e+06	2.15442e+06	1.41296e+06	3.7601e+06	1.85415e+06	3.27484e+06	1.87263e+06	1.40663e+06	1.88531e+06	1.12133e+06	2.92002e+06	1.31499e+06	2.36637e+06	1.22325e+06
	176.948	422422	421525	449817	366747	422575	378425	425288	403229	416394	230268	260290	383200	417255	571657	383858	332908	319660	285865
	176.948	1.00655e+06	969000	2.38951e+06	756600	943233	845314	958262	923225	783140	749021	618377	2.45539e+06	1.03807e+06	620372	650523	842072	685940	943147
	176.948	318121	273047	323015	352937	273109	307486	288108	334922	303175	283170	445234	320391	368083	217509	297287	242890	240398	262123
	176.948	636548	705108	702354	679741	697406	652179	645313	825659	843281	606272	657235	768458	680452	612645	1.69036e+06	654443	1.22073e+06	575348
	176.948	853711	1.07218e+06	1.39943e+06	1.95817e+06	2.00349e+06	1.4054e+06	1.23929e+06	1.44614e+06	1.38391e+06	1.97761e+06	1.47784e+06	1.23557e+06	669201	1.06303e+06	872729	614766	672426	1.55324e+06
	176.948	680276	364404	700716	704108	1.14344e+06	685295	631827	803035	698677	1.19487e+06	1.08347e+06	427039	708050	381231	588373	374829	1.00217e+06	471441
	176.948	314960	297332	324706	574324	239831	249307	251095	267249	340071	301283	527871	297066	328013	322699	317116	168382	219114	179924
	176.948	190552	234593	202028	182234	211650	175822	181783	166555	167354	387751	159536	250900	224288	482013	170605	175713	186799	187600
	176.948	770642	779629	773747	752039	813381	728018	683460	833449	660464	1.11248e+06	394014	694648	747231	373865	1.0199e+06	960796	658577	1.03811e+06
	177.844	0	0	5513.93	0	0	0	0	0	0	8828.87	0	14727.4	7273.76	44980.4	6336.34	5799.03	5518.3	4368.63
	177.864	84956	91102.7	91042	94232.6	95964.9	92963	116047	91395.8	79967.5	131963	96822.5	119192	141731	132025	89184.9	121919	113476	121238
	177.956	1.36789e+07	1.35472e+07	1.36988e+07	1.7563e+07	1.35743e+07	1.32096e+07	1.31998e+07	1.3564e+07	1.28673e+07	1.02903e+07	1.28018e+07	1.33521e+07	1.11395e+07	8.91895e+06	1.46644e+07	8.80181e+06	5.88315e+06	8.55444e+06
	177.956	2.98376e+06	2.13303e+06	1.84075e+06	3.76271e+06	3.76004e+06	3.57573e+06	1.29337e+06	4.52683e+06	3.78235e+06	1.50796e+06	3.50558e+06	5.9983e+06	1.76843e+06	1.94142e+06	1.48894e+06	1.88568e+06	2.64212e+06	2.51511e+06
	177.956	1.65841e+06	1.71042e+06	1.97277e+06	1.4062e+06	2.31696e+06	1.08713e+06	1.5925e+06	750916	1.48935e+06	1.95709e+06	1.60225e+06	1.63007e+06	743615	1.85169e+06	5.11791e+06	1.44653e+06	1.25446e+06	1.35647e+06
	177.956	1.92345e+06	1.9669e+06	548887	1.64692e+06	550537	736891	1.81156e+06	858375	2.00302e+06	819486	954222	677065	655492	1.0462e+06	735001	802740	691148	544564
	177.956	3.81822e+06	3.70633e+06	9.36121e+06	1.62597e+06	6.18657e+06	3.56543e+06	3.1951e+06	7.02275e+06	3.13361e+06	2.33782e+06	5.01511e+06	5.58163e+06	5.69268e+06	6.08067e+06	4.69742e+06	4.83001e+06	2.55138e+06	2.45356e+06
	177.956	4.01622e+06	5.49348e+06	6.56441e+06	3.16723e+06	6.15253e+06	4.97665e+06	6.11983e+06	4.42836e+06	7.06274e+06	4.8747e+06	4.88651e+06	4.16942e+06	4.55468e+06	4.12346e+06	4.3476e+06	9.15225e+06	4.41774e+06	4.44091e+06
	177.956	5.18709e+06	8.84067e+06	4.37917e+06	4.14524e+06	1.00791e+07	4.29084e+06	5.61629e+06	5.69298e+06	5.78823e+06	7.91035e+06	5.56544e+06	7.87356e+06	3.94495e+06	3.49381e+06	3.83307e+06	3.6658e+06	4.3098e+06	7.14775e+06
	177.956	1.02602e+06	1.13057e+06	2.22174e+06	617861	903806	2.27211e+06	2.47708e+06	878707	976322	904072	3.28552e+06	907283	2.10538e+06	1.81462e+06	4.09083e+06	963655	2.87347e+06	3.61725e+06
	177.956	465951	426902	423390	520479	104184	485788	193887	114261	258854	646594	632575	547656	1.00468e+06	554195	831502	441182	630938	614306
	178.814	163115	149044	170575	112326	324461	128962	118972	107354	120477	194604	395394	477327	141576	95658.2	115178	197750	430789	177147
	178.857	188042	246834	201965	194136	145711	193842	199221	242962	238887	220711	287188	175663	178826	228147	195694	193701	213505	251110
	178.91	1.09752e+06	924620	1.08251e+06	1.07318e+06	983862	748314	962787	1.16222e+06	978365	216868	847986	213145	312280	668445	722578	705205	542927	1.27721e+06
	178.919	657341	599399	556244	655005	611355	628240	770185	758186	824237	297709	291388	520144	438815	544655	434301	288588	241203	263874
	178.977	194536	88278.9	125470	97829.4	99967.6	97116.7	104898	104510	59683.8	97291.4	114618	100132	98349	117124	88304.9	51401.1	90761.8	87046.9
	178.977	1.48226e+06	1.83377e+06	878107	1.06507e+06	1.22531e+06	1.51119e+06	1.24384e+06	1.08298e+06	955088	1.07613e+06	927786	1.69773e+06	1.35888e+06	1.04941e+06	1.05048e+06	1.68648e+06	1.12659e+06	2.46029e+06
	178.977	1.49686e+06	1.99838e+06	1.7153e+06	2.04942e+06	1.89385e+06	3.94478e+06	1.94891e+06	1.62343e+06	4.25491e+06	1.34997e+06	1.64721e+06	1.47936e+06	4.11271e+06	1.55338e+06	2.59619e+06	1.10058e+06	3.40433e+06	1.17416e+06
	178.977	1.26191e+07	1.70051e+07	4.73567e+06	5.73852e+06	6.28115e+06	1.46312e+07	5.16553e+06	7.10837e+06	1.33326e+07	5.32874e+06	1.30363e+07	1.75072e+07	1.79421e+07	2.07045e+07	1.40937e+07	2.48171e+07	5.67624e+06	7.49469e+06
	178.977	8.47649e+06	4.77882e+06	4.91893e+06	7.34382e+06	1.00107e+07	6.55887e+06	5.44143e+06	4.78704e+06	3.41945e+06	3.42132e+06	6.90356e+06	6.08402e+06	9.43079e+06	4.05285e+06	4.34225e+06	3.29626e+06	6.41791e+06	3.7214e+06
	178.977	1.46319e+07	7.06957e+06	1.42164e+07	4.77222e+06	5.49353e+06	5.78034e+06	1.56854e+07	4.31186e+06	1.54002e+07	6.89115e+06	5.00982e+06	7.042e+06	7.3261e+06	7.12449e+06	7.20899e+06	5.09129e+06	8.2792e+06	4.0783e+06
	178.977	7.90233e+06	7.2258e+06	1.1778e+07	1.05564e+07	2.81867e+06	6.54449e+06	5.19501e+06	6.06866e+06	4.32329e+06	7.23792e+06	6.93385e+06	7.17029e+06	7.39915e+06	6.94319e+06	6.66564e+06	4.85306e+06	9.22693e+06	1.14975e+07
	178.977	2.75593e+06	2.78402e+06	2.74896e+06	2.87693e+06	2.2391e+06	2.32769e+06	2.53941e+06	2.68213e+06	2.39548e+06	5.50434e+06	2.74399e+06	2.55684e+06	2.86645e+06	2.08391e+06	5.44443e+06	6.99126e+06	2.32079e+06	978454
	178.977	6.97173e+06	7.21136e+06	7.16958e+06	6.8722e+06	6.8567e+06	6.59943e+06	6.03407e+06	7.06092e+06	6.30932e+06	1.19554e+07	1.61502e+07	5.91349e+06	5.69062e+06	8.28094e+06	5.39164e+06	8.27009e+06	3.28793e+06	6.41141e+06
	179.84	0	0	0	0	0	0	4906.66	0	0	13482.6	27445.7	35655.1	12666.7	64745.9	27948.8	42382.9	11200	5378.49
	179.935	915342	1.37963e+06	1.32638e+06	1.3011e+06	1.27088e+06	1.27829e+06	1.35426e+06	935222	1.347e+06	1.41463e+06	1.47883e+06	1.14528e+06	3.18538e+06	1.12002e+06	1.12751e+06	1.15931e+06	1.05325e+06	921207
	179.935	1.37363e+06	1.37842e+06	1.36321e+06	1.08828e+06	1.39788e+06	1.45748e+06	1.32431e+06	1.38271e+06	1.66507e+06	1.32757e+06	1.4094e+06	1.35346e+06	1.28682e+06	1.21517e+06	1.19468e+06	1.34366e+06	1.22275e+06	1.30152e+06
	179.935	3.80613e+06	1.73708e+06	3.84799e+06	2.14688e+06	4.71102e+06	2.04006e+06	1.51734e+06	4.49549e+06	1.86124e+06	4.49271e+06	4.37059e+06	1.63457e+06	5.06222e+06	4.27941e+06	6.16635e+06	6.76032e+06	4.9742e+06	4.76492e+06
	179.935	880529	840046	839691	827023	851546	838823	406379	942444	889660	801808	745678	1.07619e+06	860180	640432	517834	588838	625809	562426
	179.935	5.25303e+06	2.11648e+06	2.08204e+06	1.65374e+06	1.66159e+06	2.52197e+06	5.71202e+06	1.8707e+06	5.67001e+06	2.0812e+06	2.16992e+06	3.46803e+06	2.0422e+06	2.13708e+06	1.80785e+06	2.13114e+06	2.16252e+06	2.15912e+06
	179.935	577034	601864	722144	541108	613040	602634	462921	454884	695842	553686	561701	544583	665008	399207	408660	438638	433406	421215
	179.96	80701.9	79968.3	93742.5	83109.8	65255.9	85861.4	69941.6	78990.9	78041.3	48342.4	65793.5	52564.7	63670.1	71798.9	43438.6	46593.8	48615.9	26424.7
	180.066	500361	630038	514877	629897	630912	650812	825706	877481	827447	172005	159869	290609	202979	336011	222405	226669	178243	161109
	180.972	566170	572215	514436	477977	491248	476199	443995	560325	468541	395596	441726	525990	539419	573038	459257	473467	518528	702541
	180.972	722975	722393	677653	694793	668185	610857	640248	737811	633757	627310	643116	561762	1.01754e+06	668508	510968	1.39243e+06	694833	662534
	180.972	276049	251219	278948	249388	285472	291680	282242	282697	293274	250666	222969	370451	411108	279421	292430	245297	676426	312138
	180.972	2.12243e+06	1.01272e+06	2.09979e+06	1.58721e+06	846374	1.52337e+06	1.59228e+06	2.17233e+06	766096	913666	1.56974e+06	919250	1.77312e+06	1.23546e+06	1.44612e+06	1.24234e+06	561993	1.28828e+06
	180.972	2.31102e+06	1.35478e+06	2.02893e+06	829930	606848	546936	587751	985233	728821	8.03059e+06	9.44599e+06	6.70144e+06	6.36129e+06	5.68614e+06	6.70304e+06	7.33046e+06	5.05973e+06	5.92212e+06
	181.069	43086.6	44790.5	61847.1	70305.5	48434.9	68729.5	104337	73112.8	70825.3	13951	10944.7	12029.9	11583.4	8605.78	20845.8	12706.1	8626.19	0
	181.837	0	0	0	0	0	0	0	0	0	34694.8	40250.1	55986.5	4894.15	59472	47943.7	41175.2	5074.35	21527
	181.901	75428.4	67641.7	95626.1	81725.5	112390	100841	76792.1	72743.4	93533.2	98821.3	68289.7	67220.2	75242.9	62844.6	84471.4	71986.8	99600.1	65886.5
	181.931	81794.7	71940	80625.9	57805	78215	74494.8	32573.2	88573.2	28968.6	158042	384881	116850	92428.7	114871	104373	387294	393176	137442
	181.976	33932	23792.6	5906.2	6767.3	9593.88	10306.1	10796.9	16264.1	5889.33	239649	273713	195746	202670	179103	207636	247890	136717	197296
	183.01	177730	193842	155643	204764	166979	170320	164343	189683	186859	195606	162781	252441	175573	158243	245011	143965	152371	137696
	183.011	271092	250675	198778	199559	190142	213483	190271	198825	238501	125865	147707	191573	169443	160625	170604	138668	184363	119655
	183.834	33119.4	41903.9	48826.6	23376.1	26722.8	26957.5	1.00768e+06	1.0147e+06	937678	99393	124010	139186	2.79115e+06	4.30939e+06	2.95304e+06	129425	74940	76432.9
	183.855	776704	717974	813196	1.35534e+06	492610	532560	519496	844124	519647	706738	909764	538669	736208	1.05123e+06	870418	824138	889571	1.13696e+06
	183.969	137807	135343	146316	204874	304004	211307	442697	349046	271436	66273.5	87396.7	101044	154920	92176.7	85677.4	66821.9	80945.8	62754.7
	184.889	65130.6	60561.5	57965.9	49840.8	55961.8	50390.2	57445.1	42807.6	51279.6	60305.3	56232	54637.4	54368.1	67627.9	57089.2	67376.1	58362.2	73935.9
	185.056	570824	558529	548715	806399	757993	872381	951532	986502	996535	583962	289856	412820	672268	591546	602871	658108	644793	623856
	185.056	1.57866e+06	1.6003e+06	1.60825e+06	850958	774621	1.04825e+06	2.13846e+06	1.16834e+06	804442	313266	319535	311047	367029	435542	439769	403293	360783	379852
	185.865	195641	187625	191512	167037	178915	205294	204337	193241	198389	148774	155589	148417	156988	142296	173236	138756	159575	152160
	186.887	249124	227683	230190	280354	221075	250665	199605	260768	263487	145157	227711	125960	241012	209127	72378.3	223467	213131	177617
	187.097	2.6935e+06	2.95552e+06	2.72928e+06	3.1517e+06	2.75638e+06	3.40626e+06	3.50232e+06	3.21231e+06	3.5751e+06	2.63499e+06	2.3536e+06	3.65615e+06	3.10096e+06	3.44596e+06	3.10764e+06	3.17108e+06	2.75091e+06	2.96964e+06
	187.108	84459.6	87138.2	91616	88554.2	79092.4	101150	183012	212019	198228	190581	193603	194356	308094	247586	235062	263678	243839	239792
	187.108	368462	379391	352861	540819	500962	514819	640927	660165	774125	406320	423436	442189	558173	553798	548624	600947	509818	542614
	187.108	742914	751241	839264	1.48841e+06	950547	974728	1.85025e+06	1.74187e+06	1.76367e+06	2.08256e+06	1.52428e+06	2.22412e+06	2.17557e+06	2.19484e+06	2.18723e+06	2.11699e+06	2.62031e+06	2.55983e+06
	187.86	5.05855e+06	5.06393e+06	5.24488e+06	5.45015e+06	5.51432e+06	5.33945e+06	5.24586e+06	5.24864e+06	4.91048e+06	544215	655947	644715	3.38203e+06	1.12063e+06	435128	700180	239508	304956
	187.86	4.57154e+06	2.51718e+06	4.71033e+06	4.80198e+06	4.96914e+06	4.66066e+06	1.19327e+06	1.01392e+06	1.23684e+06	1.75509e+06	1.98539e+06	4.62012e+06	4.28314e+06	792138	632039	636850	753111	842655
	187.873	8.38802e+06	8.92617e+06	8.84573e+06	9.38732e+06	9.40549e+06	9.22573e+06	8.70694e+06	9.36939e+06	8.8324e+06	7.15649e+06	6.62753e+06	7.02883e+06	6.67497e+06	154865	6.66762e+06	6.33783e+06	7.13842e+06	6.6986e+06
	187.888	3.50155e+06	3.51871e+06	3.58282e+06	3.58784e+06	3.77525e+06	3.61665e+06	3.09221e+06	3.63433e+06	3.54348e+06	145501	3.02476e+06	277986	178690	126068	3.16029e+06	2.86346e+06	217667	3.19901e+06
	188.887	1.03428e+06	983785	1.11435e+06	1.07512e+06	1.03792e+06	1.04705e+06	1.02743e+06	1.04142e+06	1.03912e+06	892003	951870	285763	235660	122587	708461	659052	247888	248011
	188.912	955698	856360	899314	866207	941580	1.06404e+06	696929	909257	904508	882656	870528	906898	908743	715137	687260	726093	694610	678245
	188.932	3.44775e+06	3.27689e+06	3.38576e+06	3.31882e+06	3.43553e+06	3.45919e+06	3.45499e+06	3.55787e+06	3.58316e+06	3.54298e+06	3.5153e+06	3.4938e+06	3.6244e+06	4.97253e+06	3.23863e+06	5035296	3.46293e+06	3.54935e+06
	188.948	857453	737951	712480	663195	721017	794726	835166	742632	813874	499995	499590	836296	682986	619321	537436	344879	298601	457800
	188.951	416856	768710	510947	548265	519559	627488	665866	532168	592017	532324	425736	761306	614537	836354	554193	559076	656506	591329
	189.02	364503	391375	488936	543878	514142	447629	356248	409466	335557	306368	250841	407642	283687	330984	451432	346799	395921	250535
	189.033	315258	367322	332149	521707	466461	486900	259868	289982	317880	382118	381014	396719	677540	497735	492034	953473	773312	798771
	189.033	322985	330641	383420	550939	536169	494855	360594	276470	286457	637998	609733	646861	672713	798853	826637	937928	1.13334e+06	1.11406e+06
	189.857	1.0108e+06	989968	472560	1.0263e+06	1.03268e+06	1.04422e+06	1.01243e+06	1.03962e+06	1.04913e+06	981607	1.00858e+06	961928	897736	748203	837896	745036	572541	793284
	189.857	530896	547232	613019	602668	576596	577822	514148	527004	460298	320367	532464	381487	637064	792517	418447	473202	509007	164206
	189.857	934874	925919	978393	978184	901152	1.00858e+06	875166	837222	982193	904158	890790	900484	814534	636828	798100	597177	658356	672485
	189.865	657061	640707	654346	690575	678051	682249	628868	693317	690144	683585	909572	726081	728295	604307	792279	654841	923750	942310
	189.865	239897	1.02988e+06	269339	229475	249039	285868	247886	297086	287039	289162	315535	296355	283603	224019	263191	279542	288324	308585
	189.87	1.0001e+06	1.15768e+06	1.18387e+06	1.1938e+06	1.14593e+06	1.16916e+06	911116	1.16918e+06	1.07018e+06	1.4618e+06	1.36267e+06	1.46236e+06	111170	1.36118e+06	1.17446e+06	1.15623e+06	1.1943e+06	115756
	189.87	430481	434734	451393	451783	242932	410805	346711	200674	220132	363418	440393	418851	743050	494614	656000	288170	429434	404388
	189.933	1.14322e+06	1.02988e+06	81122.2	1.0548e+06	1.42337e+06	1.08113e+06	1.35364e+06	91624.5	1.192e+06	1.46e+06	1.18216e+06	1.155e+06	1.36086e+06	1.40338e+06	45555.7	1.08699e+06	1.12829e+06	1.12205e+06
	189.956	76644.3	92423.6	80737.7	87553.8	87829.1	70951.4	79040.8	59866.8	68315.7	48627.6	41653.5	50448.9	51032.2	64030.3	52016.5	51260	44960.6	66365.6
	189.956	210939	216871	192021	216403	211656	202752	199951	175264	163899	552895	280115	204073	553624	233812	267806	253093	581595	338242
	190.887	2.66177e+07	2.71944e+07	286045	2.81098e+07	2.74957e+07	2.69379e+07	2.0618e+07	2.21466e+07	2.16443e+07	215449	2.3008e+07	405418	337378	206970	224798	275465	341366	389718
	190.92	6.40822e+07	6.22943e+07	5.65385e+07	6.19806e+07	5.66647e+07	65120636	6.55341e+07	6.48991e+07	6.58788e+07	6.76055e+07	6.54495e+07	6.66817e+07	6.62355e+07	6.26445e+07	8.40614e+07	8.4951e+07	5.66764e+07	6.57609e+07
	190.936	1.68299e+07	1.6116e+07	1.66829e+07	1.67236e+07	1.64955e+07	1.68477e+07	1.06754e+07	1.74767e+07	1.70705e+07	1.7477e+07	1.76682e+07	1.76783e+07	1.13082e+07	9.61692e+06	1.54389e+07	9.50228e+06	1.5869e+07	1.71401e+07
	191.019	47824.4	52465	69422.5	52852.9	46509.4	46703.4	50095.8	39985.5	43257.2	88183	97613.4	85156.2	116645	112773	152971	85808.9	91111.8	93482
	191.019	95882.2	88575.7	105548	99750.6	95857.6	115771	107272	75074.1	109076	76692.2	98044.6	43436.6	96939.7	80802.4	87722.3	235737	114056	143003
	191.854	501375	515026	492620	482643	534764	483850	418616	467305	441090	573000	573847	552445	574434	437925	448696	452541	517531	509964
	191.854	438359	431232	472449	428506	415312	426147	414746	456122	426714	412726	402855	395109	519825	352283	412713	336047	378969	352372
	192.022	0	0	0	0	3769.63	4044.44	0	0	0	0	5209.34	0	0	0	0	0	0	0
	192.932	896994	665163	665064	587991	610119	654983	705149	703693	557555	720282	1.0125e+06	876013	965484	861086	891980	897654	777651	899009
	192.992	681800	453476	429406	486879	525317	442579	442475	457250	452943	446935	634791	529489	562161	412398	383724	400404	395791	396171
	192.992	825567	942342	958631	1.05356e+06	1.01877e+06	979331	674230	1.01436e+06	993899	727333	970908	825761	857680	822375	878378	1.76695e+06	935976	1.41126e+06
	192.992	441578	452085	429977	423952	398706	400449	313288	349965	388528	433898	419452	399976	351296	301708	331078	382392	1.09296e+06	351748
	192.992	1.00655e+06	910930	1.02729e+06	939939	954234	924193	439065	636744	1.13556e+06	871894	899644	1.08447e+06	1.00089e+06	484771	834484	766156	916808	485896
	192.992	799301	655473	617269	1.88876e+06	567210	575039	521916	653146	593226	896750	584769	904812	691732	758795	2.88312e+06	724968	1.47216e+06	1.35073e+06
	192.993	419447	462992	451469	428726	447440	427064	450902	587171	506481	364874	343203	759066	1.62598e+06	496197	521649	328981	580256	956630
	193.086	303444	373895	283726	295958	270646	320233	345726	282951	371123	301729	233462	413069	335579	396625	285882	407840	371725	401166
	193.815	0	0	0	0	0	0	0	5644.55	0	0	0	0	27473.7	47266.8	33943.5	0	0	0
	193.856	367067	301994	264168	211340	272870	260851	285445	346280	319426	246623	245757	215366	190351	288398	308350	384375	374996	312760
	193.86	61711.8	56632.7	82381	63697.5	87001.8	71518.1	69384.5	75441.8	62755.5	63072.1	116389	75940.4	82491.2	71016.1	90246.4	70142.3	87947.4	64296.1
	193.86	120406	119752	111283	137543	141474	120124	163923	128771	124223	146384	138812	110592	150935	145731	109416	115907	106982	181286
	194.081	218051	214910	200187	196922	211342	212123	240826	234367	215790	243285	219156	284062	227114	226208	245218	211086	233105	206544
	194.081	320054	416978	343679	428303	346277	362139	317194	329617	320215	348447	329936	343226	358199	356411	301587	334372	325514	345491
	194.868	252754	175817	182123	228622	207260	229386	251632	254834	135984	290936	275749	256880	294653	251317	264336	231631	186352	303824
	195.05	249854	183255	206672	312885	359719	315667	482283	444876	347965	544611	549101	601334	731918	717786	769043	840732	795803	843499
	195.81	120757	134237	129329	123391	141727	145709	120858	136826	113099	149978	177411	159425	167018	211732	200816	239631	227320	247161
	195.81	857816	874124	902136	909753	1.10503e+06	941105	984743	1.0681e+06	1.08529e+06	1.08395e+06	1.08432e+06	604907	701065	1.58676e+06	1.65933e+06	1.60336e+06	774000	618777
	195.81	487708	1.11399e+06	526718	482970	545651	484565	490797	493337	524153	767641	714277	561617	616077	657850	786627	851825	491488	594547
	195.81	0	0	0	0	0	0	0	0	6537.48	9778.2	30064.7	53633.9	24017.5	132285	52666.1	14845.3	5217.42	4559.31
	195.854	76353.7	69990.4	85315.5	77449.8	89957.6	83721.1	96911.7	164877	104225	121766	115163	113137	117979	224136	184034	197659	276293	147936
	195.875	104017	72909.1	70740.7	66291.7	78092.6	86788.9	94798.8	92484.4	126127	79910.4	69668.4	83321.6	91112.5	81324.3	71142.3	100531	63787.7	62134
	195.875	56536	37342.6	43887	56642.8	47547.1	48960.6	35322.4	36569.8	14552.6	48228.7	47333.5	44083.6	17556.6	44392.4	51296.4	29087	51134.1	45883.2
	196.804	150191	96923.5	89508.9	123051	117788	162969	178539	153514	182562	123328	185432	161926	91574.5	103886	128421	118201	175907	121138
	196.839	118790	94859.1	140066	145637	178663	131430	178833	112027	220085	138946	139577	124841	126240	125648	116912	157126	130447	114727
	196.884	2.06685e+06	1.87974e+06	172419	139975	2.12757e+06	121298	129081	182836	186581	280036	288955	280894	293381	328380	379317	227812	393299	271725
	196.893	2.3645e+06	2.17828e+06	2.54434e+06	2.31936e+06	2.0301e+06	2.32837e+06	2.82133e+06	2.91881e+06	2.74132e+06	408756	429785	432537	435242	465314	408287	427058	543833	418316
	196.94	2.8826e+06	443564	432133	980284	973041	914546	512804	415377	414067	988294	962888	531272	1.04002e+06	992284	983902	1.00582e+06	1.06204e+06	385336
	197.807	173362	185711	157300	176571	164763	168102	156383	179651	153757	203531	169067	213487	221093	266657	218466	287561	297507	291282
	197.807	0	0	0	0	0	0	0	0	0	24993.1	38525.7	38662.7	19051.8	186891	44598	35461.8	7493.85	0
	197.807	676192	713831	737772	531566	888114	705943	806777	1.58339e+06	810477	903360	976143	1.66098e+06	919560	929550	906879	972660	1.14372e+06	1.14962e+06
	197.807	333970	365761	337243	408600	380975	437086	395708	392077	421393	400030	385808	266900	723099	841286	956106	632089	723231	667260
	197.807	469487	623670	1.17291e+06	923971	2.17502e+06	972143	1.43461e+06	1.03381e+06	678075	1.47401e+06	1.35778e+06	1.09666e+06	1.13641e+06	2.05136e+06	1.88917e+06	2.21296e+06	887989	956399
	197.807	421351	410527	375866	420218	432013	326226	772923	423036	390569	531762	647690	497576	635266	1.3299e+06	674350	682184	1.43383e+06	952412
	197.807	485924	643724	497420	465121	509272	501649	1.07924e+06	1.10078e+06	934805	771974	534035	480492	1.48669e+06	1.39714e+06	1.50184e+06	2.02323e+06	744896	717699
	197.856	350274	339262	310020	289989	274280	384408	283919	475413	349063	516420	570579	328011	447914	254904	1.55304e+06	646298	777449	667012
	197.889	1.41266e+06	1.42238e+06	1.8231e+06	1.50021e+06	1.55093e+06	1.51391e+06	1.36687e+06	1.42562e+06	1.4126e+06	1.2814e+06	1.23545e+06	3.43948e+06	1.41284e+06	958978	1.06837e+06	859138	1.24957e+06	1.03038e+06
	197.889	1.06937e+06	1.63974e+06	1.40214e+06	1.10801e+06	1.3369e+06	1.07663e+06	1.25891e+06	1.34191e+06	1.08484e+06	1.08892e+06	926236	2.93837e+06	1.08619e+06	830346	940540	640471	661873	618673
	197.901	900229	505074	918874	995675	844980	829785	780885	739041	917711	882892	995690	1.06336e+06	791359	1.17773e+06	1.14371e+06	939104	1.04713e+06	933653
	197.901	1.65068e+06	1.80679e+06	1.57153e+06	1.71561e+06	1.75888e+06	1.60557e+06	1.78154e+06	1.82321e+06	3.6532e+06	2.0634e+06	2.0173e+06	2.0759e+06	2.06319e+06	2.5818e+06	2.51525e+06	2.50909e+06	2.52575e+06	2.40206e+06
	197.901	1.1474e+06	1.07668e+06	1.16305e+06	1.10395e+06	1.11774e+06	1.14829e+06	1.12353e+06	319047	1.11997e+06	984441	515567	954682	334300	343405	383722	586608	675444	745205
	197.901	2.54582e+06	1.7275e+06	1.89118e+06	1.7095e+06	2.71749e+06	2.78175e+06	1.92277e+06	1.38232e+06	847169	988127	1.69292e+06	1.06886e+06	1.87127e+06	1.64914e+06	1.65338e+06	1.67029e+06	959177	1.67412e+06
	197.901	1.47048e+06	1.58827e+06	1.61295e+06	1.52316e+06	1.53569e+06	4.35112e+06	1.4956e+06	1.41896e+06	1.52944e+06	2.32717e+06	1.51772e+06	1.55625e+06	1.54085e+06	2.153e+06	2.98543e+06	1.22097e+06	1.72407e+06	1.26484e+06
	197.902	2.02116e+06	2.07147e+06	2.05168e+06	1.93424e+06	2.33805e+06	2.49264e+06	1.95807e+06	1.22622e+06	1.92482e+06	1.83285e+06	1.82364e+06	2.21215e+06	1.64673e+06	4.21088e+06	2.87997e+06	1865381	3.07789e+06	6.34246e+06
	197.938	724977	858298	946564	678934	889442	716721	908700	655629	932741	268771	284374	315086	272843	273420	300977	591687	307027	269344
	197.939	342394	404873	371275	904338	464659	875629	780885	898514	844230	892289	373801	382233	472861	874530	982624	914707	934457	831044
	198.802	47167.3	30979.9	24374.3	31182.7	46506.8	48580.6	34069.9	44180.6	45051.5	31936.2	38998	37914.1	31973.1	78266.9	77358.3	32715.7	64513.2	45477.4
	198.802	144827	137688	118666	122753	142085	168276	109765	166354	149165	117323	88057.1	125106	108921	150763	155395	116305	124057	134834
	198.863	4.98468e+06	1.15028e+06	1.741e+06	1.8154e+06	5.47054e+06	1.60453e+06	5.79077e+06	2.2727e+06	2.23031e+06	5.12562e+06	3.90893e+06	1.6906e+06	1.71865e+06	2.832e+06	2.18712e+06	3.17039e+06	5.32009e+06	3.6976e+06
	198.863	649579	851973	433142	458408	509463	1.12428e+06	550643	537436	985202	1.35031e+06	708965	569616	623522	1.66294e+06	730351	1.24014e+06	875854	1.11448e+06
	198.863	912507	664896	1.04733e+06	719098	719690	1.02859e+06	774043	879513	1.21223e+06	1.8804e+06	3.17365e+06	2.00883e+06	1.12494e+06	2.20442e+06	2.43635e+06	1.96335e+06	4.01441e+06	996684
	198.935	9.77528e+06	5.33726e+06	4.41764e+06	4.22156e+06	9.81683e+06	9.93263e+06	9.15614e+06	4.31445e+06	9.78885e+06	1.00801e+07	9.6289e+06	1.00168e+07	9.82388e+06	9.92012e+06	9.97116e+06	9.92841e+06	5.47773e+06	9.64626e+06
	198.935	3.02537e+06	3.12994e+06	2.51815e+06	2.88401e+06	2.83763e+06	2.82573e+06	2.08914e+06	3.31797e+06	3.35559e+06	7.22197e+06	2.40597e+06	8.03047e+06	4.17704e+06	3.28827e+06	2.9094e+06	3.34217e+06	3.30754e+06	3.3744e+06
	198.935	3.12367e+06	3.06295e+06	4.60307e+06	5.25444e+06	2.94177e+06	2.95229e+06	2.80721e+06	2.68671e+06	2.71972e+06	3.15029e+06	2.4951e+06	1.74709e+06	5.16935e+06	4.07065e+06	3.4396e+06	1.5979e+06	3.27517e+06	9.02042e+06
	199.071	171639	314293	203416	405469	326242	370427	642232	814549	517069	392868	351765	376197	485517	479519	389021	542425	466543	438179
	199.804	5220.02	6504.55	0	0	0	0	4058.14	7238.94	5456.69	9705.62	12477	28787.5	21364.1	84621.5	41683.8	0	19082.4	4739.74
	199.804	224174	537150	469883	557517	634331	556887	502981	562769	530036	620044	484148	575007	660493	617011	971062	652817	679734	1.02774e+06
	199.804	639515	690312	642326	572839	686122	669892	402923	694244	624541	476413	291217	724754	407645	992681	1.04243e+06	916823	974022	928524
	199.85	5.12288e+06	8.01838e+06	6.70403e+06	4.44853e+06	1.16376e+06	6.71048e+06	1.19323e+06	2.09812e+06	9.86272e+06	9.06615e+06	3.95525e+06	2.26602e+06	2.27657e+06	7.58981e+06	6.93404e+06	9.88594e+06	5.4652e+06	3.50104e+06
	199.85	554499	582816	735896	583476	618110	545559	615827	1.57344e+06	626132	746573	754860	563076	1.11899e+06	847700	644127	930353	1.12921e+06	1.12572e+06
	199.85	565884	523089	539256	764949	545017	581943	485485	479626	491880	803949	650781	548756	958249	786258	579063	768182	948616	928075
	199.85	474547	609829	595747	582557	515109	488592	802739	1.60814e+06	525051	502554	432074	751372	519316	602307	601549	581076	2.13452e+06	782237
	199.85	353866	352535	345314	361496	361945	374288	294487	290128	375695	1.00034e+06	383677	430874	275145	402402	397861	1.00167e+06	333011	416567
	199.872	115311	137849	119253	101294	91362.5	113709	78819	73295.5	97021.2	308059	276938	258423	308486	252428	221768	240879	242288	290067
	199.899	2.31361e+06	1.22421e+06	2.29643e+06	1.03638e+06	550368	1.01517e+06	849511	722339	794416	1.87959e+06	1.87721e+06	1.83828e+06	1.68527e+06	1.75639e+06	1.81624e+06	1.79611e+06	1.86808e+06	1.85517e+06
	200.056	853054	842672	898554	601293	651730	747777	4.84661e+06	2.72405e+06	4.8809e+06	25606.5	18356.3	18530.2	30219.4	22904.8	25680.3	19181.4	29632.8	24541.3
	200.056	907663	867534	897014	630065	620767	517050	2.59495e+06	2.73799e+06	2.71719e+06	0	0	0	0	0	8848.2	3785.17	0	0
	200.858	1.74162e+06	1.61763e+06	2.17654e+06	1.73847e+06	2.1784e+06	1.96253e+06	3.21332e+06	4.74346e+06	2.54666e+06	5.53104e+06	2.97929e+06	1.78801e+06	3.08169e+06	2.67805e+06	2.41025e+06	3.58291e+06	3.70451e+06	3.77238e+06
	200.858	159708	601439	143519	191636	150599	140614	282189	185214	188882	369644	303877	169038	309707	1.3933e+06	328492	422813	493265	444389
	200.858	1.67018e+06	1.14969e+06	993224	827673	1.03256e+06	878294	833993	1.75642e+06	1.62355e+06	1.30042e+06	1.05704e+06	1.96728e+06	497777	1.36108e+06	5.15637e+06	2.65408e+06	1.46099e+06	3.69284e+06
	200.858	817419	834445	843609	743595	1.91978e+06	2.33484e+06	931399	929156	880917	1.5133e+06	1.53515e+06	1.26924e+06	1.13991e+06	1.3598e+06	4.75621e+06	3.84332e+06	3.89964e+06	4.03189e+06
	200.858	1.38779e+06	1.16053e+06	1.08224e+06	918547	4.33843e+06	1.55514e+06	1.02252e+06	1.15877e+06	895820	2.50446e+06	2.02265e+06	1.86823e+06	4.2872e+06	1.6662e+06	2.30419e+06	3.06812e+06	2.25258e+06	7.33615e+06
	200.858	294002	257384	899012	252287	282732	300545	246040	201547	240052	1.35323e+06	688859	478410	374412	552082	587808	570580	699169	849842
	201.112	417319	487706	401841	452069	385936	528840	630498	558899	602135	320275	309646	591860	471747	537761	452638	614239	427772	497410
	201.124	285644	315302	288466	236668	326684	322261	533510	539176	502387	545564	520550	546593	647946	725205	675068	642092	646962	645522
	201.801	5806.79	0	0	0	0	0	18390.2	8269.87	12976.1	0	0	5869.65	39654.4	27121	23150.9	0	0	0
	201.858	4.24646e+06	3.37345e+06	3.90804e+06	3.70027e+06	1.22497e+07	2.92599e+06	1.10013e+07	1.19365e+07	3.81175e+06	5.17861e+06	4.48822e+06	4.66639e+06	3.28426e+06	6.52179e+06	4.9268e+06	2.52114e+07	9.28777e+06	1.14828e+07
	201.865	423081	3.32595e+06	3.34809e+06	3.64498e+06	3.38601e+06	3.67282e+06	3.74489e+06	452568	455145	572493	5.74991e+06	3.9697e+06	1.14679e+06	719158	1.75285e+06	7.03579e+06	644728	7.80485e+06
	201.869	32350.6	50269.5	26142.4	43842.2	46930.1	31644.1	26631.6	32513.6	41990.8	112214	115653	76661.8	172224	96914.9	104510	93850.9	94185.9	100220
	201.888	4.1024e+06	4.88952e+06	2.31287e+06	2.19233e+06	3.50407e+06	2.32139e+06	3.10569e+06	2.64959e+06	2.87594e+06	2.23194e+06	2.56483e+06	2.04666e+06	1.914e+06	2.378e+06	2.37897e+06	2.37737e+06	3.18749e+06	2.41519e+06
	201.888	1.25945e+06	1.1339e+06	1.82589e+06	1.86929e+06	679244	729987	796590	663525	533986	1.45877e+06	823725	959554	1.12809e+06	1.08291e+06	1.16026e+06	1.04739e+06	2.08252e+06	2.01563e+06
	201.888	635870	256293	622790	677297	553239	1.76937e+06	402281	1.45159e+06	1.2988e+06	1.49186e+06	513923	1.56705e+06	645985	613221	623762	634246	515927	844328
	201.888	4.34873e+06	2.56971e+06	3.88863e+06	2.19438e+06	5.07191e+06	1.9228e+06	2.33333e+06	1.73994e+06	1.70114e+06	1.45637e+06	1.79613e+06	2.79057e+06	2.48259e+06	2.8902e+06	1.80426e+06	4.09241e+06	4.02308e+06	2.98944e+06
	201.888	1.18743e+06	1.15475e+06	673151	1.21249e+06	1.26318e+06	936943	582944	796441	789780	1.19407e+06	1.20808e+06	959254	3.42642e+06	798381	2.01045e+06	2.38006e+06	1.54444e+06	1.53539e+06
	201.888	7.42806e+06	4.52379e+06	8.98232e+06	2.8361e+06	4.98456e+06	4.06649e+06	5.89314e+06	5.38059e+06	5.16596e+06	5.02449e+06	4.98624e+06	2.74711e+06	4.6739e+06	5.54839e+06	1.01244e+07	3.49708e+06	4.87251e+06	5.9359e+06
	201.888	555250	396755	472908	423729	744479	347712	243759	234962	335297	453693	477419	413032	148564	385921	490117	833005	344319	487525
	201.888	4.75662e+06	2.12126e+06	2.13199e+06	5.23369e+06	3.31128e+06	5.85391e+06	4.79662e+06	4.27459e+06	4.45174e+06	2.37306e+06	4.1964e+06	2.04188e+06	4.14092e+06	3.16891e+06	5.05378e+06	2.80988e+06	5.13753e+06	2.89271e+06
	201.931	261379	155520	173319	211676	207191	230820	199394	159504	163669	189737	155782	234619	229287	203336	182884	221717	251869	168017
	201.956	2.95459e+06	1.74665e+06	1.01559e+06	1.48922e+06	1.1322e+06	1.8438e+06	1.09655e+06	1.30089e+06	1.40842e+06	1.6199e+06	2.20254e+06	1.24807e+06	1.52505e+06	1.47156e+06	1.6165e+06	1.5269e+06	1.71469e+06	1.62553e+06
	201.957	4.12582e+06	1.86825e+06	1.5923e+06	2.54505e+06	1.21076e+06	1.57374e+06	3.49878e+06	1.22263e+06	1.88634e+06	1.38563e+06	2.13735e+06	1.87686e+06	1.85367e+06	1.35186e+06	1.86585e+06	2.7676e+06	1.36222e+06	1.46292e+06
	202.856	557389	556781	355909	584283	557585	567719	280899	553882	675940	872520	1.59008e+06	1.57912e+06	547663	1.03399e+06	951400	914356	2.06045e+06	861009
	203.843	0	0	0	0	4148.6	0	0	0	0	3906.34	5609.43	0	4951.1	5818.93	4842.31	4221.87	0	0
	203.885	628696	1.37057e+06	464538	754303	646401	575906	929134	907556	771899	811726	812417	628850	594604	498978	421618	391115	451499	516814
	203.885	1.59646e+06	903039	3.30307e+06	1.00673e+06	2.60995e+06	1.07938e+06	1.90435e+06	1.43266e+06	1.14688e+06	1.14232e+06	1.726e+06	1.64698e+06	2.10381e+06	1.24866e+06	788083	2.82922e+06	767889	1.35853e+06
	203.885	1.44524e+06	1.65334e+06	2.59971e+06	1.49402e+06	1.1174e+06	1.10261e+06	1.83131e+06	1.67132e+06	1.18179e+06	2.33871e+06	1.25151e+06	1.73014e+06	1.2452e+06	1.41598e+06	1.2902e+06	1.18148e+06	1.23925e+06	1.53843e+06
	203.885	4.14501e+06	6.777e+06	4.83159e+06	1.47944e+06	3.7638e+06	3.81559e+06	1.54404e+06	4.04221e+06	1.97521e+06	4.25231e+06	5.6818e+06	4.81864e+06	4.2906e+06	4.94999e+06	6.454e+06	3.9493e+06	3.48353e+06	3.54364e+06
	203.885	591230	526583	840851	625020	662965	864682	747782	721943	568769	838882	1.64487e+06	785591	574151	536917	960250	712385	538167	529614
	203.885	1.38153e+06	2.11317e+06	962186	1.01946e+06	3.90879e+06	1.19522e+06	1.12158e+06	894350	3.31164e+06	869406	2.01427e+06	916183	688876	2.51699e+06	769255	1.18656e+06	2.41139e+06	1.29376e+06
	203.885	3.92104e+06	1.62347e+06	1.39773e+06	1.52544e+06	1.92973e+06	2.08019e+06	1.96388e+06	2.60974e+06	3.09105e+06	1.80902e+06	1.16649e+06	3.25231e+06	2.63769e+06	3.11493e+06	3.90063e+06	2.85248e+06	3.01346e+06	1.83654e+06
	203.885	2.64857e+06	2.50463e+06	2.01181e+06	1.43912e+06	2.02733e+06	1.5114e+06	3.03603e+06	1.72086e+06	1.48802e+06	1.45296e+06	1.82567e+06	1.24475e+06	1.25558e+06	1.81871e+06	1.52348e+06	1.44504e+06	2.62006e+06	1.5001e+06
	203.885	1.53793e+06	503275	1.62705e+06	865370	882129	2.83304e+06	1.53459e+06	662880	1.29691e+06	2.78558e+06	1.15209e+06	2.79997e+06	937724	2.14971e+06	840428	339694	706648	2.74732e+06
	203.885	535365	654189	587452	785260	437209	594805	262735	421006	532318	533018	612475	503422	667774	531807	669466	727964	757362	392576
	203.885	4.16352e+06	1.56372e+06	3.63996e+06	2.26625e+06	4.34436e+06	3.93433e+06	4.15544e+06	3.74178e+06	1.98906e+06	3.69462e+06	3.67988e+06	2.34677e+06	615528	1.368e+06	3.85197e+06	4.00353e+06	3.98956e+06	3.98729e+06
	203.885	233061	220145	225673	205490	186613	119038	117697	167874	167674	133184	148647	190084	247950	200983	238662	194136	233545	226932
	203.935	324949	410010	243026	290887	255246	373301	325669	236104	230061	337722	237215	287092	221019	236528	214271	238303	448115	268672
	203.935	404285	1.22716e+06	421209	398978	547007	562120	170052	433703	671586	383689	388559	391655	645032	270186	686770	291021	371613	291053
	204.791	0	0	0	4103.35	0	0	0	0	0	0	0	5808.74	9657.75	20913	12186	5961.4	5514.52	0
	204.896	848223	800174	940384	816025	836566	850544	792805	801729	869408	639400	642639	692434	695542	605994	528207	609914	630788	692276
	204.943	494615	392147	496742	503409	502902	438492	682129	676240	422173	450232	619601	557929	464956	401643	447202	398949	347233	402338
	204.943	876120	1.57706e+06	515820	832255	828840	711803	1.84937e+06	440967	744134	1.40319e+06	462827	1.40446e+06	1.09337e+06	1.05236e+06	679142	351413	450202	1.03875e+06
	204.943	442893	388467	529432	520532	1.48532e+06	559395	427930	457601	424594	459028	458766	417027	377595	488200	348250	500096	389188	299267
	204.946	95923.3	114660	84625.5	93618.8	91347.8	133070	112621	90586.8	96327	88709.9	74549.6	116647	97594.3	105693	82761.7	108398	72068.8	85062.9
	204.956	29903.8	37572	48644.2	36555.2	25429.1	42698.7	28782.8	52862.1	34561.3	326475	340185	135395	251093	161485	94686.1	210946	205611	226188
	205.839	5341.01	0	14130.7	5881.73	0	7147.17	7908.49	22140.9	19696.9	108468	156695	143946	95982.6	320574	157585	132540	82095.2	81771.1
	205.839	1.72836e+06	2.09023e+06	1.64762e+06	1.32775e+06	2.4464e+06	2.35886e+06	928288	1.31596e+06	1.69877e+06	1.52688e+06	1.40656e+06	1.28541e+06	1.24839e+06	1.93472e+06	1.84391e+06	1.9124e+06	3.76471e+06	1.61772e+06
	205.839	2.91781e+06	6.77006e+06	4.6128e+06	2.2726e+06	3.43373e+06	1.67633e+06	2.50065e+06	2.58634e+06	5.60669e+06	6.36782e+06	4.53275e+06	5.73425e+06	1.85101e+06	5.9285e+06	2.93073e+06	7.83798e+06	2.50169e+06	9.78689e+06
	205.839	2.24546e+06	827248	836757	784649	832665	941425	1.3224e+06	1.01542e+06	945965	929012	877908	727156	668707	1.0087e+06	1.01871e+06	1.05353e+06	2.33684e+06	1.57198e+06
	205.839	2.40207e+06	4.68282e+06	4.23784e+06	5.09661e+06	3.2215e+06	2.74261e+06	1.01639e+06	3.43618e+06	3.0595e+06	4.43775e+06	3.88772e+06	6.47465e+06	3.30559e+06	4.8947e+06	4.88609e+06	4.39784e+06	2.95024e+06	4.36579e+06
	205.839	1.35049e+06	1.39851e+06	1.76684e+06	3.5049e+06	1.3071e+06	1.31344e+06	1.27043e+06	1.34218e+06	1.12515e+06	1.48853e+06	1.53794e+06	1.53679e+06	1.63959e+06	1.81075e+06	1.74307e+06	1.82965e+06	2.24928e+06	2.07879e+06
	205.839	5.50606e+06	5.76127e+06	3.5504e+06	8.16908e+06	9.04497e+06	7.08707e+06	2.73323e+06	6.3453e+06	5.61575e+06	3.38612e+06	6.18384e+06	7.93134e+06	6.45106e+06	7.80009e+06	3.4202e+06	8.52421e+06	3.55316e+06	8.32625e+06
	205.839	6.74768e+06	3.24145e+06	3.745e+06	3.11878e+06	3.89525e+06	3.63112e+06	2.26699e+06	4.72952e+06	3.60296e+06	4.02886e+06	3.81307e+06	3.13717e+06	7.90514e+06	4.25899e+06	3.36913e+06	4.50816e+06	8.37029e+06	4.54181e+06
	205.839	2.13752e+06	2.77731e+06	6.85647e+06	2.61701e+06	2.29035e+06	3.58203e+06	8.21493e+06	2.93935e+06	4.38151e+06	3.02349e+06	2.53289e+06	3.04625e+06	2.51301e+06	4.59921e+06	4.10097e+06	7.51261e+06	2.83934e+06	2.72653e+06
	205.883	286796	278357	253622	267252	297795	280208	388605	402254	352228	368418	342423	324645	444815	422427	469738	458276	578927	802189
	206.824	202970	261076	272753	233181	280255	265661	324405	316564	297882	801421	386650	265782	348975	486748	490065	599617	633893	453599
	206.839	0	0	0	4652.41	0	0	0	4859.72	0	13804.4	31598.9	14001.1	15121.4	20006.5	13636.9	15251.8	0	7748.14
	206.868	188404	199120	149240	157446	194163	166157	193207	160976	151725	193295	201652	280137	218980	105106	153373	279168	199341	256517
	206.972	2.39404e+06	2.13883e+06	2.16532e+06	1.15066e+06	1.80234e+06	2.33507e+06	1.94412e+06	1.96453e+06	2.34997e+06	1.19409e+06	2.7797e+06	2.19616e+06	1.20278e+06	1.24277e+06	2.54997e+06	3.00796e+06	1.12668e+06	2.40047e+06
	206.972	3.16922e+06	1.46004e+06	3.42892e+06	3.34854e+06	3.21753e+06	2.08363e+06	3.00483e+06	3.55422e+06	1.84617e+06	6.97023e+06	4.06045e+06	3.49723e+06	7.18404e+06	4.08469e+06	3.9235e+06	4.64337e+06	4.49759e+06	1.37771e+06
	206.972	3.64462e+06	2.23898e+06	1.85451e+06	2.1733e+06	3.36227e+06	3.71385e+06	3.88176e+06	3.90019e+06	1.94369e+06	5.29673e+06	3.30985e+06	3.69686e+06	4.61474e+06	3.79779e+06	8.09959e+06	2.97128e+06	2.43029e+06	1.98798e+06
	206.972	1.38863e+06	1.47361e+06	2.99481e+06	1.77864e+06	2.87653e+06	4.24281e+06	2.29603e+06	2.48517e+06	3.50637e+06	5.50844e+06	3.75497e+06	6.47976e+06	2.2179e+06	3.23314e+06	3.29065e+06	3.62943e+06	5.97573e+06	2.87874e+06
	206.972	1.94943e+06	1.90274e+06	2.33384e+06	1.83501e+06	1.91931e+06	1.85574e+06	1.45412e+06	1.86147e+06	1.76461e+06	1.46167e+06	1.4633e+06	1.88272e+06	1.4896e+06	1.19202e+06	1.52249e+06	1.54486e+06	2.752e+06	2.18494e+06
	206.972	5.55175e+06	5.85999e+06	1.91114e+06	3.25576e+06	3.20646e+06	4.99038e+06	2.7337e+06	3.65016e+06	5.08619e+06	2.59903e+06	3.85003e+06	2.19029e+06	3.91275e+06	2.38343e+06	3.71616e+06	2.12894e+06	4.46374e+06	1.67373e+06
	206.972	1.98007e+06	1.96977e+06	5.78934e+06	2.03384e+06	2.04133e+06	4.91525e+06	1.53227e+06	1.76162e+06	1.98808e+06	732431	1.962e+06	1.5057e+06	2.18983e+06	1.91565e+06	1.66633e+06	1.64621e+06	1.99986e+06	1.53378e+06
	207.011	325945	308497	328496	309533	322310	315661	384179	393659	370032	487018	443413	540474	422930	374412	376916	194693	206086	256080
	207.836	4947.85	0	8896.06	4042.06	13233.9	4446.42	17605.8	18869.7	26419.6	105555	166743	133638	88865.2	356040	152611	131490	50138.6	88186.6
	207.836	743528	811887	945186	809860	877881	708787	933727	1.02015e+06	1.96808e+06	959943	951091	1.0675e+06	823985	1.19665e+06	1.41108e+06	1.25569e+06	1.61607e+06	4.41189e+06
	207.836	827511	895324	623508	517918	1.87997e+06	569898	649616	2.09577e+06	851314	1.14011e+06	642040	705728	548686	980903	793040	834926	1.03762e+06	1.09858e+06
	207.836	982534	1.1769e+06	1.32508e+06	714685	932421	797361	930927	1.00675e+06	2.10018e+06	854590	837487	865790	1.08124e+06	943308	989749	1.03645e+06	1.2532e+06	1.29566e+06
	207.836	3.9158e+06	5.20699e+06	6.76815e+06	5.61335e+06	2.63821e+06	3.4985e+06	3.77171e+06	1.45022e+06	3.78018e+06	5.49103e+06	6.27803e+06	5.57886e+06	5.66496e+06	6.22672e+06	5.80113e+06	6.27724e+06	8.24766e+06	6.55638e+06
	207.836	2.07263e+06	2.16312e+06	2.1461e+06	3.99341e+06	3.8083e+06	2.08037e+06	2.16464e+06	3.98234e+06	6.67848e+06	3.92536e+06	2.61805e+06	2.99989e+06	1.68074e+06	2.18287e+06	3.89591e+06	1.98559e+06	7.95689e+06	2.09477e+06
	207.836	2.03684e+06	8.2681e+06	4.53822e+06	1.863e+06	1.97984e+06	1.50543e+06	6.37138e+06	2.04389e+06	2.06519e+06	5.88932e+06	3.10585e+06	1.82155e+06	2.21117e+06	2.48777e+06	2.79708e+06	2.5795e+06	5.53221e+06	3.57031e+06
	207.836	2.08121e+06	2.56596e+06	3.43406e+06	2.34851e+06	2.55091e+06	2.55274e+06	1.78536e+06	2.63765e+06	3.1429e+06	5.56821e+06	3.32991e+06	2.93272e+06	3.18188e+06	3.59212e+06	3.02856e+06	3.28198e+06	3.27562e+06	3.28566e+06
	207.836	5.83941e+06	2.56173e+06	6.53893e+06	2.42741e+06	8.42773e+06	6.75598e+06	2.63146e+06	5.56597e+06	5.24889e+06	7.48644e+06	7.87062e+06	8.01309e+06	6.80503e+06	8.11379e+06	7.62272e+06	7.31963e+06	8.45771e+06	7.61992e+06
	207.836	1.86658e+06	3.87114e+06	1.8853e+06	1.80846e+06	2.31849e+06	1.69512e+06	1.48294e+06	1.30877e+06	3.3376e+06	4.5046e+06	2.14885e+06	2.11048e+06	2.13083e+06	2.27823e+06	2.38236e+06	2.30195e+06	1.77088e+06	1.95327e+06
	207.836	1.62072e+06	1.4602e+06	988054	1.92598e+06	2.09702e+06	1.82639e+06	1.06999e+06	1.05648e+06	1.09297e+06	1.59992e+06	1.48139e+06	1.30073e+06	1.59694e+06	2.79176e+06	1.72486e+06	2.18554e+06	2.37092e+06	2.31507e+06
	207.836	2.03417e+06	1.62214e+06	3.22245e+06	3.29963e+06	1.83745e+06	1.72502e+06	2.11159e+06	3.67416e+06	2.11835e+06	2.90231e+06	2.07609e+06	2.08274e+06	2.69214e+06	3.71891e+06	3.83743e+06	3.67852e+06	4.40432e+06	3.70793e+06
	207.918	3.22651e+06	3.30592e+06	3.32563e+06	3.26749e+06	3.31565e+06	3.34295e+06	3.44438e+06	3.34296e+06	3.43277e+06	3.28597e+06	3.29883e+06	3.45271e+06	3.36461e+06	3.68381e+06	3.62213e+06	3.54681e+06	3.5106e+06	3.43171e+06
	207.918	4.06773e+06	2.20989e+06	3.86995e+06	4.19472e+06	2.0038e+06	3.86317e+06	3.25966e+06	3.24617e+06	3.07536e+06	3.02832e+06	3.26279e+06	3.23557e+06	3.02765e+06	2.05773e+06	2.18151e+06	1.96792e+06	1.60798e+06	2.17794e+06
	207.918	0	0	0	0	0	0	0	0	0	0	0	0	0	0	0	0	0	0
	207.918	2.17959e+06	2.20159e+06	2.95408e+06	2.79577e+06	1.83467e+06	2.74711e+06	2.51175e+06	2.18107e+06	2.26292e+06	1.96511e+06	2.0074e+06	2.4764e+06	2.47976e+06	1.47176e+06	1.45062e+06	1.32275e+06	1.84397e+06	3.17817e+06
	207.918	731152	2.03589e+06	730361	754246	2.02855e+06	497846	668932	854106	706339	600712	633723	772379	637875	431468	492121	495223	375958	404900
	207.918	3.40368e+06	2.30106e+06	3.29537e+06	2.11984e+06	3.17843e+06	3.20741e+06	2.85999e+06	3.23515e+06	2.66872e+06	2.69699e+06	2.78032e+06	2.99395e+06	3.40665e+06	1.82943e+06	5.45864e+06	2.14604e+06	3.75102e+06	3.34309e+06
	207.918	2.7198e+06	1.99234e+06	1.52142e+06	2.82333e+06	3.49069e+06	3.04891e+06	2.71016e+06	2.79653e+06	2.78681e+06	2.54309e+06	2.81405e+06	2.83779e+06	2.90142e+06	1.99942e+06	2.31987e+06	2.22868e+06	3.01807e+06	1.68702e+06
	207.918	815152	1.01108e+06	930950	1.00686e+06	703539	665561	2.5267e+06	955516	871322	938886	873917	981141	1.13406e+06	997232	1.31355e+06	844625	953762	589989
	207.918	1.7687e+07	4.19011e+06	1.80185e+07	3.52335e+06	1.43396e+06	4.19326e+06	3.18411e+06	1.60941e+07	1.61352e+07	2.27436e+07	2.31989e+07	2.15597e+07	2.2347e+07	2.24577e+07	2.2681e+07	2.31458e+07	2.38823e+07	2.31605e+07
	207.918	3.42985e+06	1.26755e+06	3.90424e+06	989856	8.78628e+06	2.00019e+06	2.6491e+06	7.34849e+06	7.6613e+06	9.30032e+06	9.13483e+06	9.00016e+06	9.24771e+06	9.55251e+06	9.74342e+06	9.58264e+06	9.65562e+06	3.49113e+06
	207.918	1.0444e+07	955467	9.2234e+06	2.14409e+06	770620	1.8994e+06	1.1509e+06	9.12257e+06	9.28325e+06	1.04204e+07	1.01957e+07	1.01233e+07	8.89123e+06	8.36282e+06	8.61062e+06	8.92821e+06	8.14493e+06	950730
	207.967	1.34263e+07	4.24758e+06	5.48964e+06	4.66268e+06	6.56419e+06	1.23253e+07	9.78888e+06	5.34384e+06	5.83665e+06	3.33282e+06	1.43312e+07	4.37529e+06	1.23391e+07	9.80605e+06	4.8716e+06	2.83278e+06	5.33268e+06	4.57588e+06
	207.967	1.74433e+06	1.50091e+06	1.45853e+06	1.5003e+06	3.39034e+06	1.42408e+06	2.44365e+06	1.84958e+06	2.93738e+06	1.05217e+06	1.72294e+06	1.18649e+06	1.37115e+06	1.25553e+06	1.3008e+06	1.08646e+06	1.41398e+06	1.03174e+06
	208.918	158556	128527	155892	104147	102074	149754	160901	179456	156134	80118.2	67999.7	99175	683681	617308	589580	70849.3	85968	82959.6
	209.833	0	4835.47	0	0	0	0	3915.83	4339.47	0	10445.3	35319	38088.6	32603.9	103886	49505.5	32074	28712.8	27679
	209.833	954263	1.04291e+06	1.12503e+06	773138	1.17937e+06	933793	1.00943e+06	1.00363e+06	1.01588e+06	1.17017e+06	2.17711e+06	751067	1.00789e+06	1.24083e+06	1.2771e+06	1.33636e+06	2.4066e+06	857385
	209.833	667875	654286	507553	512408	587681	630717	690908	780654	677794	707385	658187	652002	842465	1.13654e+06	1.11598e+06	2.01978e+06	2.14318e+06	1.11626e+06
	209.833	1.21007e+06	1.17975e+06	979213	824650	1.18752e+06	1.05033e+06	1.21719e+06	1.09133e+06	783098	1.26866e+06	1.26348e+06	1.08715e+06	1.78384e+06	1.42772e+06	1.3592e+06	2.31358e+06	1.68298e+06	1.53357e+06
	209.833	1.42089e+06	1.32943e+06	1.41291e+06	646107	853697	1.04962e+06	1.10034e+06	1.14241e+06	776289	1.17955e+06	1.32177e+06	1.16742e+06	1.45767e+06	1.46411e+06	2.61713e+06	1.48868e+06	1.43999e+06	1.96705e+06
	209.833	1.49966e+06	1.59197e+06	792466	2.26623e+06	1.61599e+06	799066	1.46326e+06	2.29066e+06	1.66658e+06	1.72818e+06	2.5817e+06	1.19814e+06	1.67574e+06	1.98857e+06	762764	2.34155e+06	1.02438e+06	1.07693e+06
	209.833	380502	422099	384020	544991	619663	438031	304382	268180	272764	398252	398781	314940	589482	539429	1.16529e+06	506380	701713	368881
	209.922	1.21369e+06	501008	523220	496030	1.20535e+06	381478	602125	1.26577e+06	610784	626036	703359	535805	719399	655751	711418	726358	688846	625008
	209.922	2.18123e+06	1.05436e+06	1.30945e+06	779963	808523	808516	902155	773333	1.0531e+06	936611	1.01358e+06	870859	644118	1.41035e+06	815406	759586	732377	703710
	209.922	1.93207e+06	1.72334e+06	1.9271e+06	2.39173e+06	1.01113e+06	2.90937e+06	1.83957e+06	2.74295e+06	1.04113e+06	1.81831e+06	1.6547e+06	933282	1.74853e+06	2.45224e+06	1.55798e+06	1.48623e+06	1.20857e+06	1.42767e+06
	210.836	33779.8	37574.4	36389.4	41918.4	55733.3	26265.7	42486	48129.3	37402.8	31143.2	30289.8	42360.7	13304.6	41734	30198.3	28990.9	36354.3	17900.2
	211	496740	534916	575192	571628	640162	658491	945353	979575	892525	182965	106798	222581	125342	254954	254673	238754	220128	250729
	211.83	0	0	0	0	0	0	0	0	0	0	0	0	0	0	0	0	0	0
	211.917	2.07672e+07	2.21868e+07	2.16036e+07	1.74009e+07	2.56788e+07	1.99141e+07	2.43929e+07	2.10362e+07	2.19324e+07	2.54198e+07	1.79377e+07	1.89995e+07	1.72497e+07	1.80531e+07	1.26946e+07	1.54233e+07	2.53964e+07	1.69036e+07
	211.917	3.16939e+07	1.10455e+07	1.72767e+07	4.81656e+07	1.412e+07	1.33202e+07	4.24175e+07	5.37446e+07	1.4143e+07	1.01673e+07	1.03857e+07	1.86504e+07	1.41214e+07	3.70234e+07	3.80206e+07	1.19827e+07	6.36186e+06	1.27233e+07
	211.917	5.10272e+07	4.689e+07	5.0714e+07	4.35504e+07	6.71979e+07	5.58141e+07	4.13656e+07	5.56019e+07	1.70994e+07	4.3671e+07	3.76193e+07	3.9926e+07	4.7776e+07	4.19416e+07	3.21803e+07	3.58418e+07	2.56815e+07	4.3165e+07
	211.917	5.72322e+06	7.60596e+06	8.96938e+06	1.16006e+07	1.59869e+07	4.99096e+06	1.04222e+07	5.83066e+06	5.01968e+06	6.02671e+06	1.15212e+07	4.9501e+06	1.15578e+07	5.07755e+06	8.29846e+06	3.4519e+06	1.0698e+07	7.66038e+06
	211.917	8.45122e+06	8.38947e+06	3.03098e+06	4.16407e+06	2.36821e+06	2.10853e+06	2.49597e+06	2.05673e+06	2.47167e+06	3.44517e+06	2.98195e+06	4.80255e+06	1.646e+06	2.44554e+06	2.6946e+06	2.49392e+06	1.98646e+06	6.78545e+06
	211.917	5.55854e+06	5.14217e+06	5.4924e+06	4.79974e+06	4.80815e+06	5.12198e+06	1.90238e+06	3.87743e+06	4.03868e+06	2.86973e+06	2.82719e+06	5.01004e+06	1.76048e+06	2.60125e+06	4.97415e+06	3.0178e+06	4.66863e+06	4.43895e+06
	211.917	8.54696e+06	1.50048e+07	3.39627e+06	1.2782e+07	1.83075e+07	6.84907e+06	1.01236e+07	2.45828e+07	2.63316e+07	9.87553e+06	2.95084e+06	3.37259e+07	1.42452e+07	1.3055e+07	1.40714e+07	2.12299e+07	2.38341e+07	1.77441e+07
	211.917	859400	890622	809555	965377	772840	738978	727857	741160	673197	1.06792e+06	3.46085e+06	1.03577e+06	966499	777364	1.56923e+06	2.6752e+06	1.26988e+06	909128
	212.878	318681	283368	303663	284131	307748	266116	267747	290063	307542	302956	352562	306814	273059	293622	274146	234923	318212	174602
	212.91	349026	472701	500815	828115	457224	507202	469794	1.09929e+06	539011	451274	917052	508595	549295	1.01872e+06	1.26341e+06	1.03997e+06	1.12944e+06	1.11459e+06
	212.91	363584	364089	282481	381470	343249	352987	312074	305734	340982	1.26712e+06	1.32583e+06	345289	406894	474493	598121	732127	728281	502312
	212.91	201286	253073	228113	266983	284331	282214	271058	233578	244559	280967	233144	316893	264926	361266	297228	677181	733223	348545
	212.91	225835	227772	255500	216467	239006	277439	252503	261097	227097	208511	308974	311639	222331	352959	307040	242355	178080	441541
	212.921	863604	1.05816e+06	669077	738921	847650	760865	929002	343946	735479	1.14394e+06	1.065e+06	599067	834968	963352	1.25243e+06	1.27234e+06	1.30434e+06	1.18612e+06
	212.921	226170	212427	181066	238637	189840	220100	172802	257630	235722	238671	481062	488544	259208	287151	592755	265437	271771	251578
	213.851	722187	3.08262e+06	542408	2.87271e+06	438125	2.97368e+06	3.23269e+06	1.5887e+06	711184	1.02431e+06	3.45906e+06	2.94548e+06	755836	2.75343e+06	1.3214e+06	3.75073e+06	1.20313e+06	2.7553e+06
	213.851	356680	8.16746e+06	550990	7.46977e+06	8.33364e+06	293242	328578	7.91816e+06	712228	589408	6.50573e+06	315158	343892	6.13661e+06	5.50395e+06	5.44929e+06	535100	4.85258e+06
	213.888	299767	304630	267351	329995	291320	311008	329817	335487	333711	72677.9	77187.3	75976.6	89004.8	135344	97343.7	95541.7	85864.3	82114.4
	213.914	3.58248e+06	8.59099e+06	3.80929e+06	3.64765e+06	3.06311e+06	4.12957e+06	1.94082e+06	8.39745e+06	4.72348e+06	4.37608e+06	2.96463e+06	3.43699e+06	6.24404e+06	2.65536e+06	2.32321e+06	2.59545e+06	2.16246e+06	2.58632e+06
	213.914	3.37486e+06	3.57911e+06	3.58409e+06	2.46312e+06	3.56686e+06	2.51803e+06	3.24639e+06	2.60088e+06	6.70993e+06	3.24865e+06	4.85263e+06	3.06684e+06	2.66372e+06	2.66256e+06	3.80147e+06	2.50624e+06	3.78646e+06	5.71073e+06
	213.914	1.29161e+06	1.27465e+06	1.33661e+06	1.25584e+06	1.24103e+06	1.1545e+06	1.47315e+06	1.07231e+06	1.15581e+06	678986	635281	1.04175e+06	566581	1.63192e+06	748923	772697	1.51475e+06	855268
	213.963	201056	173012	158538	197139	158051	187942	190237	220557	204220	134616	167064	298825	169753	166885	131518	181211	127846	170865
	214.925	412927	389405	472753	310475	330320	348683	278355	250635	299548	860508	886107	863983	757023	479427	534277	621403	855324	868583
	214.934	499811	486570	329782	417027	348238	394907	619574	647735	496721	442275	433855	347984	658650	675545	499612	460937	367720	451740
	215.845	6.61273e+06	2.81335e+06	2.53092e+06	4.47262e+06	2.37708e+06	3.43681e+06	7.41829e+06	2.98231e+06	3.06675e+06	5.46898e+06	3.80419e+06	6.94592e+06	1.01177e+07	9.83578e+06	5.19765e+06	4.71866e+06	2.44698e+06	5.75174e+06
	215.845	480908	475518	455343	555832	540115	522268	666359	562392	598126	666028	718228	472992	689015	812344	1.99005e+06	927423	1.26022e+06	948468
	215.845	159875	148139	127089	132605	93453.2	113740	181758	152667	139257	253630	208542	137503	165759	995582	275481	394673	240765	537069
	215.845	236381	258130	279503	285530	271298	333596	399611	310597	389734	537156	394275	484499	301483	877517	679741	1.32496e+06	468110	592509
	215.845	398101	396165	472044	421800	436128	440396	308075	367781	453661	897673	466252	583678	509203	867994	587478	632685	719966	2.61805e+06
	215.868	1.34947e+07	1.40561e+07	1.61764e+07	1.47824e+07	1.4725e+07	1.31023e+07	1.41143e+07	1.48891e+07	1.61684e+07	1.60481e+07	1.57142e+07	1.45825e+07	1.45025e+07	1.51943e+07	1.59085e+07	1.55573e+07	1.30842e+07	1.42425e+07
	215.868	1.25598e+07	1.61555e+07	1.53608e+07	1.2428e+07	1.27631e+07	9.93229e+06	1.03587e+07	1.03178e+07	9.67649e+06	1.29752e+07	1.32217e+07	1.14285e+07	1.12529e+07	1.22086e+07	1.2443e+07	1.28982e+07	1.32237e+07	1.29024e+07
	215.868	6.73285e+06	6.64107e+06	6.3437e+06	6.68065e+06	5.46204e+06	6.63069e+06	5.74708e+06	5.58107e+06	6.75255e+06	6.00625e+06	5.96463e+06	5.28073e+06	5.28563e+06	6.25126e+06	6.33093e+06	6.0783e+06	5.94582e+06	4.58776e+06
	215.868	4.94093e+06	5.07008e+06	5.30819e+06	4.90935e+06	5.39279e+06	5.22524e+06	5.12243e+06	7.0204e+06	5.37516e+06	5.4379e+06	4.98242e+06	5.0587e+06	5.75032e+06	6.72618e+06	6.86814e+06	7.06578e+06	7.56457e+06	6.50385e+06
	215.868	2.05666e+07	7.85543e+06	2.13268e+07	1.19199e+07	1.10403e+07	1.07196e+07	1.01664e+07	1.00833e+07	8.60355e+06	9.63263e+06	9.37322e+06	1.09527e+07	9.89351e+06	1.06608e+07	1.11508e+07	1.01663e+07	1.08475e+07	1.02601e+07
	215.868	1.26527e+07	6.01277e+06	6.1838e+06	1.82202e+07	5.7876e+06	1.78886e+07	1.34436e+07	1.19823e+07	1.41558e+07	1.31276e+07	1.23922e+07	1.3483e+07	1.37561e+07	1.32161e+07	1.28674e+07	1.34923e+07	1.41538e+07	1.36953e+07
	215.885	129590	144031	133880	147517	145851	158913	147316	166116	176913	274102	304550	253896	253805	365165	297778	374632	371915	369455
	215.926	195978	210097	232963	264622	195771	232979	178142	200165	125158	190694	194327	182944	186123	228776	250607	258499	241173	205014
	216.845	1.37189e+06	1.15231e+06	2.2111e+06	1.24152e+06	1.09931e+06	1.33515e+06	1.0465e+06	1.59082e+06	1.842e+06	2.04695e+06	1.74566e+06	1.03084e+06	1.65387e+06	2.14114e+06	4.88098e+06	8.2368e+06	3.97747e+06	2.14194e+06
	216.845	853144	924569	914443	887202	908071	915211	940427	991084	953346	1.56244e+06	1.21798e+06	1.57472e+06	1.39592e+06	2.00065e+06	1.47624e+06	518699	2.25389e+06	1.42386e+06
	216.845	548987	568690	556141	681578	507234	671131	730522	614107	2.47766e+06	1.105e+06	1.43522e+06	608191	1.05537e+06	1.05282e+06	810312	1.14039e+06	1.58751e+06	1.29231e+06
	216.872	136381	102419	180523	118658	135705	171316	178862	164991	182319	135484	147732	156125	104774	91940.2	146802	151300	164296	134332
	216.932	412167	451984	359232	416011	325872	339772	649905	643039	459849	393198	424202	467900	648880	459547	542451	454699	437851	454764
	217.119	124577	144292	142998	140401	167861	160800	213123	217677	241536	226681	229034	260255	454751	367669	373282	319231	392108	297729
	217.86	143730	204834	136802	149384	215630	174752	137801	139187	136132	220865	144861	179104	177977	181847	136379	134214	154292	140379
	217.865	7.56795e+06	8.21619e+06	8.44335e+06	9.50653e+06	8.72852e+06	3.60964e+06	8.2557e+06	8.74959e+06	1.04558e+07	8.98667e+06	8.7221e+06	8.64266e+06	8.1907e+06	8.96651e+06	8.57924e+06	8.71962e+06	7.79699e+06	8.21771e+06
	217.865	3.72877e+06	3.24751e+06	3.23016e+06	3.18841e+06	3.43573e+06	3.23541e+06	3.26818e+06	4.41892e+06	3.34396e+06	3.89251e+06	3.6505e+06	3.21394e+06	3.7527e+06	4.17443e+06	4.37011e+06	4.9787e+06	4.84737e+06	4.02554e+06
	217.865	4.1155e+06	4.06183e+06	3.40122e+06	4.083e+06	1.05122e+07	3.38259e+06	3.58074e+06	3.48627e+06	4.21113e+06	3.79255e+06	3.63561e+06	3.31488e+06	3.30246e+06	3.99465e+06	4.0159e+06	3.81578e+06	3.79465e+06	2.9435e+06
	217.865	7.33906e+06	7.72533e+06	3.80244e+06	8.36915e+06	1.19583e+07	9.67236e+06	3.83014e+06	7.75316e+06	9.93127e+06	7.58609e+06	7.04004e+06	7.74043e+06	7.70176e+06	8.25781e+06	8.22587e+06	8.65773e+06	8.0868e+06	7.92374e+06
	217.915	317540	300358	312844	327204	315543	300206	297662	315867	300125	337715	307909	514758	262928	269154	301646	295587	326751	304587
	217.93	173933	331571	258583	353387	400251	500640	554610	895204	543203	192783	114286	149257	211506	229440	211302	140043	141129	135497
	217.952	621835	566473	517299	613658	567017	612229	585180	498097	573383	609555	682968	527730	708731	522933	549424	447590	503852	556733
	217.952	1.37052e+06	694586	635980	720422	744705	538692	685846	613542	794761	811478	757847	925733	749482	548291	623708	643599	507969	520760
	218.868	1.37445e+06	1.20513e+06	1.19538e+06	1.17965e+06	1.21454e+06	1.33271e+06	1.3967e+06	1.26993e+06	1.45411e+06	1.19342e+06	1.1655e+06	1.23179e+06	1.1944e+06	1.31922e+06	969747	1.12569e+06	1.33462e+06	1.27949e+06
	218.868	632057	804735	607032	436156	611430	932571	603588	613343	344516	612017	596296	612923	987529	524836	553383	540827	492961	510517
	218.868	483614	716687	420033	304319	433325	309071	407466	419956	905192	471949	385688	461632	211039	381437	363483	424239	382197	401174
	218.868	407128	383457	395074	281274	398755	550795	431587	1.01824e+06	542124	410973	758541	529506	313770	469269	440760	447948	504620	466761
	218.868	355019	217383	395722	450828	392997	345560	295743	601741	680947	518231	370955	499246	277624	400509	416543	369654	400858	386914
	218.868	380152	311879	408710	524630	387626	337234	416234	613174	465354	385255	481768	456150	425107	349848	368538	492171	401969	299825
	218.868	283409	258658	220490	214978	234500	203981	201770	218506	244066	233808	431633	224628	163138	217611	182701	190127	170307	168701
	218.868	340880	322466	373515	236183	350634	181094	325719	381491	163008	302566	456938	329002	474561	272431	276739	279256	357247	276850
	218.868	205740	197824	198919	175461	202507	167397	200139	218730	203393	203218	137487	187873	389367	201472	188145	209664	170826	233939
	218.868	153775	161765	138902	170328	125577	147580	143855	163439	170037	107410	319160	98118.4	263418	104605	120112	136795	109593	131470
	218.868	158345	105706	163515	299586	141568	128602	131300	172961	131352	171378	231790	158079	157016	97924.6	129423	108683	101043	111511
	218.868	226967	248673	194077	217083	165841	162672	160490	154670	171298	195059	259271	175238	107627	143386	137777	143381	104880	111582
	218.868	153818	143308	186114	405309	184120	166474	122735	132616	159476	141009	153471	160609	191301	153401	103121	113284	126878	112051
	219.832	514196	409964	317889	449511	383344	353302	381003	376797	496123	964971	550662	346904	367113	631953	616989	711865	1.11588e+06	630589
	219.845	680046	901308	443121	603721	654892	630970	661937	781780	812183	680403	667667	690594	655746	702713	639211	745669	821833	772120
	219.845	911494	403475	632476	458596	398077	462151	356846	757193	478305	387498	411646	517293	529146	618670	622280	459877	502914	459513
	219.862	370874	420031	562749	369452	414571	500531	485040	633427	686610	622190	540871	550680	651645	645080	865274	856409	950814	783537
	219.862	884955	929598	925021	879840	968610	951527	789428	753670	735507	1.00476e+06	945447	913741	640422	931589	520989	1.00075e+06	1.61269e+06	1.6282e+06
	219.862	862514	766984	877439	743278	902944	714806	539466	863633	580752	1.47048e+06	882135	693408	1.18147e+06	862857	581236	868969	1.30132e+06	880555
	219.862	140657	104271	82636.6	132954	138511	119538	119270	117959	132023	123348	107717	105714	92250	128210	83589.2	78726.9	121220	88305.9
	219.951	2.72037e+06	3.22988e+06	6.54206e+06	2.53383e+06	3.30943e+06	2.4135e+06	3.10383e+06	3.13612e+06	3.12884e+06	2.46064e+06	1.06826e+07	3.2326e+06	4.57784e+06	2.14815e+06	1.98001e+06	2.23881e+06	1.81325e+06	1.34049e+06
	219.951	2.18509e+06	3.38128e+06	7.28717e+06	3.28945e+06	2.6239e+06	3.46823e+06	4.04806e+06	3.35856e+06	2.75271e+06	4.00589e+06	1.92089e+06	2.71062e+06	2.95326e+06	5.07847e+06	3.40563e+06	3.09545e+06	1.72043e+06	5.42681e+06
	219.951	2.76149e+06	2.75923e+06	8.07155e+06	3.87498e+06	2.63167e+06	3.9403e+06	1.00789e+07	1.2783e+07	9.22702e+06	2.49769e+06	6.03841e+06	1.48247e+07	4.0663e+06	2.04851e+06	6.08506e+06	4.37209e+06	2.43356e+06	3.6778e+06
	219.951	9.66005e+06	3.74555e+06	8.61866e+06	1.13496e+07	7.48636e+06	1.76513e+06	8.96973e+06	5.38744e+06	3.15196e+06	5.44037e+06	8.81345e+06	3.89958e+06	8.31339e+06	6.57471e+06	3.20312e+06	5.93009e+06	4.99542e+06	7.23246e+06
	219.951	1.67535e+06	1.20375e+06	2.0135e+06	1.96941e+06	967744	1.22467e+06	995786	1.18565e+06	2.69909e+06	2.16642e+06	984815	2.41493e+06	2.87372e+06	1.98143e+06	947499	1.79649e+06	1.13178e+06	1.60584e+06
	219.951	3.75842e+06	2.13286e+06	1.33274e+06	733598	1.04129e+06	1.09261e+06	1.21863e+06	1.12659e+06	1.44265e+06	1.12419e+06	1.16236e+06	964939	1.09114e+06	956301	2.21918e+06	1.04773e+06	2.12493e+06	1.80017e+06
	219.951	2.96621e+06	2.75153e+06	3.3176e+06	1.57034e+06	3.38309e+06	2.42922e+06	1.03036e+06	1.73383e+06	2.01316e+06	1.261e+06	2.02436e+06	1.74058e+06	3.35137e+06	1.02701e+06	633482	2.26013e+06	1.0796e+06	1.09527e+06
	219.951	1.68093e+06	1.17315e+06	1.91226e+06	1.69562e+06	1.12502e+06	2.01751e+06	1.61044e+06	1.69454e+06	1.43472e+06	1.59921e+06	1.42073e+06	1.22771e+06	1.21753e+06	2.64855e+06	4.5837e+06	1.24984e+06	1.20016e+06	3.44195e+06
	219.951	59020.9	124014	58423.7	58854.8	85200.6	112997	46318.4	45084.5	46612.9	86425.2	118259	97741.7	116820	155057	68822.4	80944.3	80354.7	109226
	219.951	1.03827e+06	645578	699358	962919	2.64151e+06	2.51012e+06	716039	2.45663e+06	1.42671e+06	1.87521e+06	927620	2.11977e+06	2.13017e+06	746250	616809	1.64788e+06	787920	1.15347e+06
	219.951	153437	254907	369015	182798	198409	128715	148674	164706	142918	165647	382702	168781	256966	228968	218592	139110	207763	233571
	219.951	335996	297122	544730	254829	210622	207721	181058	289345	276565	332221	617508	336640	305615	566228	310906	90789.7	278728	272900
	219.951	439603	403951	915627	368383	339714	268658	340211	365426	415431	318116	699181	461421	343109	511385	401742	606392	497338	259821
	219.951	540415	326797	430666	771294	268407	511887	330422	332891	352898	1.14167e+06	476459	472039	282785	334522	314838	933354	253614	402653
	219.951	370290	263675	905639	965408	365907	417217	657577	416030	434364	295284	527816	322060	418575	235811	551620	327153	281283	769690
	219.951	404917	362733	422926	762764	548098	528381	474672	842001	538413	524117	1.2898e+06	347014	495256	1.47284e+06	995784	430020	375728	430774
	219.951	632228	1.03698e+06	521056	557284	577279	1.22932e+06	522046	654229	524035	578623	485464	468456	349619	459343	1.15583e+06	500412	540466	537204
	219.951	846072	334158	963778	897400	312466	269065	389393	519219	472123	318097	741881	322633	250681	818666	787509	505148	222020	905837
	219.951	522105	429427	468649	439984	453809	321953	350891	408370	415587	942330	342559	362804	400330	550027	395531	334118	335902	335886
	219.951	652950	1.33752e+06	875619	253603	303250	308380	357910	557416	562478	803306	332055	574453	320131	639666	298628	251143	561397	323351
	221.842	698541	764273	946034	800779	491661	802454	852314	952298	890317	790775	840353	315754	1.02565e+06	882611	913850	934670	828276	833916
	221.847	585718	572057	342433	562226	471088	657639	876098	574200	2.18745e+06	611135	947603	647564	694235	1.2633e+06	1.04778e+06	1.06691e+06	1.18618e+06	2.25403e+06
	221.847	684286	1.23252e+06	645551	1.78297e+06	718778	873139	717833	884747	888492	1.08768e+06	344586	1.41497e+06	502266	771399	1.25427e+06	1.03082e+06	1.58275e+06	2.20931e+06
	221.946	1.15379e+08	1.09992e+08	4.47947e+07	7.58972e+07	5.46687e+07	7.42261e+07	6.4775e+07	7.60259e+07	6.29378e+07	6.19072e+07	50771817	4.27421e+07	1.33101e+08	4.56219e+07	1.16468e+08	5.44856e+07	3.12623e+07	4.37351e+07
	221.946	5.70229e+06	6.97781e+06	7.17878e+06	5.73689e+06	5.89891e+06	5.73701e+06	1.64374e+07	4.40745e+06	4.86289e+06	1.45726e+07	2.2291e+06	5.73229e+06	4.52951e+06	4.76512e+06	7.39994e+06	4.59394e+06	4.90719e+06	4.53195e+06
	221.946	1.13852e+07	1.12547e+07	1.1216e+07	1.83336e+07	1.16399e+07	1.15009e+07	1.19257e+07	1.07361e+07	9.01473e+06	2.14635e+07	8.98471e+06	6.45754e+06	7.05977e+06	8.57587e+06	1.04176e+07	4.95458e+06	1.22942e+07	5.61851e+06
	221.946	7.47119e+06	2.04487e+07	7.98453e+06	5.54243e+06	8.19142e+06	2.8884e+06	2.18764e+07	9.28325e+06	2.99071e+07	1.57524e+07	1.01572e+07	1.89053e+07	1.44067e+07	8.60709e+06	1.26967e+07	9.30219e+06	5.1672e+06	1.02659e+07
	221.946	6.85325e+06	9.68035e+06	1.37696e+07	1.86653e+07	1.51032e+07	2.48812e+07	4.8659e+06	6.41671e+06	3.40251e+06	2.1537e+07	2.30413e+07	2.3713e+07	6.8148e+06	1.35235e+07	5.81173e+06	7.63911e+06	1.01384e+07	7.29573e+06
	221.946	1.5082e+07	1.14823e+07	1.41353e+07	6.92027e+06	4.56469e+06	4.47553e+06	9.27656e+06	8.70778e+06	4.64047e+06	1.49541e+07	1.28816e+07	5.87246e+06	5.66912e+06	5.10589e+06	9.77504e+06	9.52378e+06	1.38041e+07	5.5925e+06
	221.946	1.02229e+07	1.46205e+07	4.21856e+06	1.51259e+07	6.42118e+06	1.43113e+07	1.65918e+07	1.51337e+07	1.40743e+07	9.73802e+06	1.37394e+07	2.66284e+07	2.76972e+07	2.55735e+07	1.03351e+07	1.26926e+07	1.22165e+07	1.33401e+07
	221.946	7.20167e+06	8.27913e+06	1.0183e+07	8.13143e+06	3.98972e+06	6.83184e+06	5.85137e+06	6.91356e+06	7.94428e+06	7.31379e+06	1.13787e+07	5.27317e+06	6.38544e+06	6.77282e+06	9.82683e+06	6.335e+06	7.45065e+06	7.19237e+06
	221.946	1.782e+07	2.43472e+07	2.45415e+07	1.72452e+07	1.80301e+07	1.73489e+07	2.01217e+07	2.62246e+07	2.79615e+07	1.69326e+07	1.67452e+07	3.40486e+07	1.67065e+07	1.20487e+07	1.67675e+07	1.57628e+07	2.48881e+07	3.08281e+07
	221.946	2.00812e+07	5.46789e+06	4.64041e+06	2.17954e+07	1.54506e+07	4.51466e+06	6.6453e+06	1.99943e+07	6.74475e+06	8.61718e+06	6.52107e+06	6.43778e+06	5.24596e+06	6.05534e+06	6.11972e+06	1.43549e+07	6.14185e+06	2.02531e+06
	222.949	5.74816e+06	2.09098e+06	2.29745e+06	3.07467e+06	3.57397e+06	6.98275e+06	5.17651e+06	3.68569e+06	2.30813e+06	1.7247e+06	4.0519e+06	1.61221e+06	3.16908e+06	4.69695e+06	3.2617e+06	1.20241e+06	1.40765e+06	3.69744e+06
	222.95	190506	193495	195446	197465	185105	210996	178391	181957	123684	263695	175682	200705	172885	172867	194847	154661	140462	183042
	222.95	331557	342987	340040	296148	275172	219751	543037	230448	267744	295117	278577	268355	290097	206087	268539	229500	456040	222877
	222.95	330233	370035	349366	350077	355745	374084	427713	343158	399688	390604	338773	360480	385475	418004	404188	311045	366767	283406
	222.95	747472	1.12365e+06	688999	750468	735646	677562	465448	1.62256e+06	1.5329e+06	796977	1.03292e+06	798539	699832	764803	934269	746189	692837	1.04603e+06
	222.95	415130	412067	412406	420800	415760	413140	366078	351312	165878	375949	402449	375035	376164	258651	341217	357105	359680	140248
	222.95	363368	328592	307842	314560	362336	350129	363131	296257	330926	314426	306837	388074	375748	136010	333113	298038	308287	284678
	222.95	599328	609296	603080	584653	456380	721336	1.00932e+06	656683	922061	637373	657463	579256	737949	1.57518e+06	1.42713e+06	626056	727608	612661
	223.901	347426	308315	326279	311960	334207	334367	304848	504384	329794	392479	454268	376948	466998	449150	921260	469358	459883	412608
	223.917	338080	369565	332873	358265	395557	356356	327166	360813	373404	399463	361184	515151	463970	570084	499351	413373	386493	409360
	223.95	1.13005e+06	652777	1.46892e+06	1.07614e+06	907812	1.56385e+06	1.06175e+06	1.49303e+06	1.61971e+06	621480	755707	2.77391e+06	1.09884e+06	763713	946967	472653	678179	97332.9
	223.95	949761	744140	1.06991e+06	888880	783385	903845	2.71766e+06	1.39179e+06	785851	1.15815e+06	893044	1.04483e+06	1.14597e+06	884700	959810	1.32992e+06	856056	792763
	223.964	2.19915e+06	2.14254e+06	2.23361e+06	2.73118e+06	2.68511e+06	2.56271e+06	2.61146e+06	2.63693e+06	2.58018e+06	8261.29	7897.11	5050.98	23287.8	10468.9	22770.5	0	7341.02	13057.7
	224.908	56498.1	71200	76952.3	80473.7	66279.7	83914	43406.5	75974.2	64781.1	68478.8	70417.4	84004.3	52459.7	47591.8	86526.4	78724.9	74434	68783.8
	225.007	167981	185666	196341	761228	741347	767507	964362	1.19193e+06	1.21499e+06	0	0	9588.77	0	5219.29	4138.77	4291.22	0	0
	225.798	1.29836e+06	802259	513627	663424	570845	606137	885104	1.24644e+06	673003	1.24582e+06	3.48276e+06	971232	858294	1.30994e+06	1.31539e+06	3.08454e+06	1.37412e+06	1.5018e+06
	225.798	860074	803969	779285	543690	1.03283e+06	851474	422231	829370	698465	1.79961e+06	1.47097e+06	1.05281e+06	1.59834e+06	2.2865e+06	5.3689e+06	2.23561e+06	3.43738e+06	1.31962e+06
	225.798	217383	359764	252557	257078	270445	311320	141776	152432	188063	287305	323454	237231	888396	693146	770436	553021	507663	412465
	225.798	535592	512972	534721	540963	1.17703e+06	374332	587670	538292	590893	948396	946879	437397	1.02126e+06	915099	425071	1.4751e+06	574181	617188
	225.798	336926	346388	359117	423359	380024	380531	666545	301621	311324	529254	546120	374100	332149	390466	476264	1.67378e+06	584944	605065
	225.798	363646	373315	359966	351447	402738	347808	343203	287383	324438	652338	404194	539360	441028	445825	671984	639043	753194	657554
	227.067	284581	223377	259840	210303	270819	293276	421373	502283	557352	0	0	0	0	0	0	0	0	0
	227.067	56686.1	51015.6	57304.8	87354.2	80447.8	97871.4	112602	119287	115358	76359	96094.3	65244.6	85338.1	101955	71728.7	44565.9	125800	88271.6
	227.103	173303	183334	164964	260605	278962	286695	389155	355544	394420	243774	215577	233493	286945	270711	264889	254649	253181	300921
	227.795	413196	337273	496590	445012	433447	385338	584504	1.59976e+06	457156	704074	1.28984e+06	552500	506480	991137	1.73199e+06	1.13783e+06	1.08572e+06	759253
	227.795	682974	642731	579100	791505	606454	675562	699683	709069	737410	1.41671e+06	415725	825527	914716	1.47734e+06	1.77428e+06	3.50574e+06	870218	2.1515e+06
	227.894	2.86123e+06	3.0544e+06	3.09282e+06	2.80126e+06	3.07797e+06	2.73451e+06	2.98555e+06	2.84197e+06	2.68907e+06	2.87652e+06	2.75335e+06	3.10124e+06	2.81565e+06	2.87912e+06	2.36385e+06	2.15851e+06	2.03108e+06	2.14004e+06
	227.894	1.86479e+06	1.82531e+06	1.93284e+06	1.77816e+06	1.81337e+06	1.91917e+06	1.78816e+06	2.68002e+06	1.55537e+06	2.10341e+06	2.08071e+06	2.1148e+06	2.37788e+06	2.46987e+06	5.15726e+06	2.58767e+06	5.13677e+06	2.65054e+06
	227.904	360609	368761	340136	422153	389691	409810	226823	209951	209496	707823	705414	662607	694517	803533	772667	817341	818646	805341
	227.959	631182	513963	559895	772333	1.20068e+06	801850	1.56781e+06	1.6129e+06	1.54476e+06	311924	219170	416548	587027	352113	513257	240937	345617	287069
	229.082	16554.8	13269.8	10188.7	26661.9	28511.1	22989.2	52659.5	43670	58019.2	17524.6	26921.6	21778.4	28143.5	27952.1	40767.3	22080.8	22384.9	22344
	229.082	23682.1	22142.3	13580.2	49056.9	43554.6	42542.2	53843.3	59993.6	47056.8	27312.6	32940.7	40035.8	42064.8	45432.9	30098.3	34656.3	35659.6	31640
	229.861	495272	408023	412709	1.36784e+06	737320	493883	480038	498160	646780	1.05958e+06	1.82092e+06	443172	786076	1.13839e+06	1.04134e+06	1.09502e+06	1.27972e+06	899390
	229.861	1.20206e+06	1.23035e+06	1.45221e+06	5.13041e+06	1.16243e+06	3.50294e+06	4.63512e+06	1.06369e+06	5.82932e+06	1.06548e+06	1.74501e+06	2.09843e+06	1.09492e+06	1.57237e+06	1.89906e+06	6.67639e+06	2.33073e+06	4.40007e+06
	229.873	2.33073e+06	2.35585e+06	2.34781e+06	2.23966e+06	2.30926e+06	2.31325e+06	2.38929e+06	2.45164e+06	2.20872e+06	2.30669e+06	2.3765e+06	2.35961e+06	2.54989e+06	2.49274e+06	2.48742e+06	2.23118e+06	2.58906e+06	2.31399e+06
	229.873	1.76693e+06	1.9786e+06	1.87981e+06	2.08641e+06	1.78257e+06	1.6861e+06	1.42619e+06	2.00483e+06	3.30334e+06	1.68941e+06	1.88006e+06	1.88142e+06	1.83428e+06	1.81195e+06	1.79649e+06	1.5962e+06	1.7719e+06	1.69495e+06
	230.114	203951	196983	247507	298249	228666	322120	422101	421271	399835	247697	232963	333637	370246	295480	300817	207247	361444	357165
	230.869	914315	890435	759244	1.23361e+06	802662	2.01688e+06	1.38621e+06	741280	1.87675e+06	1.69562e+06	2.23151e+06	553352	1.01985e+06	3.18961e+06	1.48919e+06	1.27286e+06	3.08236e+06	1.41079e+06
	230.869	1.00985e+06	1.85445e+06	1.3144e+06	5.19398e+06	1.29344e+06	5.5304e+06	2.66922e+06	3.44736e+06	4.24622e+06	1.82954e+06	6.79698e+06	1.74195e+06	1.75784e+06	1.81764e+06	2.26835e+06	2.3654e+06	5.00932e+06	2.90683e+06
	230.985	87840	88678.3	75408.7	86760.5	68044.9	73861.6	99855.3	97468.9	90403.2	83908.8	87547.3	82000.7	79020.3	71282.8	73921.3	58915.7	62593.3	65012.4
	230.985	47699.8	53786.3	39854.7	48447.5	43451.7	49008.1	37937.5	45052.9	46713.7	45464.3	58484.2	51034.2	44311.2	46313.5	63744.5	61744.8	55471.1	44221.5
	231.134	18198.1	29473.9	22056.9	18687.7	11564.6	20657.8	53245.6	87439.5	61835.1	94394.6	81029.8	78975.3	134831	130416	116222	79067.8	135423	86217.9
	232.027	218137	207205	209020	285321	276824	290307	398207	367476	397149	68667.7	73335.2	71255.9	101463	98273.8	81700.5	75624.1	65707.3	75531.9
	232.763	241091	247589	276847	239933	294300	268097	225009	242485	274178	261105	230652	307466	244360	280063	215686	277679	221442	139345
	232.902	638087	595546	626868	695407	659306	709404	1.28708e+06	1.16814e+06	1.12458e+06	260120	193317	272257	268999	147681	159734	148739	169632	158742
	232.902	358699	296648	403315	361496	337404	332128	398019	352785	469714	337719	351313	367133	258775	370351	412127	348725	541627	478497
	233.104	39309	13529.6	92807.4	66481.5	73797.5	89895.5	112678	103453	107817	71762.7	34188.4	47536.7	52305.2	49676.9	67662.7	58473.7	54573.5	55159
	233.154	852087	911004	851998	850930	875851	896527	843901	963179	826976	919942	917421	967869	890548	900571	877676	1.02332e+06	1.01427e+06	987429
	233.946	842577	842321	809794	739548	771779	796284	708048	683307	719291	924399	960818	1.15409e+06	1.15074e+06	1.05506e+06	1.0385e+06	827802	849336	855418
	233.97	205679	162621	214468	224941	251116	255748	171178	207509	173658	147418	118246	102436	175727	81825.1	102623	111024	141276	150024
	234.819	374303	333980	335258	291064	313495	377829	387161	413029	412188	715394	493441	1.2485e+06	382479	792830	599684	833477	2.50349e+06	2.63198e+06
	234.819	77316.6	78627.7	64900.4	114076	95405.3	129714	158283	140767	169720	311561	246277	201846	272318	376720	330823	303100	1.01146e+06	362231
	234.819	130938	101466	205164	170472	113221	139369	146778	154582	175126	355595	249194	149954	264536	512860	388868	443655	467310	972958
	234.863	0	0	0	176585	0	0	0	179045	0	0	0	127326	209524	0	0	0	0	0
	234.902	51503.5	66872.9	72409.4	44925.9	22494.5	32436.8	32259.9	32509.5	37708.1	44224.5	52002.8	44395.6	44191.7	58937.6	61625	41275.1	68549.6	35813.3
	235.826	1.91011e+06	1.83761e+06	4.83888e+06	2.8455e+06	1.9117e+06	1.5082e+06	5.63047e+06	1.58377e+06	2.48031e+06	3.76293e+06	5.74872e+06	2.13197e+06	2.25029e+06	3.00447e+06	2.93952e+06	3.01181e+06	3.01802e+06	8.36465e+06
	235.827	41387.5	44759.4	40749.4	41435.5	63464.1	39962.2	58970.4	72626.9	51655.7	70024.3	82460.9	57127.9	78101.5	214688	161331	174252	166569	96624.7
	236.816	216441	279184	251340	242334	269139	231170	265779	64231.5	230148	313415	179122	223513	165410	326616	228590	390230	351671	262999
	236.878	248319	191337	235814	259677	235690	252862	241246	232969	295250	301672	251718	286498	271607	205734	230867	321550	218731	321147
	236.878	99487.1	79518.1	85670	97128	106171	97033.1	151434	102170	95686.9	104220	87962.3	94553.3	79328.1	79548.1	106499	102984	91825.8	105446
	237.824	329786	675236	622247	507387	579605	982340	1.40162e+06	382278	928844	592941	916541	666132	436442	1.15052e+06	924139	816270	1.35745e+06	755460
	237.933	67487.9	88715	64702	75519.5	65001.3	78971.5	44586.2	53372.4	56235.4	85457.7	86356.8	86345.5	78178.9	99493.8	118533	83550	98424	87646.2
	238.857	151647	157031	154125	118167	138488	142448	262482	229920	265543	383157	384851	466756	471762	791661	570094	458777	330171	422514
	238.936	6.43564e+06	1.988e+06	2.31845e+06	1.89189e+06	1.99842e+06	1.75669e+06	1.52877e+06	1.33507e+06	1.98221e+06	1.4127e+06	1.9213e+06	1.87069e+06	2.53891e+06	868438	1.45213e+06	1.36102e+06	1.05669e+06	1.2442e+06
	238.936	1.58343e+06	771175	654763	786218	640730	737174	521158	541050	650558	597306	718135	533139	596962	1.856e+06	743707	696725	495684	715194
	238.936	565296	661589	466116	640987	373342	665922	1.15944e+06	913286	403211	440716	660722	338071	407539	894404	648285	633132	725870	620525
	238.936	513458	513022	489528	617998	586628	486792	564343	580329	662048	534725	435603	484782	572893	558638	616494	503498	583511	582089
	238.936	268330	281401	479664	258056	245253	256018	238660	244923	526829	225189	237014	280829	246783	237932	291088	249834	270650	261429
	238.936	346408	345217	129533	377337	484285	411996	318586	308429	432707	416219	385618	1.37036e+06	744049	316932	291610	345456	344334	295404
	238.936	245984	912086	1.23938e+06	848802	1.09294e+06	798078	1.08194e+06	1.03243e+06	1.06457e+06	403813	854482	567134	474910	1.19618e+06	807562	877827	460473	884773
	238.936	199143	187146	251711	188259	125257	136805	139100	134815	136336	243958	198983	203408	156608	144572	190073	155205	175186	172654
	239.902	1.09447e+06	1.03874e+06	1.03357e+06	1.11635e+06	1.0526e+06	1.08192e+06	1.10699e+06	1.05658e+06	1.10054e+06	1.25042e+06	984422	1.18014e+06	1.01569e+06	1.10043e+06	947090	878800	909372	828872
	239.902	714114	720395	764379	667509	636769	611010	530281	683382	691015	747213	759303	788254	783777	706251	644080	674006	719912	657551
	239.902	594735	614331	664223	589078	594796	629463	589829	592969	1.31564e+06	591314	566267	600300	618396	537708	583075	503732	588668	537744
	239.902	2.56109e+06	2.41864e+06	2.51228e+06	2.66758e+06	2.51163e+06	2.60985e+06	2.90364e+06	2.77643e+06	2.70512e+06	2.47313e+06	2.48918e+06	2.47614e+06	2.72507e+06	2.27155e+06	2.60247e+06	2.22661e+06	2.18536e+06	2.1642e+06
	239.902	872593	767576	771942	756735	763626	744406	784995	791898	795300	1.02981e+06	806723	854832	514986	841556	915192	759205	758853	872296
	240.855	97478.3	98907.8	120450	71870.7	95028.9	87515.7	129412	141434	186449	222121	256514	314746	300829	467594	323713	277492	217378	253474
	241.082	4.80094e+06	4.77637e+06	3.17149e+06	4.70786e+06	7.19004e+06	4.89481e+06	8.87906e+06	9.07752e+06	9.27097e+06	5.20323e+06	5.08757e+06	5.27861e+06	4.50627e+06	4.21974e+06	4.18838e+06	4.14256e+06	6.23739e+06	6.20843e+06
	241.082	832903	834762	822080	696713	927840	890201	2.31655e+06	2.20562e+06	2.31086e+06	37975.5	58829.4	59652.7	88660.9	102031	98374.9	89354.8	90563.1	98843
	242.078	819781	303021	853869	336584	1.27533e+06	309408	408933	330809	404491	546660	518748	543595	713656	236391	163321	728777	743779	677916
	242.086	323109	309865	329571	505696	539383	510578	534603	597316	622614	344853	325216	433850	537539	436380	442602	516356	419130	499998
	242.114	458663	370696	526038	478524	634832	528905	700146	761264	761010	544284	638838	373467	672262	792622	414600	708366	499759	602327
	242.114	708915	714138	950551	1.09712e+06	1.37087e+06	1.31391e+06	1.62836e+06	1.78145e+06	1.65977e+06	647058	616055	633562	841214	736635	765582	829898	866989	810446
	242.176	1.51633e+06	1.35978e+06	1.23851e+06	1.31722e+06	1.39198e+06	1.36281e+06	1.34469e+06	1.29071e+06	1.38529e+06	1.27533e+06	1.31196e+06	2.28702e+06	1.26671e+06	1.42198e+06	1.47685e+06	1.33772e+06	1.30256e+06	1.33596e+06
	242.871	154428	137073	153346	158932	158330	151530	167909	155180	148332	141246	155840	158002	174281	137636	155855	150274	146248	149431
	243.062	1.59863e+07	1.54449e+07	1.56647e+07	1.0463e+07	1.991e+07	1.99468e+07	8.40896e+07	8.48844e+07	4.41408e+07	137298	132813	100810	218114	213890	226459	208242	234727	197645
	243.889	284839	335038	421851	319311	381651	269119	527493	480320	190443	251858	628362	303011	471759	219148	349917	149320	172708	205510
	243.889	915981	790352	879900	759981	907205	1.49455e+06	1.44777e+06	765438	627032	1.01064e+06	1.01949e+06	1.03149e+06	736943	889900	1.04095e+06	1.90497e+06	755271	872572
	243.889	1.70256e+06	821112	753524	694897	981640	1.34619e+06	794990	949808	1.75811e+06	966702	943746	718719	717542	1.0124e+06	983421	966488	1.02621e+06	561431
	243.889	1.1305e+06	503473	501850	1.47647e+06	482489	598628	625295	550079	517074	511558	484143	723758	801657	622224	527932	739947	545665	652866
	243.889	1.04323e+06	653838	774301	181108	703150	910902	345207	872513	905186	826396	780908	451865	855374	787228	865963	808366	1.32863e+06	730352
	243.889	505759	547852	699103	1.84578e+06	620359	1.81985e+06	1.39691e+06	599372	641087	654203	1.09573e+06	604713	1.14218e+06	615609	457276	631071	1.1691e+06	718071
	243.889	846783	523131	1.31779e+06	1.7146e+06	1.56486e+06	1.39386e+06	1.38408e+06	1.23672e+06	494801	887104	1.00407e+06	992458	799766	669441	334130	1.33362e+06	645004	406216
	243.889	663023	911272	2.26056e+06	963544	915405	763408	3.19648e+06	1.12324e+06	781433	836724	777852	986952	1.13997e+06	1.24175e+06	884706	2.03347e+06	1.85917e+06	1.18972e+06
	243.889	933936	966301	984322	662838	1.76463e+06	787498	637473	949122	1.13795e+06	943495	893215	772742	1.94554e+06	947127	2.00966e+06	885835	805003	630361
	243.889	253251	688116	285480	644049	547773	243360	816543	312902	300025	369443	279854	201316	239155	279108	289270	280392	273559	310759
	243.895	73039.3	80150.3	57441.1	65020.1	72967.3	71556.4	86729.3	99079.7	66368.6	99364.8	53732.3	46587.1	60110	124748	77187.1	70624.8	77016.9	75157.5
	244.065	1.49403e+06	1.47673e+06	1.52263e+06	1.22172e+06	1.0404e+06	1.02825e+06	8.2442e+06	4.50651e+06	4.48358e+06	56855.8	59505.4	60785.7	79250.7	54015.3	70808.3	73274.5	79057.5	79949.8
	244.13	132979	131290	126337	120052	108914	125380	291410	317199	351444	105295	117133	115460	111176	148025	147363	137444	122183	148730
	244.13	325844	324778	325625	497958	512462	537949	604833	650826	641471	394974	398649	419186	524242	520650	500539	526437	501142	463795
	244.13	228469	267196	286315	313903	351348	326160	314931	302118	300161	567044	106675	149291	229205	161046	168445	266131	161424	184992
	244.848	584274	547966	932170	538348	573789	682639	694077	1.00861e+06	647996	376672	595398	367510	1.51409e+06	1.08906e+06	843982	1.20981e+06	583355	782390
	244.848	194276	180980	417383	242162	241714	239601	254580	209626	246387	459115	750342	200238	266862	489252	420461	422104	549944	406962
	244.908	88168	84424.3	71746.4	95612.4	84582.4	80708.6	78394.8	61300.6	75752.9	80273.6	78379	70210.3	91010.6	85577.1	52354.1	81528.1	79610	62533.2
	244.962	136741	133374	134652	178186	176239	180859	208998	206004	199650	109264	111199	119557	123781	144916	139593	46722.5	116075	114714
	245.114	202911	151075	128686	199995	285466	313212	352190	370296	765299	125855	123142	136041	135719	132158	169557	159600	160172	133669
	245.855	971110	709613	966393	1.06614e+06	916670	1.21625e+06	1.05412e+06	1.12307e+06	3.27194e+06	2.41403e+06	1.06101e+06	1.22264e+06	1.23667e+06	1.22708e+06	1.37805e+06	2.91205e+06	1.53066e+06	1.08664e+06
	246.863	351850	361475	356480	309368	342019	325379	346686	311274	318997	287619	319936	349653	270760	199030	233360	242799	207159	221755
	247.962	6685.13	4548.55	0	5745.13	4791.66	3783.73	21730.3	17261.8	4978.48	6297.03	12600.9	0	12039	0	15660.2	0	4688.38	4153.24
	247.962	162912	161351	173284	246598	205785	75037	287382	341305	285131	91663.2	60269.8	93481	98868.5	110634	102121	85994.5	95691.8	61370.4
	248.079	132691	109720	102430	111596	132039	143944	109136	97530.7	119374	143193	137855	222883	159615	214010	164872	59137.4	49021.9	87015.3
	248.887	621967	549373	685223	481737	518427	525495	665980	675665	696800	1.08105e+06	1.03102e+06	1.11767e+06	1.15616e+06	927635	826230	916075	903202	1.05932e+06
	248.924	146247	93834.4	73422.2	92680.8	169380	113491	216565	168582	225643	143078	136427	152409	134383	142857	145402	150536	145414	122754
	250.858	283233	251659	331422	241915	298670	269880	254797	265603	291918	335129	305354	304484	307916	267487	226809	265037	272525	216033
	250.858	81781.8	67650.7	76608.3	67593.5	75358	87269.1	82687	75522.6	71896.8	86753.5	80857.2	73885.3	88873.1	86201.7	60828.5	70076.5	78169.8	81857.8
	250.922	93268.4	59036.7	52232.1	137073	78887.4	95412.5	139739	123379	102906	126014	116902	129858	148923	116884	88313.5	114631	108361	94675.5
	252.829	1.65579e+06	1.59093e+06	1.30919e+06	1.32113e+06	1.35547e+06	1.33243e+06	889664	1.37495e+06	1.28112e+06	2.95455e+06	2.92623e+06	1.4061e+06	1.3521e+06	916179	1.25751e+06	895005	1.26379e+06	1.33576e+06
	252.9	45241.4	38927.1	47207	45613.9	58007.2	34262	45352	42029.1	46619.9	89389.8	79636.6	83604.9	82344	105180	101182	100002	92356.3	93228.1
	252.916	436186	470032	479949	586454	472336	611250	406745	446607	541997	797665	643175	668222	445329	431423	404562	337635	386125	413483
	253.907	60390.4	54431.5	51996.9	35435.9	67989.1	78346	115932	118979	73465	23965	3903.81	27587.9	37316.1	15451.6	38665.1	12841.5	11170.4	11431.4
	253.918	1.31499e+06	769804	552584	617428	622377	654234	1.64941e+06	677670	452842	440452	1.5829e+06	760119	507630	401735	564297	602188	357066	794554
	253.918	2.2833e+06	599773	846142	1.25318e+06	2.00455e+06	774234	606554	2.54791e+06	2.85616e+06	744569	706623	1.72998e+06	700711	1.74937e+06	957260	384837	1.38911e+06	593062
	253.918	392775	584388	641277	667777	534103	1.78195e+06	483708	2.18897e+06	862766	613227	523848	635970	1.08919e+06	500261	401816	419443	821196	437332
	253.918	407288	694163	360286	632482	629185	576518	680973	1.00641e+06	616922	955364	628852	658614	872110	441660	491720	670432	308000	318726
	253.918	1.09789e+06	2.045e+06	1.20335e+06	1.01956e+06	1.07129e+06	2.68307e+06	878046	2.06734e+06	1.20112e+06	2.22043e+06	929446	1.08619e+06	926448	1.06032e+06	925644	1.07949e+06	2.29235e+06	1.0669e+06
	253.918	580235	472073	477976	470182	450835	470183	465023	577435	457501	1.59937e+06	510118	471693	489333	372664	502720	448877	458665	401824
	253.918	573773	923809	587551	725486	679007	659733	582155	902672	455698	1.04061e+06	693223	665169	784365	581087	1.14257e+06	455045	531787	896482
	253.918	1.85066e+06	1.71728e+06	965546	1.44206e+06	761901	649628	1.57858e+06	1.0856e+06	2.07869e+06	837771	937275	844650	1.11065e+06	767933	771797	783755	665357	845255
	253.918	124677	118558	128614	140842	116309	129490	149168	134368	116160	125079	118551	107436	220665	129353	232648	127661	212420	207594
	253.918	874034	972194	988098	942042	970576	1.03889e+06	901100	632210	889430	1.24204e+06	820835	955469	1.27484e+06	843707	785555	685114	548283	1.00001e+06
	253.918	440605	405850	457694	419190	462984	455612	473998	361422	491867	486718	462413	410939	442210	384349	560167	210943	570129	318114
	254.897	0	4507.25	5801.46	0	5378.1	12303.6	7946.7	12533.4	0	0	0	4542.66	5282.04	24608.3	5074.52	11247.9	12760.3	6130.47
	255.821	0	0	0	0	0	0	0	0	0	0	18506.1	0	0	22553	0	0	0	0
	255.904	89159.6	88173.1	81568	103282	106390	110745	116871	111732	133910	26603.7	26171.4	28953.1	17309.2	24405.1	23505.9	32489.7	14950.5	15916.7
	256.093	150025	118892	121497	131734	484349	206526	240833	558761	252566	239156	201545	210273	241869	505528	275232	246534	276342	238563
	257.818	0	0	0	0	0	0	0	5164.89	0	0	8992.46	14455.4	11825.4	21029.3	6477.56	5536.7	0	7443.8
	257.926	1.54406e+06	1.42234e+06	1.54366e+06	1.70047e+06	1.75642e+06	1.67472e+06	1.81283e+06	1.77151e+06	1.68621e+06	365767	348492	267738	336066	315884	319703	342758	339937	364482
	258.145	36082.6	39886.8	38685.2	76553.6	61202.2	63609.7	108676	96163.6	96607.2	139164	116786	149749	171617	203827	155844	194201	189248	194892
	258.145	158749	142790	160022	321963	362288	340484	316036	282246	272045	195867	222214	229489	278374	262076	267113	251920	523713	244870
	258.915	674348	643746	762458	459085	510247	554821	397451	431798	437225	1.30215e+06	1.27162e+06	1.21384e+06	1.19625e+06	760248	864095	944500	1.07167e+06	1.19986e+06
	259.129	152019	154414	136536	308246	299142	320415	214542	211462	242273	308026	301109	324800	379960	422256	331604	389031	368930	377715
	259.816	0	0	0	0	0	0	0	0	0	0	0	0	0	5875.68	0	0	0	0
	260.125	14353.1	28219.4	37197.8	40125.9	27657.6	35985.7	53831.1	56692.2	48533.9	40560	33534.7	37119.7	39615.4	40555.6	39209.9	43930.1	27351.5	36159
	260.862	1.28054e+06	1.44482e+06	1.09302e+06	1.40289e+06	1.24186e+06	1.48893e+06	1.87511e+06	1.47272e+06	1.34619e+06	1.32028e+06	1.45742e+06	1.47143e+06	1.4493e+06	1.37459e+06	1.47611e+06	1.24479e+06	1.23111e+06	1.42391e+06
	260.872	303645	296258	295320	219100	295635	278092	280406	260490	358299	310546	342920	608379	318169	468339	386647	625381	335518	348674
	261.941	241438	293581	264918	311946	293198	327518	259426	268223	266905	58246.2	56028.4	43152.8	57321.7	64237.7	65619.1	71260.1	65703.4	73398.2
	262.858	1.27869e+06	1.25265e+06	1.26345e+06	1.34759e+06	1.28762e+06	1.33722e+06	1.31282e+06	1.28475e+06	1.37471e+06	1.34795e+06	1.35955e+06	1.3481e+06	1.40147e+06	1.52851e+06	1.30611e+06	1.34523e+06	1.25492e+06	1.45397e+06
	262.858	1.20637e+06	1.11818e+06	1.12989e+06	1.23659e+06	1.19604e+06	1.2465e+06	1.17992e+06	1.15072e+06	1.32452e+06	1.26678e+06	1.21417e+06	1.20454e+06	1.27386e+06	1.11042e+06	1.16587e+06	1.15691e+06	874936	1.13162e+06
	262.858	777301	757191	690377	800205	709725	717265	701581	681293	732256	810120	708045	695801	797917	643783	624747	652279	695262	634975
	262.858	1.16379e+06	1.16887e+06	1.1877e+06	1.1948e+06	1.16254e+06	1.07574e+06	1.08966e+06	1.08451e+06	1.0463e+06	956104	940445	1.03046e+06	843470	657895	610894	567083	540286	501094
	262.858	528633	521605	511657	531149	504189	504266	522732	522802	484277	411807	460498	429606	449352	260940	362925	300677	317960	289010
	262.858	835446	810338	917365	903512	842577	856558	870883	891050	806860	782956	795374	733025	885837	403879	771335	557565	772690	481330
	262.858	1.67784e+06	1.66856e+06	1.7677e+06	1.64049e+06	1.53569e+06	1.77961e+06	1.59983e+06	1.63367e+06	1.75711e+06	1.50511e+06	1.58393e+06	1.57049e+06	1.51365e+06	1.25334e+06	1.16752e+06	1.19769e+06	1.11124e+06	1.06361e+06
	262.858	1.16762e+07	9.90678e+06	1.0404e+07	1.114e+07	1.01735e+07	1.05684e+07	1.06662e+07	1.20956e+07	1.47924e+07	10813630	1.28361e+07	1.06398e+07	1.4936e+07	1.12606e+07	1.3939e+07	1.38459e+07	1.14322e+07	1.15268e+07
	262.858	1.56357e+06	1.70929e+06	1.56453e+06	1.51405e+06	1.49827e+06	1.5697e+06	1.60691e+06	1.44252e+06	1.50772e+06	2.00114e+06	2.0273e+06	2.21169e+06	2.12081e+06	1.53448e+06	1.57219e+06	1.54685e+06	1.13349e+06	1.20019e+06
	262.858	2.00288e+06	1.98799e+06	2.00371e+06	1.96286e+06	1.84162e+06	1.93696e+06	1.59868e+06	1.50848e+06	1.79203e+06	1.42606e+06	1.49342e+06	1.50479e+06	1.46499e+06	1.02057e+06	1.11285e+06	1.0168e+06	975196	1.02028e+06
	262.858	3.33931e+06	3.14583e+06	3.26787e+06	3.2731e+06	3.1592e+06	3.12393e+06	2.58193e+06	3.0975e+06	2.98964e+06	2.91115e+06	3.08519e+06	3.17243e+06	3.15272e+06	2.20589e+06	2.24216e+06	2.08987e+06	2.16335e+06	2.13723e+06
	262.858	500939	514530	455232	497900	443568	441710	594273	477212	473277	453274	604864	447292	463930	227823	437981	258221	288937	245140
	262.858	2.8592e+06	2.72947e+06	2.85002e+06	2.71594e+06	2.55927e+06	2.47882e+06	2.41097e+06	2.50917e+06	2.50245e+06	2.1719e+06	2.37582e+06	2210430	2.65335e+06	1.69583e+06	1.44505e+06	1.61193e+06	1.60158e+06	1.47052e+06
	262.858	864825	819796	924482	727811	759947	789538	815868	731986	786863	663561	629527	541195	659415	407833	453678	351339	413311	323231
	262.858	1.80295e+06	1.64958e+06	1.74435e+06	1.69631e+06	1.31639e+06	1.54285e+06	1.27033e+06	1.26987e+06	1.28742e+06	1.52043e+06	1.63858e+06	1.52727e+06	1.69523e+06	1.17254e+06	1.027e+06	1.08874e+06	1.00585e+06	993882
	263.067	3.71369e+07	3.64501e+07	3.69774e+07	3.70419e+07	3.65392e+07	3.74434e+07	3.66968e+07	3.58926e+07	3.74508e+07	4.11669e+07	3.94326e+07	4.14077e+07	3.91329e+07	3.86651e+07	4.17216e+07	3.67413e+07	3.85646e+07	3.79337e+07
	263.859	386014	473599	396699	303356	387755	394002	455878	398730	301958	389550	410488	462294	285799	347463	348422	258013	412176	288265
	263.876	253953	214421	229974	234221	195364	418366	248166	271459	252185	295261	243342	242106	242446	206679	248454	200497	227630	252302
	264.873	2.60094e+06	1.98818e+06	1.93966e+06	1.8415e+06	2.08314e+06	1.98398e+06	2.17364e+06	1.83371e+06	2.18462e+06	1.9448e+06	2.06974e+06	1.96248e+06	2.18463e+06	1.97636e+06	1.73261e+06	2.13603e+06	1.93966e+06	2.06421e+06
	265.147	571584	468231	479293	470668	473195	462864	444086	640105	496480	621319	655229	582576	594846	1.01504e+06	545400	867159	839710	586438
	265.147	6.13037e+06	5.63896e+06	5.6886e+06	6.38349e+06	6.25773e+06	6.22065e+06	7.20683e+06	8.06561e+06	7.45405e+06	7.55027e+06	8.1704e+06	1.01121e+07	2.45735e+07	2.03497e+07	2.06875e+07	7.15626e+06	8.82235e+06	7.0147e+06
	265.988	356304	351497	345948	493938	481309	515789	692937	665669	674122	85897.8	90542.4	92874.3	129471	144975	140674	120656	89621.9	107943
	266.151	712488	667647	702408	818952	703002	716089	867749	996012	906850	864586	956395	1.19371e+06	3.17156e+06	2.50732e+06	2.52224e+06	755184	943837	889188
	266.874	331412	269166	233044	271781	326959	236625	301065	247716	304357	257017	266006	250000	265553	288161	284905	245917	332100	283245
	267.073	1.32718e+06	1.2628e+06	1.24058e+06	1.34803e+06	1.38481e+06	1.34162e+06	2.72653e+06	2.80265e+06	2.75277e+06	69089.8	75534.6	71253.9	123764	95548.1	103519	65051.6	77187.4	83161
	267.847	0	0	0	0	0	0	0	0	0	0	0	0	0	0	0	0	0	0
	267.872	34534.6	27341.9	25626.8	45095.4	37800.8	44956.3	22768.4	32196.1	25153.9	30566.1	13570.5	46896.1	29415.9	39137.5	36107.3	36699.2	19306.9	32928.4
	267.872	81194.5	74809.8	89000.6	89382.8	78380.1	83037.6	118862	78995.8	85486.7	82416.4	101561	79074.1	121238	91715.4	74404.6	108492	85057.2	89194.2
	267.934	586954	962952	837725	955778	988783	830831	1.02244e+06	1.01924e+06	1.38279e+06	751251	795984	520266	768657	633880	486681	550758	481517	438088
	267.934	518391	352664	415560	475799	396068	449580	459359	844244	425244	402640	469217	741079	462295	293715	285893	260734	191973	201408
	267.934	995910	918417	936836	1.02896e+06	962778	1.05245e+06	1.04588e+06	403477	1.92357e+06	903326	987415	1.04529e+06	990418	863446	666436	619043	533273	565552
	267.955	3.98023e+06	3.77976e+06	4.06417e+06	4.71234e+06	4.56831e+06	4.52158e+06	4.54832e+06	4.38507e+06	4.38878e+06	12786.2	19475.3	12004.1	46198.1	33708	38358.2	18610	29389.7	17847.1
	268.141	651282	564463	777731	1.05841e+06	848549	830850	1.39935e+06	1.26829e+06	1.00569e+06	760298	726966	782250	903707	881303	829337	916141	975404	897405
	268.87	142632	140301	212760	141750	180397	152458	180950	234860	208727	137440	121714	153818	177597	202216	135280	148170	142064	134397
	268.87	126752	138798	118965	87634.5	118001	116385	87310.2	107495	126468	135336	87011.1	114698	92460.8	162513	128479	105241	130053	83358.5
	269.87	49738.6	52859.7	47187.3	46646.2	59294.8	64005.9	74240.9	48962	97664	47405.8	45805.6	54739.6	58647.1	56502.2	53507.3	60408.4	39088.2	45941.9
	270.145	116904	115497	118012	136990	125138	186198	537337	481435	564379	54123.7	55955.4	48542.7	60432.9	51343.3	50977.1	71269.8	61217.1	61186.8
	270.866	556908	550412	700541	544825	732902	814793	564223	558563	563201	560876	545054	588206	566889	548525	718835	438946	660725	676528
	270.866	439143	462992	438964	449916	637033	641326	588018	460177	448336	571326	429387	409691	555072	600775	449541	760772	430750	421124
	271.227	151497	196275	141622	159196	201648	205111	198827	182200	208390	156014	127024	150955	147862	151116	158996	140314	100455	143405
	271.918	282371	252677	258459	251094	443617	273523	254005	157666	430353	409155	205473	238958	187673	187249	198263	209421	252712	333621
	272.957	163633	155554	152526	223914	197916	183030	235228	229517	276037	135335	132942	145959	203341	183126	180587	151916	131396	138811
	273.862	117921	118910	90754.3	85972.5	123176	87859	138607	68435.9	108143	75340.7	73680.8	105194	94962.2	90069.6	138553	109429	104190	139851
	274.928	332594	362240	338431	385199	378066	369358	321835	342618	340347	168657	181394	180737	194400	203698	190790	227431	225582	186383
	275.009	889446	829699	895999	1.27882e+06	1.36271e+06	1.33655e+06	1.15844e+06	1.20738e+06	1.18779e+06	417173	461338	499351	686737	689345	722780	566302	632508	611271
	276.017	1.80457e+06	1.71061e+06	1.72172e+06	2.19033e+06	2.27975e+06	2.30724e+06	3.04427e+06	3.3127e+06	3.10507e+06	574979	555493	630627	784532	693026	737650	603685	599177	584383
	276.946	70289.1	81323.2	68771.5	77601	67904.5	78576.4	63934.6	78554.4	70106.1	72579.3	69247.4	69594.2	79779.2	66051.1	67248.8	67259.9	67251.9	50188.8
	278.853	622829	990737	1.01943e+06	678003	1.0332e+06	620507	958469	647870	645430	961574	947168	656919	921375	850858	1.05321e+06	1.12463e+06	1.2517e+06	988916
	278.873	765930	566182	694064	679507	750632	594243	753852	794860	833617	552750	978328	767113	1.07288e+06	748949	487565	642534	726425	639019
	278.889	772210	985470	785972	760678	755401	808933	957229	1.17562e+06	2.40025e+06	880571	734250	2.32491e+06	770793	484782	459234	479487	499895	2.02839e+06
	278.889	2.718e+06	3.55815e+06	3.37395e+06	1.70629e+06	1.91156e+06	1.7569e+06	1.72523e+06	1.13854e+06	1.09447e+06	984469	1.75525e+06	2.91429e+06	1.73981e+06	1.06569e+06	1.08425e+06	1.0574e+06	914038	930899
	278.889	869384	583249	643937	691198	634773	600251	576369	558678	733777	1.08322e+06	505455	700998	724661	369159	518733	685033	529282	373496
	279.038	798198	748770	784823	598724	601881	524319	3.50598e+06	3.56254e+06	3.31022e+06	0	0	0	0	0	0	0	4678.46	0
	279.038	838109	953064	883112	652170	589720	699324	3.32701e+06	4.18713e+06	4.12992e+06	0	0	0	0	0	4282.49	0	0	5154.2
	279.163	160697	203924	162062	145454	165806	143874	192031	234560	209233	156765	170960	252818	305996	223853	258596	141530	181102	163718
	279.848	173930	170143	206611	181490	224535	179842	155277	181939	128696	205914	201958	205159	171398	133809	175225	206916	184314	189972
	279.861	254549	183837	197122	174056	173413	253596	174081	264744	252073	216478	203804	209763	215528	341709	249259	186072	243990	199694
	280.868	408907	482161	451742	403239	417621	451187	534122	282529	706272	399658	365193	467336	436828	437888	361370	441014	457877	445034
	280.868	657173	236073	242484	236224	214745	201468	251772	122481	309230	191539	190451	208071	211119	181637	188805	141481	240752	129772
	280.868	191119	516020	535085	513421	468021	557395	273728	621917	932735	472674	475834	459707	539266	383974	491757	427773	499887	457630
	280.868	6.27778e+06	5.41668e+06	6.00472e+06	6.08789e+06	5.42629e+06	5.5797e+06	6.39351e+06	5.83503e+06	6.5024e+06	8.20496e+06	4.61551e+06	7.96122e+06	6.28089e+06	5.82238e+06	5.8862e+06	5.87076e+06	5.91564e+06	5.9793e+06
	280.868	1.26665e+06	3.24756e+06	3.67997e+06	3.85288e+06	3.74105e+06	3.57521e+06	2.77471e+06	3.35441e+06	2.61664e+06	3.60459e+06	3.932e+06	3.83413e+06	3.5344e+06	2.64154e+06	2.74014e+06	2.73663e+06	2.81409e+06	2.62097e+06
	280.868	247797	279839	314738	271616	315554	289986	616787	310225	221519	263798	295232	285097	255615	188807	193464	195889	190372	195524
	280.868	562340	470793	447711	438176	422555	459508	596971	396430	315623	370479	364829	422855	346647	256144	254493	268368	236897	221335
	280.868	170052	133539	131513	153851	141150	120653	199190	210380	184802	118027	100790	223049	97976.5	65197.7	52510.7	66314.8	80357.6	63043.2
	280.868	108961	300251	289097	333849	323128	287992	268925	338130	303981	272317	322481	295049	300518	146403	216683	247954	327727	285743
	280.868	582438	214943	189854	193104	186471	201435	146277	399518	222377	167460	167170	135086	187411	105159	99692	99969.3	73547.6	80322.4
	280.868	298357	373246	366869	324185	303110	336695	122450	599398	347113	239639	289445	205369	229044	156325	165321	163595	166642	151671
	280.868	739604	1.12293e+06	1.10869e+06	1.1277e+06	1.13497e+06	1.06467e+06	1.33409e+06	591263	1.53307e+06	1.07903e+06	1.14184e+06	1.21441e+06	1.20552e+06	813031	813696	736726	764279	765733
	280.868	313360	212207	223205	269543	216545	251386	550722	399511	274913	268301	223634	211363	283029	227974	213772	149588	133453	229152
	280.868	275153	241214	274497	293522	279760	323016	294254	256769	287732	298648	279218	296432	268110	284282	278032	267108	296011	269790
	281.035	258110	284294	243828	203870	171686	175589	1.24151e+06	1.28498e+06	1.31084e+06	0	0	4485.96	0	0	0	0	0	0
	281.036	254488	239418	234691	146576	160135	198683	1.03966e+06	1.08354e+06	1.06892e+06	0	0	0	0	0	0	0	0	0
	281.87	246809	233381	246318	205887	219950	202310	240621	268795	253689	282215	256576	274982	198273	280930	224016	275748	244638	236974
	282.084	1.46366e+07	1.43121e+07	1.42965e+07	1.02569e+07	1.0315e+07	1.03457e+07	5.76874e+07	5.83261e+07	5.72185e+07	73732.7	79466.9	72978.7	107794	126465	147681	160440	177238	161014
	284.957	1.54843e+06	1.57402e+06	1.51737e+06	1.74171e+06	1.74454e+06	1.68036e+06	1.56028e+06	1.51844e+06	1.47354e+06	30402.9	31530.5	46020.4	48121.3	42532	34596.4	41142.6	53853	50725.8
	286.104	32245	54209	52090	120433	77754.9	112155	97067.6	141210	122702	63207	86017.9	102433	83236.9	94552.9	87494.1	126448	67471.4	105569
	286.188	395326	378380	286695	435370	441387	503850	484175	352028	518328	153488	142987	175419	198475	198226	166140	206134	182901	178690
	288.12	1.22324e+06	1.15718e+06	1.16809e+06	1.41273e+06	1.395e+06	1.44512e+06	1.38805e+06	1.33494e+06	1.29515e+06	0	0	0	0	0	0	0	0	0
	288.876	34690.5	17592.8	33398.5	16381.1	22878.6	27795.8	28082.5	26222.4	28508.6	46135.7	29519.9	23490.4	38840.6	28778.6	44224.2	29651.7	40661.6	52724.7
	289.067	721471	881724	749313	547425	529501	610830	2.37511e+06	4.12558e+06	2.13075e+06	0	0	0	5437.6	9092.87	3803.12	0	0	4779.47
	289.123	171293	165397	124069	145087	133532	174104	144939	155593	135045	0	0	0	0	0	0	0	0	0
	289.934	746619	738565	775731	847409	604022	1.56144e+06	1.1419e+06	956355	591912	831987	606657	673516	635393	438242	535509	491775	534289	465643
	289.934	802000	1.01947e+06	1.05442e+06	832368	614291	845335	2.6712e+06	826572	993601	819980	2.28394e+06	672738	1.61068e+06	697331	720112	677190	600488	630667
	289.934	2.10468e+06	1.98774e+06	2.04916e+06	2.71691e+06	2.39437e+06	2.10301e+06	3.99985e+06	788447	1.0173e+06	2.0941e+06	2.15031e+06	2.32655e+06	3.23215e+06	1.62532e+06	1.81526e+06	1.7948e+06	1.384e+06	1.49829e+06
	289.934	586013	613270	578179	512556	613801	468906	450015	579591	507133	603284	791071	490579	1.60379e+06	532470	559494	558243	521102	559290
	289.936	4479.25	16297.6	5606.63	4900.06	13151.4	15367.9	12037.7	15543.7	10884.3	28952.7	22530.3	28320.5	28013.6	27090.2	29690.8	52501.8	49819.1	34918.9
	290.071	102489	82663.4	94728.3	58180.4	69823	54470.4	273406	211616	228849	0	0	0	0	0	0	0	0	0
	290.873	151093	175914	125347	161048	169047	127612	188872	205429	213979	153815	184857	172256	205245	135670	141018	153113	178066	225635
	290.873	127138	140804	136646	136731	124355	154412	118772	123912	108535	126670	129343	132630	129340	133977	151883	150679	157587	153201
	291.871	185270	131230	141267	144043	177157	138070	194332	158816	157179	145819	163239	164027	161976	137166	181212	158643	183151	182774
	292.845	531511	547664	549621	623770	709568	461478	967034	736115	951943	589388	574508	574473	885819	873119	744465	526866	485220	548139
	292.868	1.53567e+06	1.4523e+06	1.36566e+06	1.51339e+06	1.33326e+06	1.5932e+06	1.50072e+06	1.58505e+06	1.54008e+06	1.61066e+06	1.09915e+06	1.3793e+06	1.36746e+06	1.44771e+06	1.45514e+06	1.486e+06	1.41657e+06	1.50361e+06
	292.868	566391	599537	513754	646077	481769	598238	524944	660121	441498	435853	412257	444756	523301	268584	358876	942577	423032	290661
	292.869	524305	581490	584484	568483	599100	544432	506647	578692	611251	461212	513320	457533	633513	812064	978793	221034	301031	346722
	292.895	329239	328380	322333	313826	325838	287485	276245	233302	255013	433472	434381	426015	452435	344265	318583	355600	343978	346727
	293.175	4.08827e+06	4.16536e+06	4.12876e+06	4.12296e+06	4.22248e+06	4.01463e+06	4.19474e+06	4.34693e+06	4.17661e+06	4.21926e+06	4.15788e+06	4.01547e+06	3.84113e+06	3.75502e+06	3.65931e+06	3.94994e+06	3.43243e+06	3.9371e+06
	293.179	224954	189026	221035	213971	217226	208250	161782	291399	201172	256269	396346	232297	271511	152577	180725	250441	232684	208925
	293.179	4.31027e+06	3.52303e+06	3.91343e+06	3.90298e+06	3.86633e+06	3.85322e+06	5.94671e+06	6.89642e+06	6.89832e+06	3.01406e+06	3.23779e+06	4.21874e+06	8.48704e+06	6.83945e+06	7.51102e+06	2.64752e+06	3.37371e+06	2.72918e+06
	293.871	85023.1	97426.6	76495.8	77415.6	80223.8	39469.5	80376	74936.7	131888	80757	79466.1	69990.9	94076	71974.6	58345.2	94450.3	63156	91621.6
	294.843	154155	155922	138109	151245	156217	162237	164252	161929	144078	130987	141929	153727	159201	143084	149441	128957	143449	136336
	294.843	1.08952e+06	1.08783e+06	1.08281e+06	1.04547e+06	1.37515e+06	1.08021e+06	1.86415e+06	1.84187e+06	1.84274e+06	1.11343e+06	1.06937e+06	1.04666e+06	1.72421e+06	1.6997e+06	1.50269e+06	1.05925e+06	1.07992e+06	942952
	294.869	357391	312139	251233	368442	372120	243787	305094	388579	335610	291838	332732	296597	423948	385137	291615	304803	296006	295607
	295.137	126717	126987	101600	118322	80501.5	109586	140410	123339	107476	41098.2	147094	113883	123355	104183	121613	119787	78909.7	125463
	295.227	194235	173170	190658	180310	101061	113954	152306	171840	165108	152420	149092	193139	214444	181443	173777	133630	148513	146491
	295.846	87129.4	86567	75155.9	77662.9	93598.8	83473.8	114619	127732	100836	83066	87405.4	88174.4	118122	85257.2	120850	65395.5	88084.8	88756.7
	296.841	512054	501900	451672	533248	691633	503229	959397	885240	872582	516146	497503	450558	921079	649057	666349	535000	512916	534974
	296.864	115011	106265	124248	135377	169155	102149	164457	138308	177753	139095	134864	116934	111733	121699	139625	118254	134680	118522
	296.956	57790.5	55007.4	53083.6	62791.2	67563.1	73965.6	116408	106752	134560	0	0	0	0	0	10469	5337.5	5643.56	0
	297.134	1.148e+07	1.17587e+07	1.16949e+07	5.12205e+06	5.55971e+06	5.96819e+06	2.04808e+07	2.06524e+07	2.05613e+07	1.46195e+07	1.4492e+07	1.51525e+07	263094	480546	224029	2.42087e+06	2.57651e+06	2.5167e+06
	297.152	403382	350728	427542	368603	359089	400158	364519	485565	355408	433285	584675	394204	491095	357242	419747	805988	693539	703729
	297.152	7.49753e+06	6.77598e+06	6.4249e+06	6.52856e+06	6.4966e+06	6.35698e+06	6.7608e+06	7.08947e+06	7.38527e+06	7.37717e+06	7.00754e+06	9.29625e+06	7.6323e+06	7.63536e+06	8.53821e+06	5.55755e+06	5.6387e+06	5.47997e+06
	297.243	93447.9	105285	191787	98304.4	214179	53758.1	131633	182666	228717	191337	75802.9	235346	80438.8	95693.5	114846	93758.9	88930.4	93735
	298.104	224998	180461	308739	748315	431513	406450	597506	304482	581235	313339	291047	332876	454021	180751	286440	342697	405604	320024
	298.104	153295	107960	80762	217600	191545	331773	413881	467191	272743	249798	193775	180146	304041	183850	136440	128087	262566	153365
	298.156	1.20098e+06	1.2438e+06	1.05713e+06	1.20882e+06	1.07404e+06	1.02727e+06	1.09445e+06	1.17668e+06	1.18129e+06	1.04407e+06	1.14219e+06	1.51108e+06	1.24716e+06	1.26852e+06	1.39659e+06	928010	878873	868906
	298.834	394443	373097	361989	305194	319048	305245	254268	249995	281412	401653	442886	445510	463548	326130	348243	315521	239519	301272
	298.834	631269	626367	594840	555662	502263	477040	418723	456872	468177	463124	465272	528400	508583	378892	328616	309896	285933	304321
	298.834	1.09674e+06	1.0778e+06	1.04551e+06	834308	1.09643e+06	1.11511e+06	808650	745773	1.00985e+06	1.12887e+06	818230	2.4719e+06	840922	2.33984e+06	1.08516e+06	744793	1.11654e+06	804102
	298.834	1.52729e+06	1.37686e+06	1.43149e+06	1.28472e+06	1.38201e+06	1.24496e+06	1.12955e+06	1.08567e+06	1.13727e+06	775692	1.86279e+06	2.34905e+06	1.62889e+06	1.46725e+06	1.48545e+06	783301	1.54179e+06	1.56044e+06
	298.834	280113	316472	304799	246310	219490	230094	258770	226665	311636	242841	257108	214895	287792	156763	212477	129491	180663	150302
	298.834	829992	879701	837683	740196	704705	735454	644524	637881	618274	647201	663526	711709	641410	458048	462688	396867	354797	354603
	299.009	9314.28	5360.79	19411.5	11587.8	26232.7	20697.1	29684.8	25132	33878.4	6057.47	14278.7	12692.6	23982.8	16228.6	10757.7	17261.3	19362.2	6448.37
	299.136	1.23098e+06	880134	1.24239e+06	1.36909e+06	895309	1.93055e+06	1.94026e+06	1.92667e+06	1.02316e+06	1.15322e+06	862734	853027	1.09238e+06	1.07893e+06	1.40288e+06	1.04271e+06	1.37582e+06	1.28973e+06
	299.136	381713	398544	379675	604619	598516	590175	598834	553904	629753	646367	604222	671118	799438	1.2224e+06	610524	875250	642242	613825
	299.136	574000	603694	646759	911044	1.08139e+06	1.02761e+06	949367	1.01132e+06	866603	424136	589571	421153	530700	751064	766966	838531	618251	860484
	299.139	87184.7	122007	96895.8	40948.8	39993.6	49490.3	174992	199039	200764	120798	166740	149719	0	0	0	17768.6	15380.6	18753.4
	299.148	293156	265967	255534	257329	257468	245082	245220	266811	281787	263780	270610	354737	238667	257732	326272	229058	209097	218523
	299.259	362272	306927	318091	232288	368740	370201	353719	368597	283055	366356	365776	392126	387123	405781	416000	377158	402389	352463
	299.824	51581.3	80158.3	50393.8	84277.3	61987.7	47915.8	67861.6	71620	73887.8	86666.8	79611.9	72194.5	75272.7	67151.1	72477.4	82995.4	78717.1	72790.8
	299.835	47323.1	56947.3	55458	58689	42939.5	51656.9	39571.3	55001.2	52598.7	95027	56356.9	56878.5	40274.2	37300.4	53512.6	58493.9	59001.8	55172.1
	299.918	775290	651409	507838	650072	522597	603748	972016	528318	787319	580654	819890	404979	623557	452262	427303	1.32241e+06	290815	294763
	299.934	1.20142e+06	1.1821e+06	1.24449e+06	1.19423e+06	942332	1.04489e+06	815530	881598	843948	277635	252233	611307	305737	278094	293885	291018	215717	261645
	300.831	433272	335044	333893	324141	325983	330184	317656	341552	411860	342099	363554	354112	356974	335148	297422	365089	319380	330269
	301.151	58839.1	65115.3	57965.7	86857.5	88203.1	98453.7	93208	129864	120792	75454.1	82715.4	92691.8	87646.6	101403	85075.8	99187.3	100140	85279.9
	301.814	48683.8	74907.2	72557.5	54560.7	57288.5	61324.7	77546.5	67291.8	43845.1	119794	124458	57045.5	85865.1	189113	145636	163040	166344	209749
	301.931	342096	493004	387095	330217	445001	330926	321007	323857	312598	81957	85475.2	181261	114241	88648.2	91226.5	98248.1	100290	94167.1
	302.135	186526	165212	82199.5	184530	209662	169265	207505	169273	195166	114783	173528	192988	229140	192993	155415	224185	214487	132169
	302.135	91782.8	102305	110363	147401	175203	156192	181370	163052	162854	55364.8	44909.6	79322.1	77559.8	64081	114583	86832.2	74588.2	69717.5
	302.923	250693	281891	257954	287561	279835	327674	293483	270050	282633	5435.7	5322.94	4942.68	0	0	4897	11554.4	0	0
	304.869	675673	707721	690212	773807	636784	577373	1.15531e+06	699144	794310	1.65925e+06	494461	526599	558096	341203	366731	396437	304949	320776
	305.86	240078	213517	246519	189293	263502	267494	328339	215230	242950	276102	197317	191472	214940	216306	257480	181725	275716	209777
	305.86	465922	513399	603183	411659	440025	530052	621763	481641	440799	500450	366704	394354	652159	629344	563470	396354	405637	542083
	305.876	301380	288330	289845	295078	299485	281271	290630	243333	242713	393630	405689	490649	444037	415079	388214	320784	337512	356110
	306.004	4071.99	4772.96	9059.66	8943.08	4721.85	6741.35	9845.69	13216.5	8336.49	13102.3	5912.07	4383.63	9831.45	10994	11810.6	9695.69	4922.08	9061.19
	306.057	513984	466702	483198	331708	342524	353451	1.69943e+06	1.66215e+06	1.62006e+06	0	0	0	4591.43	0	0	0	0	0
	306.057	516050	576207	595755	435090	419510	356677	1.88414e+06	1.82058e+06	1.88387e+06	0	0	0	8870.96	0	5336.57	0	4457.76	0
	306.076	1.06439e+06	738573	756048	627732	729740	666797	1.4546e+06	1.19324e+06	1.19879e+06	15550.1	6619.05	20293.8	0	0	15429.5	0	0	0
	306.076	956633	1.161e+06	935135	1.06598e+06	884160	818777	1.32593e+06	1.5047e+06	1.3489e+06	0	0	0	0	0	0	0	0	0
	306.772	0	0	0	0	0	0	0	0	0	4128.6	0	0	4599.28	14247.2	5219.3	4267.9	9993.35	0
	306.859	175748	1.13961e+06	152275	140432	1.16391e+06	1.18632e+06	173294	147110	200505	1.14186e+06	655340	1.13707e+06	1.14197e+06	116056	677175	671742	995514	146705
	306.868	2.38486e+06	1.65486e+06	1.75383e+06	1.59796e+06	1.72145e+06	1.97442e+06	1.94555e+06	2.03128e+06	1.9283e+06	2.02173e+06	1.88365e+06	2.00291e+06	1.74253e+06	1.79945e+06	1.83139e+06	1.60908e+06	1.84638e+06	1.93925e+06
	307.855	1.76796e+06	1.79034e+06	1.69995e+06	1.78786e+06	2.21588e+06	1.83283e+06	2.02715e+06	2.06436e+06	1.9023e+06	2.45735e+06	2.27309e+06	2.23348e+06	1.8916e+06	2.43938e+06	2.65098e+06	2.67721e+06	2.50517e+06	2.49007e+06
	307.855	611816	496296	484662	656399	539969	612973	606571	578941	716520	874454	769655	609693	763473	694296	744145	801188	911734	976607
	307.855	425396	530278	588618	471473	542809	459594	543058	531030	481740	437873	400451	476531	438924	402356	407556	381465	423144	387705
	307.855	865895	952423	1.01799e+06	928895	1.06285e+06	885204	993559	993898	744085	740695	782421	977952	787195	653312	663060	622867	595461	553712
	307.855	2.1984e+06	2.2025e+06	2.363e+06	2.29112e+06	2.39545e+06	2.31815e+06	2.24361e+06	2.26383e+06	1.81598e+06	2.06138e+06	1.88145e+06	2.1771e+06	2.28735e+06	1.34353e+06	1.49497e+06	1.54996e+06	1.23388e+06	1.49187e+06
	307.855	1.29817e+06	1.30937e+06	1.25694e+06	1.23321e+06	1.29017e+06	1.14039e+06	961864	882702	1.14112e+06	1.0081e+06	1.08074e+06	1.39632e+06	1.02137e+06	729270	827241	755140	709166	711877
	307.855	2.00245e+06	2.10046e+06	2.41545e+06	2.35301e+06	2.13226e+06	2.23263e+06	2.42305e+06	2.13726e+06	2.58218e+06	1.94619e+06	1.91793e+06	2.35423e+06	2.22893e+06	1.6806e+06	1.71523e+06	1.23966e+06	1.9661e+06	1.47224e+06
	307.855	565061	494161	493069	579459	484730	607258	472482	519036	648467	739521	664615	564184	677993	986144	685068	731007	800480	1.00302e+06
	307.855	4.29124e+06	4.0788e+06	4.24707e+06	4.24476e+06	4.22633e+06	4.20304e+06	4.11923e+06	4.12455e+06	3.89717e+06	3.78757e+06	3.85517e+06	4.1551e+06	3.97895e+06	2.66081e+06	2.62634e+06	2.60971e+06	2.56696e+06	2.86931e+06
	307.855	5.36225e+06	5.1449e+06	5.40798e+06	5.15273e+06	5.23865e+06	5.29077e+06	4.93147e+06	5.1726e+06	5.05511e+06	4.67618e+06	5.04462e+06	5.11459e+06	4.74476e+06	3.11443e+06	3.28751e+06	3.259e+06	3.00431e+06	2.95683e+06
	307.855	2.59056e+06	2.66826e+06	2.70414e+06	2.91796e+06	2.62271e+06	2.64905e+06	2.65544e+06	2.58508e+06	2.70351e+06	2.30135e+06	2.4103e+06	2.49784e+06	2.48018e+06	1.75137e+06	1.88982e+06	1.53916e+06	1.81569e+06	1.52657e+06
	307.855	3.43711e+06	3.53393e+06	3.54022e+06	3.50812e+06	3.60649e+06	3.5203e+06	3.43142e+06	3.45693e+06	3.43409e+06	3.08041e+06	3.32852e+06	3.19787e+06	3.16171e+06	2.35463e+06	2.26602e+06	2.01802e+06	2.18027e+06	2.27371e+06
	307.855	1.94048e+06	2.10629e+06	2.02312e+06	2.06624e+06	2.03189e+06	1.99167e+06	1.71751e+06	1.93784e+06	1.96549e+06	1.61511e+06	1.75608e+06	2.12117e+06	2.09965e+06	1.48419e+06	1.58891e+06	1.37286e+06	1.70669e+06	1.28029e+06
	307.855	888908	831358	874592	738386	773252	740466	897010	883433	698646	762876	720396	646888	880562	495550	533514	450693	465033	457293
	307.855	2.094e+06	1.97751e+06	2.05863e+06	2.115e+06	2.08513e+06	2.13999e+06	1.52287e+06	2.16012e+06	2.13275e+06	2.28821e+06	2.19262e+06	2.26643e+06	1.67924e+06	1.55788e+06	2.17414e+06	2.10906e+06	2.18577e+06	2.19309e+06
	307.855	1.50989e+06	1.44984e+06	1.42372e+06	1.36376e+06	1.44556e+06	1.56467e+06	1.36364e+06	1.3475e+06	1.41272e+06	1.55163e+06	1.54624e+06	1.56669e+06	1.55436e+06	1.3154e+06	1.44428e+06	1.4036e+06	1.3573e+06	1.28577e+06
	307.855	917512	760928	705810	680916	718904	651703	599828	564751	590956	790556	791497	725714	703329	537832	576448	517358	391684	449965
	307.855	3.84453e+06	3.56342e+06	3.58388e+06	3.65777e+06	3.61103e+06	3.62974e+06	3.7144e+06	3.72758e+06	3.65449e+06	3.95366e+06	3.79847e+06	3.80215e+06	3.89657e+06	3.52396e+06	4.44566e+06	7.25939e+06	3.88997e+06	4.4896e+06
	307.866	447256	532522	3.58388e+06	544238	530585	617260	582905	560885	576187	587159	553562	471445	605769	590497	601102	630852	446184	602932
	308.769	0	0	0	0	0	0	0	0	0	9030.3	4059.18	4353.14	0	16439.8	0	0	0	7829.01
	308.863	1.9767e+07	1.36537e+07	15717275	1.37252e+07	1.38906e+07	1.60473e+07	1.99816e+07	2.01704e+07	2.03513e+07	1.69418e+07	1.60672e+07	2.06601e+07	1.6343e+07	1.92955e+07	1.884e+07	1.91714e+07	1.56548e+07	1.58446e+07
	308.863	2.29943e+06	1.00035e+07	3.16003e+06	4.41718e+06	1.12688e+07	1.25016e+07	9.68395e+06	4.28464e+06	5.81594e+06	3.93132e+06	4.93619e+06	9.06932e+06	5.59746e+06	2.48504e+06	5.84993e+06	3.56025e+06	5.80062e+06	5.23833e+06
	308.863	3.50001e+06	3.40378e+06	3.48915e+06	3.31738e+06	3.11232e+06	3.13921e+06	2.81257e+06	2.80959e+06	3.22004e+06	2.82725e+06	2.92597e+06	2.84337e+06	2.97841e+06	2.11347e+06	1.7705e+06	1.90187e+06	1.77441e+06	1.64838e+06
	308.863	1.46822e+06	3.77796e+06	2.48603e+06	3.08967e+06	3.14119e+06	5.57329e+06	1.72748e+06	2.20939e+06	6.77804e+06	2.80085e+06	4.34168e+06	5.16079e+06	4.48579e+06	3.24374e+06	3.28126e+06	3.35622e+06	3.30306e+06	3.32215e+06
	308.863	2.26333e+06	3.09617e+06	2.96321e+06	3.00807e+06	2.92307e+06	2.87707e+06	2.16182e+06	2.32342e+06	2.87274e+06	2.90282e+06	1.89077e+06	2.45799e+06	7.17827e+06	2.11375e+06	1.36629e+06	3.64181e+06	2.10484e+06	2.06529e+06
	308.863	2.461e+06	2.67679e+06	2.65879e+06	2.56424e+06	2.89998e+06	2.72756e+06	1.82541e+06	1.69791e+06	1.34939e+06	4.16358e+06	4.33521e+06	4.21226e+06	6.43827e+06	6.57425e+06	3.25644e+06	3.23076e+06	3.15997e+06	5.67225e+06
	308.864	732776	708963	867577	758088	895299	824435	844340	740803	836978	647655	985266	1.1418e+06	1.87691e+06	398983	536917	439862	840932	525229
	308.864	1.49224e+06	717532	815218	822772	729120	755004	839792	747567	677600	640301	681749	630564	810940	467403	567161	1.28192e+06	649912	484657
	309.152	239905	181318	126008	237686	167905	185646	196351	238673	190673	192195	155104	223002	161538	152734	201392	83476	153245	146964
	309.152	51233.7	61927.6	59839	58523.5	35077.9	70007.9	64841.3	67803.2	56283.1	60502	64808.4	58303.5	86018.8	57610.1	69122.2	60331.6	52647.6	54865.8
	309.174	3.49335e+06	3.04454e+06	2.818e+06	2.97205e+06	3.0356e+06	2.91171e+06	2.92822e+06	3.50695e+06	3.42236e+06	2.45307e+06	2.8979e+06	4.53243e+06	3.44255e+06	3.33914e+06	3.80252e+06	2.42591e+06	2.64197e+06	2.48254e+06
	309.174	97705.9	102691	132752	88616.9	104988	88490.2	104627	151191	112386	142210	136411	115413	130342	272270	82139.8	213955	122627	106215
	309.865	1.00572e+06	934094	844323	889972	903802	921022	961363	828541	934309	955235	854652	817501	692506	944673	867029	706846	890203	863312
	309.963	1.93083e+06	1.90109e+06	1.94231e+06	1.81464e+06	1.57042e+06	1.71318e+06	1.56163e+06	1.52366e+06	1.49218e+06	393007	395077	698602	426577	349460	376738	351127	290412	286040
	310.766	0	0	0	4895.44	0	0	0	4503.78	0	5053.59	0	4549.09	0	0	4322.58	5634.27	0	4912.59
	310.766	0	0	4300.88	0	0	0	0	0	0	4156.96	0	0	0	6355.05	4477.7	0	0	0
	310.863	824416	650568	759529	842878	685481	688241	792520	799413	827089	798341	865135	807233	846378	802358	754863	673039	833607	872373
	310.962	183306	134552	171038	148901	130108	145350	211266	146962	171417	35094.9	19036	78293.4	47582.7	39083.4	34227.5	27654.5	13993.4	30500
	311.168	362675	380908	375105	385227	366844	300685	303365	329142	403059	386904	422564	338621	402908	315771	445914	298076	393598	752915
	311.168	630321	403329	637756	566317	640745	527124	459204	963595	1.12183e+06	545952	537031	566344	474158	852354	468174	458139	768558	324322
	311.168	1.386e+06	920632	682701	846242	1.56196e+06	731857	783978	905078	974538	538950	562991	543305	790662	489459	502486	520524	539873	516124
	311.168	3.1307e+07	3.44124e+07	2.92884e+07	2.91083e+07	2.98408e+07	2.96563e+07	3.00539e+07	3.16964e+07	3.49169e+07	2.8399e+07	3.11921e+07	3.63109e+07	3.15158e+07	3.08509e+07	3.74835e+07	2.46058e+07	2.69742e+07	2.48884e+07
	311.168	1.53717e+06	1.49402e+06	1.56797e+06	1.47135e+06	1.33916e+06	1.5016e+06	1.40436e+06	2.19254e+06	1.43958e+06	1.87163e+06	2.16127e+06	1.69646e+06	1.85782e+06	1.48081e+06	1.6272e+06	2.19824e+06	2.88888e+06	2.78401e+06
	311.168	371326	386564	389671	367410	381541	394318	365524	399336	406459	336879	405794	370146	553801	292574	312736	362921	436288	486596
	311.851	56227.7	50407	67113.6	71958	30273.6	53249.1	47562.5	67807.3	68048.8	50845.3	55915.4	53837.9	44376.3	28935.2	45756.6	49552.9	61785.3	56184.7
	312.172	5.75587e+06	6.20048e+06	5.30594e+06	5.25084e+06	5.46069e+06	5.32566e+06	5.49454e+06	6.2748e+06	6.23063e+06	5.07617e+06	5.5465e+06	6.47014e+06	5.73137e+06	5.56911e+06	6.71911e+06	4.50412e+06	4.82272e+06	4.34536e+06
	312.172	294474	291876	267571	250136	253348	252025	234492	381478	238441	316532	362349	329994	340978	273368	266077	382399	335127	334207
	312.85	2.85805e+06	1.67675e+06	1.61348e+06	1.71598e+06	1.58026e+06	1.5508e+06	3.52638e+06	1.36629e+06	1.48756e+06	1.54051e+06	1.71227e+06	1.78445e+06	2.55062e+06	1.04355e+06	1.00251e+06	1.5622e+06	731148	695681
	312.85	1.41812e+06	2.16251e+06	2.41391e+06	2.16659e+06	2.0952e+06	1.9383e+06	2.0874e+06	2.0765e+06	2.08263e+06	1.62045e+06	2.66584e+06	1.50112e+06	1.48227e+06	1.49773e+06	3.029e+06	936674	2.1689e+06	1.91326e+06
	312.85	1.92599e+06	1.65177e+06	1.92134e+06	1.85058e+06	1.75346e+06	2.1266e+06	4.80929e+06	2.00708e+06	2.41956e+06	1.55066e+06	1.55404e+06	2.14169e+06	4.76052e+06	1.18659e+06	1.10474e+06	1.1157e+06	1.34631e+06	2.4831e+06
	312.859	221569	226786	280058	278120	296392	231522	286155	294492	322945	233907	250985	289150	286723	205887	338693	334606	236000	259715
	312.952	882641	874693	871668	1.00651e+06	981914	992073	881897	856416	902103	0	0	0	5647.1	9126.69	7457.86	5542.24	13180.4	0
	313.151	158441	160009	136008	249684	308938	268943	221746	248804	189652	273086	242313	232053	275014	301947	278788	246561	247066	298915
	313.164	1.2115e+06	1.39561e+06	1.1221e+06	1.16868e+06	1.17847e+06	1.24532e+06	1.10474e+06	1.2602e+06	1.25828e+06	1.12609e+06	1.17537e+06	1.42299e+06	1.40169e+06	1.2159e+06	1.47177e+06	985405	1.03966e+06	928794
	313.174	547253	551300	507539	469689	460437	473522	431009	510318	474569	433554	1.10447e+06	1.37247e+06	501606	506697	557078	404179	443567	914539
	314.938	310984	488757	275384	303060	252566	392423	354678	295073	339645	288630	429369	329005	302667	375353	268180	620339	380559	284597
	316.151	62282.6	80629.1	72496.4	163260	125080	116081	146511	136513	133645	96391	114802	95803.7	182884	182714	193178	166137	124006	134780
	316.935	465818	330851	270566	271803	241159	380029	372759	266981	350507	264412	332299	469122	273922	331910	261135	612423	468887	314930
	316.975	0	0	0	0	0	0	0	0	0	0	0	0	0	0	0	0	0	0
	317.057	84442	116412	76433.2	128231	151830	146980	158513	216182	193172	87621.7	84302.1	104699	139145	111004	109930	141553	125822	127583
	317.869	105448	103401	121147	103457	109689	105254	99712.5	121812	112900	107898	75668.5	166321	117576	110104	103561	106492	98964.6	119006
	317.879	152997	228718	179675	155321	144956	179516	195566	163298	171000	157630	165569	251110	180810	307338	179091	209031	305314	292824
	320.019	0	13991.2	5153.18	6097.45	4612.66	11867.5	9404.1	10003.1	0	0	4481.14	16158.4	4028.07	0	4333.51	4542.51	11432.1	0
	320.886	194565	246744	217576	218384	254932	205729	205468	252442	207219	394562	606203	440656	460697	466989	380749	328517	301809	189225
	321.871	308092	281100	334307	359924	297815	345205	238171	76646.1	507006	293932	361354	298846	293473	342094	288180	329913	350448	399549
	321.871	78799.5	80818.1	101316	90098.6	83875.9	97129.6	108220	91057.4	115802	70425.3	78197.8	80121.8	84075.9	54152.7	75643.9	64914.2	54964.1	59284.4
	321.871	149741	113680	183291	155742	187364	155677	202498	182535	184820	160496	143850	198329	162138	105396	113682	150743	138502	141986
	321.871	199628	130498	232970	183798	202355	220732	179694	176396	359804	187645	204823	205897	194232	130576	162534	141834	126666	136516
	321.871	291393	397168	215260	275020	211562	279761	234298	163880	149745	197503	221059	199620	251795	183269	200075	152245	143728	138576
	321.871	349709	207475	356091	390267	401484	353163	318914	427254	303835	359961	348056	366335	368477	296336	304544	329563	281291	323279
	321.871	914190	794938	883832	962688	1.009e+06	1.28505e+06	934616	923272	944271	920037	783838	1.03988e+06	770846	778797	805357	876207	1.02736e+06	1.02086e+06
	321.871	258627	770976	263347	276958	245096	270744	295564	241482	329036	251342	223060	239850	267934	211706	201401	194180	236383	184803
	321.871	371945	308103	346497	356753	360990	361732	391397	277481	493855	329141	350555	304924	347007	276820	284325	287993	317858	332191
	321.872	213433	269709	213380	219154	204102	196443	201650	178298	231943	174464	183965	172815	170422	144730	133584	149310	144806	126197
	321.872	131350	135631	135622	143027	147863	153042	110878	120673	142800	104684	116976	111835	96971.4	68380.7	81030.1	85967.9	70692.7	77350.9
	321.872	117703	47048.9	107315	81835.1	114016	99585.4	107546	141967	366568	75099.2	87901.4	87957.3	93226.7	58620.9	71088.3	59300.3	64400.6	63905.6
	322.872	91562.8	85248.2	107627	82721.9	95052.5	93623.6	99412.1	109873	80092.2	97760.2	98001	80214.5	91861.5	107201	80589.5	92953.6	93239.3	101030
	322.879	1.70904e+06	1971169	1.7671e+06	1.57644e+06	1.67949e+06	1.67687e+06	1.50154e+06	1.93824e+06	1.58864e+06	1.62722e+06	1.34778e+06	1.59863e+06	1.50005e+06	1.07457e+06	1.11197e+06	1.02778e+06	757217	889748
	322.879	3715028	3.31079e+06	2.78043e+06	8.14653e+06	6.46031e+06	2.86672e+06	3.31428e+06	3.29301e+06	2.41377e+06	3.04325e+06	2.22492e+06	2.98132e+06	4.08062e+06	1.78544e+06	1.63303e+06	1.25098e+06	1.99998e+06	1.59628e+06
	322.879	1.69754e+06	1.71091e+06	2.00106e+06	2.18646e+06	1.70807e+06	1.77755e+06	1.76441e+06	1.58417e+06	1.64818e+06	857694	1.86811e+06	2.35826e+06	1.14611e+06	911948	1.55657e+06	774516	3.38406e+06	932486
	322.879	3.1038e+06	1.31269e+07	4.1401e+06	3.35842e+06	3.16277e+06	3.83753e+06	1.23704e+07	4.33589e+06	7.15058e+06	6.38894e+06	3.56038e+06	1.10375e+07	9.99074e+06	2.67235e+06	2.50647e+06	4.04867e+06	2.72283e+06	2.49865e+06
	322.879	4.14379e+06	3.34966e+06	3.23597e+06	2.37676e+06	3.23851e+06	3.03507e+06	3.61884e+06	3.83391e+06	2.07069e+06	1.67246e+06	5.57358e+06	2.48841e+06	2.46122e+06	2.00434e+06	1.82091e+06	6.21208e+06	1.93238e+06	3.66681e+06
	322.879	98890.9	73711.7	73224.4	73964	77766.4	65872.2	67794.1	62851.1	78385.7	113331	110819	94143.7	101965	57927.7	71240.2	72816.4	70453.7	75161.1
	322.879	389580	385052	436483	619429	355025	320357	385591	378318	330610	265699	289702	173328	345366	186150	232040	162618	102427	174459
	322.879	2.65941e+06	2.72193e+06	3.03216e+06	3.45787e+06	2.81038e+06	3.31985e+06	2.66913e+06	3.21658e+06	2.75663e+06	2.4943e+06	2.89091e+06	3.80895e+06	7.95987e+06	1.78048e+06	1.7052e+06	1.5602e+06	2.42368e+06	1.78608e+06
	322.879	1.81179e+06	1.77773e+06	1.80288e+06	1.64208e+06	1.78471e+06	1.68866e+06	4.02191e+06	1.9704e+06	1.80843e+06	1.16587e+06	1.25407e+06	2.08379e+06	3.35035e+06	989970	2.13004e+06	902945	1.99539e+06	1.07342e+06
	322.879	342363	346481	360107	409008	290489	317142	312264	288435	268181	259241	282605	220368	568880	199342	203904	187901	124985	156659
	322.879	420422	409362	451232	670679	418580	334668	387597	349905	408163	295175	352692	239511	578968	276738	237472	241113	191448	206490
	322.879	254916	284637	240304	601210	286030	220884	237436	246132	250987	333170	334174	195005	370150	240026	275087	252293	144832	233187
	323.168	392386	434595	358998	318281	268085	286681	266860	317251	227623	341722	382644	477473	219248	346208	275702	323123	333360	334975
	323.97	0	0	0	0	0	0	0	4406.93	0	45142.2	0	0	5523.16	3790.56	0	0	4377.16	3927.43
	324.858	141410	97286.9	92130.3	128644	123092	151454	97970.8	130691	63325.2	68176.7	69021.2	103087	102002	129998	144758	142896	76491.1	136948
	324.879	807676	814394	845725	872071	841432	876445	829615	793888	880969	878430	905731	834234	850948	708843	761306	433630	843773	790071
	324.894	1.2951e+06	824197	1.1436e+06	915187	1.36193e+06	1.19344e+06	913805	1.1323e+06	1.56483e+06	2.4945e+06	1.37607e+06	901752	1.30146e+06	814587	1.68046e+06	1.1306e+06	1.36546e+06	1.33412e+06
	324.894	2.27206e+06	2.13162e+06	1.99528e+06	3.30125e+06	2.51626e+06	4.29395e+06	2.07048e+06	2.2165e+06	1.07633e+06	3.89954e+06	2.88019e+06	1.84938e+06	1.12641e+06	1.23796e+06	3.54625e+06	1.02147e+06	2.56312e+06	2.0414e+06
	324.988	61656.7	105948	131202	129636	129381	146147	90481.9	78776.2	177246	16299.8	44574.8	48998.6	53297	60916.5	52373.4	32994.7	22689	44929.6
	325.151	164239	160643	162209	211202	234797	262744	230160	252960	260732	157894	168822	170097	228978	216879	204455	209972	197789	187230
	325.184	410080	376616	312828	381142	346432	376376	526987	350333	386122	353192	360471	411111	340933	349507	360191	364317	364102	297723
	325.184	998313	717804	878217	936580	414988	919091	853856	765943	919560	895700	915297	911972	964155	407402	853325	812536	778802	857942
	325.184	463493	1.1129e+06	361675	481965	737161	413627	490519	360422	431881	432710	350467	341633	425093	506729	363252	344952	275796	307002
	325.184	1.37701e+06	1.09666e+06	1.78678e+06	1.71587e+06	823112	1.15957e+06	1.75055e+06	2.31661e+06	1.2516e+06	915957	789691	911481	683694	651201	804766	831796	901040	880678
	325.184	1.05439e+06	951838	899213	1.04287e+06	571301	1.05632e+06	866239	583802	1.02926e+06	992047	1.04515e+06	945581	989256	462286	1.03747e+06	1.02113e+06	1.06181e+06	975741
	325.184	4.40261e+07	4.69262e+07	4.1837e+07	3.96156e+07	4.06911e+07	3.99107e+07	4.23675e+07	4.56359e+07	4.65107e+07	3.5388e+07	3.73279e+07	4.33574e+07	3.84572e+07	3.54893e+07	3.76591e+07	3.57223e+07	3.53768e+07	3.18823e+07
	325.184	2.07438e+06	1.96668e+06	2.08813e+06	1.88698e+06	1.91125e+06	2.04993e+06	1837060	2.73007e+06	2.02199e+06	2.56715e+06	2.87601e+06	2.36862e+06	2.63097e+06	2.10448e+06	2.22815e+06	4.33138e+06	2.5584e+06	3.88941e+06
	325.184	1.03641e+06	1.75608e+06	694399	695631	708288	562917	928794	701686	839330	683575	702979	658159	1.74109e+06	601970	628446	792325	629498	1.30917e+06
	325.832	135328	127431	139879	134537	115960	121358	203210	184458	109097	143108	128716	136548	119658	124987	138604	123933	149450	128483
	325.853	732275	737099	399742	849936	703080	723470	716520	723284	760472	729038	573876	926795	724632	728554	386491	736609	578039	502085
	325.853	528460	676885	383431	529753	684192	704305	363960	689481	679787	566469	542486	579605	567391	536865	523243	708733	556359	563529
	326.093	5216.77	0	0	0	0	0	0	0	0	0	0	0	0	0	0	0	0	0
	326.187	8.46653e+06	9.22572e+06	7.82869e+06	7.67918e+06	7.98038e+06	7.6962e+06	8.23074e+06	8.83403e+06	9.07963e+06	6.79832e+06	7.09218e+06	8.58878e+06	7.56281e+06	6.83646e+06	7.29731e+06	7.04987e+06	7.03426e+06	6.07504e+06
	326.187	363246	435613	382873	388151	334434	388970	358970	548828	397288	469680	492672	480452	509143	400043	425001	550653	778934	728880
	326.829	2.15512e+06	2.13284e+06	2.25773e+06	2.14047e+06	2.14713e+06	2.25008e+06	1.9609e+06	2.05198e+06	2.06279e+06	2.29178e+06	2.45152e+06	1.92449e+06	2.48873e+06	1.05033e+06	1.54274e+06	1.12194e+06	980024	1.20904e+06
	326.829	1.84106e+06	1.27374e+06	1.38438e+06	1.34031e+06	1.33347e+06	1.82439e+06	1.27945e+06	1.32826e+06	1.28422e+06	1.42482e+06	1.35188e+06	1.41876e+06	1.9646e+06	1.80628e+06	1.30653e+06	1.26653e+06	3.92138e+06	1.36691e+06
	326.829	1.32308e+06	2.95531e+06	3.13977e+06	2.86775e+06	1.52607e+06	2.65489e+06	2.26077e+06	2.17181e+06	2.52241e+06	4.31794e+06	4.40777e+06	4.19032e+06	4.08506e+06	3.52553e+06	3.5018e+06	3.62571e+06	3.53628e+06	3.59633e+06
	326.829	3.04729e+06	7.17943e+06	8.03029e+06	3.49886e+06	2.79174e+06	2.46038e+06	3.26914e+06	3.4221e+06	3.36085e+06	3.0828e+06	3.25072e+06	3.6409e+06	2.53455e+06	4.62445e+06	2.21348e+06	2.0659e+06	3.97385e+06	2.05005e+06
	326.829	1.98202e+06	2.00134e+06	1.98589e+06	1.73002e+06	1.64456e+06	1.60172e+06	1.35201e+06	1.47727e+06	1.45498e+06	1.55052e+06	1.68004e+06	1.59532e+06	1.58725e+06	1.20857e+06	967452	1.08646e+06	1.04257e+06	955079
	326.829	1.90497e+06	986273	3.40009e+06	1.75109e+06	2.02849e+06	2.12735e+06	1.13127e+06	1.41521e+06	2.16342e+06	2.85635e+06	2.93045e+06	3.0422e+06	2.85422e+06	2.11966e+06	2.28563e+06	2.14644e+06	2.14836e+06	2.17768e+06
	326.829	1.02548e+06	1.1158e+06	1.17445e+06	1.7276e+06	992397	877797	696232	962422	876523	768736	969870	1.20884e+06	792165	407927	400042	371323	464083	394162
	326.829	5.82056e+06	4.15971e+06	3.41953e+06	2.90611e+06	6.006e+06	6.43194e+06	4.7069e+06	4.13466e+06	5.19335e+06	2.88038e+06	8.35763e+06	3.49271e+06	3.52515e+06	2.8917e+06	2.73098e+06	2.08641e+06	2.57707e+06	2.05745e+06
	326.829	7.07517e+06	6.44465e+06	3.75584e+06	3.7535e+06	7.36159e+06	7.0895e+06	3.38541e+06	7.43492e+06	4.18965e+06	6.20684e+06	7.42732e+06	3.66174e+06	3.25159e+06	4.65649e+06	3.66908e+06	4.44192e+06	3.77305e+06	3.47042e+06
	326.829	3.53576e+06	3.69616e+06	4.01909e+06	3.85787e+06	3.71984e+06	3.73909e+06	9.12838e+06	3.62479e+06	3.6576e+06	4.44138e+06	3.89772e+06	4.55916e+06	3.69565e+06	2.44656e+06	2.43914e+06	2.1344e+06	2.83336e+06	2.48199e+06
	326.829	5.4154e+06	4.7689e+06	4.73705e+06	4.51037e+06	2.95379e+06	4.6659e+06	4.63308e+06	4.69958e+06	5.3263e+06	2436933	2.3347e+06	4.80957e+06	4.7246e+06	2.70598e+06	3.53098e+06	2.57032e+06	4.47669e+06	2.61501e+06
	326.903	607793	624340	712495	605195	657155	645396	650730	610505	657038	704704	646547	653576	601044	665938	631691	680799	630865	690238
	326.903	405436	412895	426115	418104	424719	378491	396457	425951	423206	474723	506278	529223	549564	611561	596224	668066	647978	516764
	327.004	0	0	0	0	0	0	0	0	0	0	5038.94	0	0	4790.76	0	0	0	0
	327.179	1.81759e+06	1.92634e+06	1.62627e+06	1.55429e+06	1.59645e+06	1.60219e+06	1.68682e+06	1.59061e+06	1.87216e+06	1.41576e+06	1.46619e+06	1.6442e+06	1.51911e+06	1.43049e+06	1.47987e+06	1.45252e+06	1.35486e+06	1.29047e+06
	327.19	805330	890091	803956	754176	785827	739719	678598	859980	869641	634817	648583	798707	741416	673069	677266	684787	646980	607554
	327.83	114728	208618	116696	113833	142637	175237	99130.7	109328	154138	116050	122320	111546	124923	123546	116543	104128	115071	107262
	328.045	1.41369e+06	1.44255e+06	853748	95350.3	111866	86488.4	75007.3	71405.1	75035.6	81959.5	72356.7	76471.1	273110	145513	277874	144324	170031	142309
	328.045	463271	471774	480511	57639.2	59674.5	46471.6	48795.3	48917.1	50851.1	40194.6	54334.4	52464.2	124343	159639	127603	81334.9	61209.4	143835
	328.183	304995	332952	281388	264764	289714	287970	258438	296500	317434	244428	259598	338957	300143	239702	269694	229625	271903	237047
	328.826	566529	584291	569779	399803	563391	549077	408721	576334	550138	602351	449913	477100	416152	399270	537082	380810	541742	381351
	328.826	1.0843e+06	1.05845e+06	1.19367e+06	1.20627e+06	1.13349e+06	1.13025e+06	1.07649e+06	1.09773e+06	1.07837e+06	2.11243e+06	1.06107e+06	1.39533e+06	3.05068e+06	750424	773689	680545	853384	753429
	329.146	63478.1	74117.2	86436.2	142156	214663	166604	182084	114841	134920	105287	141216	111129	117584	122823	142178	148405	154103	122668
	329.233	161151	102110	115722	100525	109242	79562.7	221885	211067	193339	79674.2	106459	159720	157808	166860	134006	98629.7	131878	104909
	331.002	28589.2	25078.8	40931.1	30285	46504.3	43390.6	57336.4	67120.4	54170.1	22257.7	45209.4	36827.4	36498.6	40438.7	39714.1	37526.2	42266.8	39296.8
	331.002	90560.8	88971.6	69432.3	67150.8	66059.9	69195.2	184202	246480	171235	30308.5	36286.2	19556	11633.3	13682.9	32413.9	16740.8	18673.7	0
	331.819	91585	84025.4	128940	136575	210946	167406	114961	120518	85270.5	99877.3	109290	181958	83808.8	108087	136983	106878	144178	96665.1
	332.031	39745.4	40959.6	73634.2	176452	283474	288855	158101	46427.3	67710.7	483275	397159	452624	648439	649805	699576	620066	671677	685622
	332.958	66208.6	49389	58174.1	43114.1	48325.7	46033.2	140381	180552	200140	15912.1	10576	15615.2	9328.9	14515.1	0	5252.39	17364.5	6784.59
	332.958	66206.6	80558.3	55893.4	56563.1	51550.4	64692.4	231956	242190	231442	0	6882.18	0	0	0	4961.49	0	0	0
	333.111	682953	592733	463617	176898	168362	208208	1.25011e+06	729978	1.22162e+06	453925	535968	590699	6591.07	0	0	68122.7	74625.3	71129.5
	333.865	86651	104647	114321	82509.9	58200.7	73942.1	72473.1	66444.7	82885.4	85808.5	108340	72028.9	100739	77771.4	62658.9	76752.6	80616	70602.8
	333.866	35816.4	43713.9	47541.1	47744.9	43227.7	46080.8	39159.7	74450.9	28067.5	46722.7	32851.2	37434.3	31037.8	49991.5	47641	71501.8	38344.3	39122.1
	333.999	4697.36	20162.9	15222.8	8587.93	19174.2	25693.8	0	0	17148.5	71115	13797.2	6590.96	5623.34	0	0	0	9481.73	9889.87
	334.035	70094.3	87460	111066	92449.8	92670.7	113500	86709.3	86758.1	115014	126372	84622.6	100549	95805	97082.5	85841.3	90248.9	94443.5	92119.4
	334.863	2.27432e+06	2.22721e+06	2.34006e+06	2.24455e+06	2.2988e+06	2.74766e+06	2.35011e+06	2.38075e+06	2.72275e+06	2.71585e+06	2.31862e+06	2.7141e+06	2.68378e+06	2.51562e+06	2.45829e+06	2.20573e+06	2.21565e+06	2.51384e+06
	334.863	1.32735e+06	1.43479e+06	831767	858752	1.31443e+06	988084	1.08664e+06	1.3239e+06	799809	1.11237e+06	1.22366e+06	889819	1.96008e+06	883479	2.19751e+06	713550	668347	1.41415e+06
	334.863	1.96652e+06	1.98825e+06	1.63458e+06	2.02494e+06	1.22093e+06	3.2898e+06	2.00921e+06	2.89672e+06	2.47679e+06	1.8962e+06	1.96732e+06	3.22934e+06	1.93816e+06	806735	2.31689e+06	1.14975e+06	1.29963e+06	811217
	334.863	1.10819e+06	927434	1.20747e+06	974902	928168	1.16889e+06	1.05709e+06	1.05407e+06	1.10675e+06	841518	799168	1.13887e+06	778401	614924	717790	622570	1.60816e+06	856098
	334.863	341728	342431	374447	325689	241160	320242	336879	232622	315341	242212	299051	579630	309422	146679	303348	117801	143358	103152
	334.863	2.03271e+06	1.48064e+06	2.91422e+06	994880	1.19036e+06	978134	1.55718e+06	2.85432e+06	1.7804e+06	1.31139e+06	1.41023e+06	2.20926e+06	1.47322e+06	1.11342e+06	1.17772e+06	975648	910169	1.29477e+06
	334.863	210754	187949	406362	159092	178291	188193	179241	149063	167530	152537	146580	718845	157655	89323.4	111446	92651.5	77931.7	67863.7
	334.863	275537	384059	345515	345547	373301	349861	403521	365088	373589	531457	345663	369619	440791	267981	327508	239705	209977	229828
	334.863	1.30791e+06	502439	963262	336038	452338	629884	608692	324895	531715	445204	487123	555610	468589	294162	308774	316641	285135	308354
	334.879	623641	841851	866706	841799	771978	747138	779299	798628	1.89866e+06	506706	535249	727269	600972	523014	653059	427072	543619	1.29024e+06
	334.881	275537	296041	263349	265355	263602	349861	363342	325521	345405	383119	371815	369619	304616	210077	214468	213060	187600	184593
	335.861	896739	622925	1.62244e+06	762473	515691	665308	466978	592594	539032	520600	469721	456004	520485	370339	404648	366934	383508	320844
	335.861	1.34696e+06	1.01614e+06	993852	995162	1.02467e+06	967630	1.07998e+06	600760	739903	1.05654e+06	1.0342e+06	1.03732e+06	1.10449e+06	876632	887771	858434	848317	886324
	335.861	114874	301459	325935	307676	306668	214402	851092	319507	519247	248122	282644	259802	297179	176427	294852	139338	155939	131799
	335.861	1.66065e+06	1.75071e+06	1.74333e+06	1.84858e+06	1.79167e+06	1.59217e+06	1.9449e+06	1.86466e+06	1.92338e+06	1.644e+06	1.57958e+06	1.99757e+06	1.90195e+06	1.797e+06	1.54184e+06	1.83037e+06	1.90799e+06	1.94739e+06
	335.861	1.7456e+06	1.27077e+06	1.7755e+06	1.01297e+06	1.38423e+06	527416	2.12081e+06	1.90461e+06	479875	899217	885287	513741	981294	796001	724996	719405	600608	743735
	335.861	843561	1.05104e+06	1.0874e+06	1.10077e+06	1.12028e+06	1.37139e+06	825822	1.21784e+06	1.01118e+06	903745	975575	905764	802596	731128	607682	546234	611182	682216
	335.861	231396	740864	730113	992359	548214	573068	1.38411e+06	1.02809e+06	1.08297e+06	1.08038e+06	1.15024e+06	1.08548e+06	1.10931e+06	816024	881477	890284	810668	820993
	335.861	233312	967347	640652	1.95316e+06	1.39424e+06	1.61828e+06	553663	965536	1.43624e+06	1.19167e+06	1.23998e+06	1.14313e+06	1.16456e+06	528743	1.00251e+06	1.00735e+06	972574	1.00825e+06
	335.861	596777	543662	546738	483041	519707	1.03908e+06	542845	502881	242493	439537	442026	409917	432024	272831	298625	221320	228015	244646
	335.861	850504	1.64528e+06	2.05488e+06	1.22464e+06	1.22112e+06	2.17316e+06	3.84058e+06	1.18133e+06	1.67249e+06	1.51538e+06	1.48792e+06	1.50407e+06	1.48006e+06	2.16042e+06	1.15815e+06	1.02847e+06	1.0639e+06	974598
	335.861	1.07321e+06	669772	668866	615712	578914	341075	496558	663629	717378	559003	615968	652259	620281	429473	465051	423748	322383	343813
	335.861	771873	799495	497030	1.0921e+06	565418	835331	430810	832276	453240	612004	628068	688930	684580	453559	513082	392500	709855	394793
	335.861	1.11459e+06	1.23509e+06	2.15572e+06	1.1301e+06	1.36893e+06	1.00923e+06	1.11926e+06	1.01687e+06	767379	972156	2.34864e+06	1.00365e+06	1.11675e+06	1.372e+06	746684	699578	685343	622754
	335.861	1.05577e+06	1.82562e+06	1.62226e+06	1.3826e+06	1.65895e+06	1.36245e+06	3.20881e+06	1.34719e+06	1.69426e+06	1.75893e+06	1.89074e+06	1.54664e+06	1.80993e+06	2.377e+06	1.33455e+06	1.29197e+06	1.03391e+06	1.14001e+06
	335.861	652774	824195	820470	579566	1.1043e+06	724017	809402	781287	690354	645114	753367	714533	630311	513917	495713	446677	400346	439305
	335.861	869087	160678	165153	155469	146800	162367	215816	133974	304947	115508	144477	127216	139387	89678.5	88413.4	86937.3	70020.8	67680.7
	335.861	742301	591016	706801	583267	588793	457958	451765	791417	1.56075e+06	533763	662963	551764	548448	371948	435202	355450	407009	372158
	335.861	662931	770025	935695	1.06549e+06	1.42621e+06	856074	821332	741278	1.04141e+06	932862	940080	958708	975668	826252	788832	778630	740283	772684
	335.861	3.05673e+06	1.5635e+06	1.96868e+06	1.13481e+06	1.16178e+06	1.58296e+06	1.26103e+06	2.75599e+06	2.89523e+06	1.46204e+06	1.3837e+06	1.46575e+06	1.62856e+06	1.56395e+06	1.13675e+06	1.14109e+06	943364	880774
	335.887	152814	137403	373353	144693	153000	149842	282896	279242	127438	234532	241067	304967	259562	205700	226145	197430	183249	219695
	335.981	143276	108756	171813	143389	201268	236919	269987	246006	136336	182256	205899	175268	206373	234691	217190	291595	239292	173425
	336.836	0	0	0	0	10166.3	0	0	0	11465	0	0	0	0	0	0	0	0	0
	336.837	0	0	0	0	0	0	0	0	0	0	0	0	0	0	0	0	0	0
	336.858	1.39687e+06	1.35835e+06	1.34804e+06	1.18136e+06	1.02968e+06	1.18962e+06	1.25033e+06	1.02143e+06	1.4181e+06	1.03927e+06	1.06652e+06	992420	1.14147e+06	799373	671744	823962	762318	763872
	336.858	6.75873e+06	7.88722e+06	8.29996e+06	6.47481e+06	8.19925e+06	6.83474e+06	7.44608e+06	7.73562e+06	6.22689e+06	5.25506e+06	5.45348e+06	6.95228e+06	5.91576e+06	4.48402e+06	4.3292e+06	4.05616e+06	3.8741e+06	3.982e+06
	336.858	6.66328e+06	7.19966e+06	6.83147e+06	7.05582e+06	6.97373e+06	6.49366e+06	7.40479e+06	8.16531e+06	6.1754e+06	5.59734e+06	6.05955e+06	7.58305e+06	8.7434e+06	4.43907e+06	5.495e+06	4.86772e+06	5.63474e+06	3.78136e+06
	336.858	7.87724e+06	7.30409e+06	7.5044e+06	7.6024e+06	7.59337e+06	7.83153e+06	5.54785e+06	7.96398e+06	7.71831e+06	8.29054e+06	8.18583e+06	8.32511e+06	5.84287e+06	4.93241e+06	7.382e+06	7.46035e+06	7.66801e+06	8.13337e+06
	336.858	2.12647e+07	2.04875e+07	1.89432e+07	2.04712e+07	1.84455e+07	2.13818e+07	2.13553e+07	2.16219e+07	2.1868e+07	2.22614e+07	2.07996e+07	2.17886e+07	2.12905e+07	2.05348e+07	2.55143e+07	2.58659e+07	1.82213e+07	2.11816e+07
	336.858	9.11817e+06	9.75715e+06	9.60337e+06	9.79572e+06	9.45758e+06	9.36734e+06	7.10737e+06	9.09484e+06	7.7718e+06	7.96196e+06	7.89662e+06	6.74646e+06	8.00473e+06	4.72103e+06	6.34739e+06	5.38761e+06	5.75676e+06	5.18148e+06
	336.858	3.178e+06	3.48271e+06	3.24114e+06	3.1899e+06	3.09036e+06	3.12797e+06	2.54385e+06	2.86698e+06	2.8394e+06	2.98478e+06	3.22775e+06	3.60667e+06	3.38295e+06	2.30367e+06	2.47894e+06	2.43898e+06	2.30218e+06	2.29827e+06
	336.858	5.05761e+06	4.45409e+06	4.70233e+06	4.442e+06	4.64082e+06	5.20683e+06	4.45646e+06	4.21578e+06	4.5826e+06	4.69577e+06	4.48777e+06	4.58016e+06	4.78877e+06	3.79258e+06	3.5883e+06	3.79116e+06	3.57897e+06	3.43457e+06
	336.858	8.20499e+06	8.31685e+06	6.60469e+06	8.40799e+06	8.37117e+06	8.4144e+06	6.43993e+06	8.20298e+06	6.33683e+06	7.56458e+06	7.89586e+06	6.27332e+06	7.77941e+06	4.74621e+06	5.36765e+06	4.96471e+06	3.88858e+06	5.08869e+06
	336.858	903420	977896	982561	892205	894669	892174	1.12656e+06	882748	822065	703342	671659	651457	698147	593958	659925	392692	332461	406060
	336.858	5.09088e+06	5.00077e+06	4.90272e+06	5.68097e+06	5.43203e+06	4.8115e+06	4.27227e+06	5.01701e+06	4.87659e+06	4.48933e+06	4.59054e+06	5.07015e+06	4.94459e+06	3.24472e+06	3.58779e+06	3.05455e+06	3.2089e+06	3.09293e+06
	336.858	6.62399e+06	5.66197e+06	6.16332e+06	5.43289e+06	6.11064e+06	5.58961e+06	4.73566e+06	4.94546e+06	4.67616e+06	6.95606e+06	7.22549e+06	6.86062e+06	6.82606e+06	5.52786e+06	5.88924e+06	5.86626e+06	5.36618e+06	5.6315e+06
	336.858	2.68686e+06	2.83376e+06	2.19365e+06	2.62042e+06	2.74269e+06	2.70145e+06	2.90473e+06	2.4725e+06	2.67369e+06	2.76633e+06	3.73513e+06	2.63705e+06	2.30361e+06	1.11624e+06	2.68417e+06	1.55977e+06	1.1673e+06	1.04042e+06
	337.205	3.98293e+06	3.64903e+06	4.0193e+06	4.14592e+06	3.80236e+06	3.82803e+06	3.42416e+06	3.88966e+06	3.97889e+06	2.68861e+06	2.83111e+06	3.75653e+06	3.26914e+06	2.32167e+06	2.41169e+06	2.26086e+06	2.26725e+06	2.22029e+06
	337.86	1.4917e+06	1.43747e+06	1.69111e+06	1.65994e+06	1.66833e+06	1.51832e+06	1.76597e+06	1.59106e+06	1.69614e+06	1.76116e+06	1.53716e+06	1.7586e+06	1.51002e+06	1.55429e+06	1.44487e+06	1.44609e+06	1.45074e+06	1.72023e+06
	337.861	1.17037e+06	1.46055e+06	2.23629e+06	1.97676e+06	1.96693e+06	943268	1.52368e+06	1.67848e+06	1.71732e+06	1.34945e+06	1.42081e+06	853534	1.38399e+06	1.06791e+06	1.09122e+06	1.01894e+06	879821	529761
	337.861	1.04103e+06	595137	998668	787937	662353	1.68096e+06	694655	645213	637571	549344	465992	1.07297e+06	816992	459806	475185	469156	393901	421707
	337.978	53645.7	60853.5	38550.6	82285.5	74963.8	109102	94563.3	80647.9	80917.7	83612.6	75472.9	72846.3	77306.6	35756.4	122818	109140	59737.2	120622
	338.858	1.51799e+06	1.48038e+06	1.423e+06	1.62506e+06	1.44204e+06	1.37597e+06	1.70259e+06	1.53667e+06	1.71679e+06	1.47045e+06	1.30332e+06	1.45006e+06	1.43615e+06	1.27402e+06	1.44868e+06	1.42676e+06	1.43824e+06	1.48405e+06
	338.873	388710	331014	417504	338689	363752	384450	357114	444480	386402	677289	381881	418797	356697	260276	284566	424343	228625	510987
	338.874	204400	270622	235034	244883	329727	216045	304942	282954	235099	297478	299591	291062	297353	257516	276120	201115	208762	505488
	338.874	295553	294927	250014	271677	194023	265595	280466	262472	209040	316541	291209	252930	288520	385677	718676	219801	147931	155556
	338.874	9.62087e+06	5.94667e+06	5.91335e+06	7.52653e+06	4.95564e+06	6.34018e+06	1.34478e+07	6.1602e+06	7.79542e+06	1.38811e+07	1.34847e+07	6.15141e+06	6.43735e+06	7.24593e+06	1.09394e+07	4.85706e+06	6.35534e+06	5.02408e+06
	338.874	863255	366844	665923	511374	421817	464708	580749	552358	541362	469570	534215	488122	518088	715637	517733	279128	765189	519166
	338.874	1.38836e+06	1.17383e+06	1.75332e+06	758702	1.8278e+06	1.1951e+06	1.14073e+06	842201	1.15877e+06	579636	1.18712e+06	2.38299e+06	2.26557e+06	1.09737e+06	1.05692e+06	1.53234e+06	2.188e+06	1.05994e+06
	338.874	4.19866e+06	2.56334e+06	3.13795e+06	2.57185e+06	2.59966e+06	1.33157e+06	4.3054e+06	2.86159e+06	2.65766e+06	2.61646e+06	2.73564e+06	2.64808e+06	2.77922e+06	2.50265e+06	2.55496e+06	2.40345e+06	2.29059e+06	1.26614e+06
	338.874	9.6506e+06	1.81143e+06	2.42262e+06	7.51232e+06	8.20806e+06	3.11803e+06	2.63832e+06	5.59786e+06	2.35248e+06	5.24937e+06	2.86161e+06	2.7709e+06	1.95157e+06	1.75916e+06	2.29991e+06	5.06578e+06	9.43801e+06	3.02849e+06
	339.199	4.72468e+07	5.10109e+07	4.60208e+07	4.80391e+07	4.77248e+07	4.6311e+07	4.80148e+07	4.7499e+07	4.68708e+07	3.10051e+07	3.2743e+07	3.63562e+07	3.67232e+07	3.60663e+07	3.52817e+07	3.04592e+07	31844037	2.91488e+07
	339.199	1.47176e+06	1.45319e+06	1.32585e+06	1.23925e+06	1.23546e+06	1.42393e+06	1.21752e+06	1.76502e+06	1.29022e+06	1.59315e+06	1.86649e+06	1.5129e+06	1.65147e+06	1.33084e+06	1.22355e+06	4.03043e+06	3.79959e+06	1.66342e+06
	339.199	690818	640157	1.17941e+06	1.08072e+06	466705	484468	748210	1.29655e+06	631484	449314	487957	426497	376357	392733	408257	526579	420848	407173
	339.199	197909	215371	229896	251241	337005	235619	224960	189508	434139	202040	199890	292372	477465	164024	171282	258611	83335.8	282830
	340.203	9.72782e+06	1.05547e+07	9.47592e+06	1.00586e+07	1.00726e+07	9.55545e+06	9.31751e+06	9.86661e+06	9.68828e+06	6.42587e+06	6.80427e+06	7.57295e+06	7.60004e+06	7.27028e+06	7.33319e+06	6.21475e+06	6.54675e+06	5.74061e+06
	340.203	296284	294945	302120	294305	246338	260193	235771	327457	265285	324848	373801	316285	333484	280603	258367	932616	333526	360829
	340.835	117685	117198	93069.4	116044	113089	102745	122564	112333	114479	116091	86345.6	99471.6	117853	106819	99712	87103.8	78387.7	102678
	340.853	122888	118718	128038	138780	181169	130980	133450	119624	117017	136405	134099	140864	130800	136841	172680	107258	125909	146517
	340.854	418341	501024	446206	486077	364160	484472	573982	472141	513393	408840	456216	417797	501578	337123	581934	529758	451858	429834
	341.007	298892	238146	256560	433149	329528	330856	526954	476175	565874	256613	265314	285946	502677	339149	317058	332511	272952	254772
	341.08	55572.9	59870.4	42954	55400.3	51577.9	41006.3	50127.9	53180.6	54800.1	41925.5	35233.2	64650.7	46417.7	56841.7	60795.2	67434.9	29576	48080
	341.146	1.22069e+06	1.1909e+06	1.16156e+06	1.73299e+06	1.77772e+06	1.81799e+06	2.18845e+06	2.28584e+06	2.34899e+06	1.41491e+06	899500	1.54429e+06	1.78831e+06	1.66323e+06	1.80288e+06	1.81818e+06	1.73709e+06	1.62856e+06
	341.146	1.01171e+06	1.09143e+06	1.40832e+06	1.74098e+06	2.00586e+06	2.02797e+06	2.30626e+06	2.42013e+06	2.29463e+06	1.38424e+06	1.3098e+06	1.51441e+06	1.76416e+06	1.68246e+06	1.62472e+06	1.79214e+06	1.75124e+06	1.74631e+06
	341.182	747030	763945	726687	1.54289e+06	1.52931e+06	1.49959e+06	418277	314706	295832	1.80133e+06	1.71222e+06	1.81627e+06	2.15264e+06	2.21382e+06	2.17708e+06	2.24605e+06	2.1986e+06	2.16734e+06
	341.195	1.79302e+06	1.98688e+06	1.74932e+06	1.90532e+06	1.91316e+06	1.84217e+06	1.79739e+06	1.89299e+06	1.83965e+06	1.21725e+06	1.23746e+06	1.5094e+06	1.4294e+06	1.33245e+06	1.38545e+06	1.28346e+06	1.28151e+06	1.08045e+06
	341.205	969682	1.03998e+06	967112	984353	988590	971322	934928	1.00895e+06	1.74445e+06	639153	678349	761069	713646	694799	1.3219e+06	1.224e+06	1.18806e+06	1.0143e+06
	341.935	166524	157159	148033	615901	596059	598238	928920	1.076e+06	1.07931e+06	0	0	0	4155.57	0	0	4902.2	0	0
	342.088	55694.8	22645.9	40841	9766.68	36947.8	27328	20826.2	29633.9	32968.9	30782.9	27973.3	62582.9	21496.3	27230.1	35247.9	18275.1	31881.7	20147.2
	342.852	75652.2	85627.3	89240.5	88736.6	86826.4	74621.3	38492.9	108402	88244.9	113208	80722	94603.4	50942.6	104652	84370.6	73209	73232.2	77919.5
	342.87	0	0	0	0	0	0	0	195874	0	0	0	0	0	0	0	0	0	0
	342.87	111727	107405	115911	109913	90953.2	113257	89831.8	99797.1	102484	108552	104618	109828	122259	110137	119205	112172	103398	125340
	342.986	846304	825725	844653	549303	624498	582426	2.11906e+06	1.72654e+06	1.59509e+06	0	0	0	0	4569.58	5472.02	11361.2	0	5026.47
	342.986	789317	834461	786537	552078	567225	558910	1.76662e+06	1.96221e+06	3.60059e+06	0	0	14689.8	16802.6	19829.9	15321.7	19693.5	19323.8	25190.7
	343.091	0	0	0	0	0	0	0	0	0	0	0	0	0	0	0	0	0	0
	343.139	5.8811e+06	6.01349e+06	6.05993e+06	2.54925e+06	2.88883e+06	3.07641e+06	1.3322e+07	1.04542e+07	1.03905e+07	7.34965e+06	7.28995e+06	7.60062e+06	215370	227001	208289	1.41959e+06	1.39016e+06	1.39695e+06
	343.209	85148.1	61319.8	43921.8	119081	120409	129452	102711	82307.1	125322	120980	113356	109811	80177.9	136401	135963	93098.8	144602	113147
	344.039	1.77008e+06	2.32431e+06	1.34291e+06	338799	465306	553543	251224	234653	357355	57009.7	34018.7	53639.8	108070	110155	100048	47676.1	107778	112099
	344.04	3.26229e+06	2.61852e+06	2.22342e+06	841914	762507	792836	645191	639710	489445	98696.6	92455.9	100312	262487	224761	289406	143928	152924	142794
	344.143	989252	1.01187e+06	1.05575e+06	469646	487174	503630	2.33019e+06	1.77724e+06	1.78509e+06	1.28897e+06	1.24991e+06	1.33274e+06	37845.8	38593.7	28065	240121	243742	235438
	344.865	1.70241e+06	947569	805785	953720	978098	616133	914618	773515	734432	1.69747e+06	1.59573e+06	918877	1.66563e+06	937947	771131	975145	1.10008e+06	1.65517e+06
	345.052	111080	61761.2	262660	93504.6	162477	145226	172419	238890	129401	122408	97678.1	144124	105608	132056	156059	139948	158542	156612
	345.177	0	0	0	4493.01	13689.7	5740.62	0	0	0	37765	33885.2	50506.6	61815.8	49359.4	56106.4	52018.7	37394.9	56785
	346.01	418391	512310	316525	957899	715105	765799	762816	784648	779821	543805	483960	652958	592592	618905	649140	642046	671594	762903
	346.055	41487.4	40172.7	47790	74248.1	93311.7	81576.8	56676	78981	42833.5	124917	117925	184539	190093	192819	169740	220896	181456	217190
	346.055	19469.5	15322.3	23809	17174.5	19255.7	24260.1	0	4488.89	5017.36	199897	218815	243824	214920	216081	270170	270904	276824	294080
	348.899	212239	226806	204320	196283	422490	461223	323306	392124	343542	213882	191581	468458	218491	252066	178316	311731	267233	266844
	349.866	771536	597264	975164	797729	596276	691673	761743	632895	767827	753122	638988	742871	664689	631510	774358	757301	783601	754828
	350.857	1.08146e+06	578584	564080	2.21814e+06	578100	647758	497136	597599	1.39468e+06	508210	477560	667095	509275	463997	493762	455714	790568	510778
	350.857	792302	803912	627038	804521	612598	778909	750269	736878	793078	782890	701443	735530	792888	756757	737520	674857	726718	885369
	350.896	397827	269984	216694	417487	188808	515034	393283	213675	263702	290454	218020	415801	274388	343510	325786	436772	345723	337667
	352.798	73337.6	91722.6	69266.4	74697.3	70294.3	54162.9	57570.5	68162	65689.2	49391.3	51697.1	51860.6	69008.3	45214.3	72328.1	76518.3	64715.6	69895.8
	353.2	2.48029e+06	2.23926e+06	2.03502e+06	2.26592e+06	2.38539e+06	2.36851e+06	1.81138e+06	2.69887e+06	2.47117e+06	1.84784e+06	2.2836e+06	2.78135e+06	2.3257e+06	2.58927e+06	2.69245e+06	1.68374e+06	1.95667e+06	1.7386e+06
	353.215	436302	495734	428065	390635	434122	424290	423463	672344	453895	363805	323602	381501	360514	344390	335004	318906	335896	358116
	353.848	199097	289697	280089	322050	235763	236235	328158	340498	335032	279883	337787	324467	319405	344695	248294	330087	270565	289826
	353.848	191536	177461	128000	279352	149319	219266	142874	148500	141643	146259	150593	147231	181325	132565	130365	147797	159803	134791
	353.947	266611	280540	142095	398336	371498	334040	357930	348734	318217	227772	243245	307079	322714	417546	404567	555742	571235	536252
	355.871	336515	505501	382287	346517	351871	449695	334521	286930	286702	404125	272838	497250	294793	399701	334798	374227	421481	401023
	355.944	103001	148925	98229.5	249549	226820	198422	237780	230534	119962	122234	165851	174928	226481	268136	292187	276647	203399	202125
	356.157	107124	110483	93466.9	256696	161374	141753	172395	245861	290658	103986	126873	134688	153678	137251	128205	138427	140654	128129
	356.157	119374	185925	194920	228907	273991	257407	253999	288800	245473	176890	164974	148002	192995	208884	186151	262204	203900	170419
	357.054	371103	450681	401617	313740	282112	338152	1.121e+06	1.10308e+06	946824	0	5641.81	6728.15	5696.37	8655.22	15786.3	12404.6	25975.7	17914.4
	357.055	365267	332042	374549	234776	217652	243938	969014	975687	1.10416e+06	0	4932.42	11690.9	0	4356.3	5275.02	0	5514.17	0
	357.177	229343	270873	226316	379522	376784	413627	484394	459292	461891	269315	332269	325224	387872	332410	351765	383360	406980	323398
	357.868	276128	517778	329694	324627	334287	375647	321143	257752	317368	355616	300055	494528	289601	407987	303974	439605	395766	408921
	358.01	107224	91812	85352.5	146251	189452	157093	193214	230007	202822	114375	150807	156409	190026	187290	151355	181794	149770	136343
	359.157	124034	123035	104917	199438	190803	207629	224077	273074	219437	136596	127162	127159	170186	162389	162377	129629	141267	160534
	359.157	146419	165804	153492	228437	256093	239220	328895	330536	304637	185514	143227	159055	177930	189551	189640	190849	231478	186889
	360.756	169651	124276	151173	150685	168598	196532	162575	162667	169494	169823	183157	92021.5	208100	150405	203272	177452	166726	161841
	361.981	46502.8	78732.7	57750.9	61692.3	70420.1	68173.5	91653.6	86146	92266.3	84891.5	74463.2	82130.4	93944.6	108446	102369	91697.6	93360.2	102766
	362.754	100172	87943.4	124814	131303	112189	97440	87970	84757.4	138675	139911	88933.2	114596	126318	117894	88144.3	71328.3	100681	101591
	362.874	205282	183836	223838	142597	208293	202739	220060	214703	173486	135934	211647	180658	148438	187816	139543	167384	107095	177869
	362.874	337722	283725	310453	289689	305262	317151	283927	314990	284248	226273	209574	234229	224950	190942	216416	200079	177063	188499
	362.875	292942	254055	292147	299640	280308	277539	259085	297312	248291	240996	286199	290100	258198	214605	220365	296821	250138	215974
	362.875	285618	263170	284334	285359	264023	255052	315622	274275	276035	247864	270512	251772	245188	231487	221704	203892	207372	218112
	362.875	177513	161190	173590	159569	168133	167285	181304	188798	189329	162621	158649	188240	148016	119934	136642	128214	136392	90244.9
	362.875	553552	534123	569550	602092	554262	558151	584477	541562	538789	512103	533987	532515	508359	460036	387727	426487	463942	408167
	362.875	770635	728328	732777	1.16937e+06	704377	628110	814404	942499	640480	699850	872461	635198	830412	880586	674960	833040	1.19418e+06	1.18222e+06
	362.875	88009	83230.8	96484	83549.7	117222	77240.8	87327.5	69126.4	86178.3	58730.9	92681.9	95402.4	73678.8	87911.7	75366.1	70404.8	79700.5	88689.9
	362.875	291425	265600	292601	305974	308604	289718	263130	270049	260818	263614	277522	237458	314577	246945	248715	261361	266258	262776
	362.875	127276	177812	139099	128382	141631	131239	168579	172662	124448	131089	127619	128833	131188	134134	123385	119982	108764	116880
	362.875	68781.5	76246.3	76366.5	61884.7	76283.9	73408.7	92333.7	91967.6	64521.8	82961.6	70532.2	64358.2	90648.9	57902.5	77623	58391.5	48972.7	40735
	362.875	47110.6	64722.8	84002.6	71632.9	78217.4	62778.2	61516.6	53190	61033.2	63875.3	85914	50495.9	77213.4	63193.9	76749.1	65706.5	67364.9	68401.3
	362.875	163970	166375	219733	152355	163973	192986	153414	162005	158017	149852	150842	165865	152422	138906	109621	103426	113467	154040
	362.875	156969	163151	163799	165227	165661	145231	176394	156835	184864	194606	130663	180871	197305	145647	167697	160653	130085	132357
	363.861	95850.4	76973.2	82594.9	91849.3	99417.2	108896	130924	103076	107044	75746.6	76354.5	81558.9	67009.8	82587.1	64952.4	61796.9	52843.9	56491.3
	363.924	73128.1	67529.9	62059.7	24881.6	7315.91	43731.2	33127.8	26188.2	67588	53587	47187.3	65908.2	39129.4	94870.7	107779	53335.9	62608	48699.8
	363.976	1.38616e+06	1.36159e+06	1.26654e+06	2.11426e+06	1.69308e+06	1.99583e+06	1.63744e+06	1.64444e+06	1.7267e+06	2.10801e+06	1.34545e+06	2.15886e+06	1.68223e+06	1.59561e+06	1.59217e+06	1.64421e+06	1.72167e+06	2.80892e+06
	364.798	114788	149725	123552	113126	131241	137421	137847	135882	67201.5	157007	142123	154448	146669	90608.7	115582	101230	108750	103279
	364.979	135339	125687	119779	198954	219879	150325	209226	189644	199811	157468	182973	137460	188333	130834	218933	188953	178315	193203
	365.899	340157	565632	403536	448095	373917	541148	406063	325664	363881	507529	442208	649153	363106	424199	313933	409830	441775	427793
	365.973	278846	363585	297627	437396	548467	537574	502944	484251	478591	387676	320632	380443	408698	458264	613285	497623	600884	463646
	367.231	154918	183796	146288	165470	153110	136622	111949	136729	114680	125314	148161	178645	147531	102178	142164	97288	78299.8	101070
	367.896	219642	335691	252775	256669	246683	299774	254877	191987	231134	293684	230956	375398	217570	250218	199503	238534	274127	311341
	367.926	231836	174601	175592	142801	122787	119595	347626	294463	301873	0	0	0	0	0	0	0	4972.61	0
	368.793	127477	71398	95069.1	103468	91462.6	109441	112512	124863	93127.7	97337.3	88463.8	83263.9	70242.7	104546	75570.8	100699	72429.2	110033
	368.976	896788	919777	921103	981713	1.03346e+06	1.08916e+06	1.02437e+06	1.08336e+06	1.39549e+06	930435	924894	928561	898242	888162	840873	868164	835246	804606
	369.848	156980	180321	164685	126862	138346	134902	131049	115116	123269	208400	206137	256587	225659	272967	233628	192244	188480	201175
	369.85	250675	343859	241942	272282	243247	362943	233435	184757	229433	281206	266155	355396	217559	222302	200228	291502	255404	289135
	369.923	96872.6	96003.9	87435	53862.2	65773.1	51209.7	203440	178238	267290	0	0	0	0	5108.53	0	0	0	0
	370.002	202687	180099	172016	90796.8	71093.3	75931.1	78744	100445	82167	94677.3	88272.6	129578	90495.7	74980.5	94976.5	83292.6	97215.3	87197.5
	370.173	88699.1	88294.8	82078	158727	159482	153531	121185	195504	144271	104212	61602.3	85026.3	147405	114064	142515	106822	115747	136549
	371.124	2.33681e+07	2.2149e+07	2.28244e+07	2.3194e+07	2.25033e+07	2.28834e+07	2.30681e+07	2.13661e+07	2.16788e+07	2.49779e+07	2.37802e+07	2.50801e+07	2.34373e+07	2.39392e+07	2.56516e+07	2.4139e+07	2.30464e+07	2.33167e+07
	371.847	225455	306655	237331	242326	225698	290639	225259	203923	205899	269889	221795	368447	221133	272230	183473	270730	284126	270553
	371.989	321023	306962	352322	294044	347579	334906	502122	589933	621254	0	0	0	0	0	0	0	0	0
	372.009	118335	79941.8	66176.6	95832.9	87494.3	144823	125935	121046	121363	85455.7	106428	136332	135483	119206	81448.3	123728	142492	140175
	373.172	39119.1	56708.7	62106.7	91466.7	88287	75745.8	107121	113891	103289	62573.1	48203.5	70244.5	47408.5	88745.8	80391.2	80598.1	71362.3	74327.1
	373.89	323681	273266	335564	403898	401924	527153	474614	473554	455838	293264	324258	350173	259197	224247	325062	172545	264896	182600
	373.953	1.66199e+06	1.46153e+06	1.85496e+06	984047	442195	661549	835940	590314	835018	1.09607e+06	1.07315e+06	1.46527e+06	931204	955792	846588	886296	852867	875896
	374.005	1.86292e+06	1.59186e+06	1.51626e+06	2.81428e+06	2.29892e+06	2.61253e+06	2.46898e+06	2.39064e+06	2.38745e+06	1.9719e+06	2.66724e+06	1.54867e+06	2.26855e+06	1.91709e+06	3.566e+06	1.89996e+06	2.01862e+06	3.41781e+06
	374.244	1.20657e+07	1.19544e+07	1.21854e+07	3.80844e+07	3.56783e+07	3.77235e+07	2.22283e+07	2.17998e+07	2.1806e+07	1.68817e+06	1.58187e+06	1.94005e+06	1.28328e+06	1.35668e+06	1.39326e+06	1.44069e+06	1.50159e+06	1.44951e+06
	374.953	220375	326007	240566	87533.2	49162.8	77041.8	157493	114918	95628.9	170167	133743	202673	165877	174700	158199	185035	164587	157361
	375.008	208926	160688	215875	295223	319481	210594	315672	307743	307771	237408	214392	206848	371157	242783	318041	257483	235239	217743
	375.976	147266	76861.5	121592	113790	130096	133722	138845	151221	130867	133542	130432	107207	179553	197515	168986	182461	194494	142152
	376.816	105047	113397	156127	167147	114252	106875	106040	103494	108467	78587.8	97189.2	102887	79454.6	96035.4	90508.3	102258	96849.6	95629.1
	376.85	0	0	0	0	0	0	0	0	0	0	0	0	0	0	0	0	0	0
	376.85	89573.7	77387.9	96081.1	51223.5	64404.9	54958.6	37937.9	35205.9	31684	287038	255751	229408	232702	170598	155531	192025	194972	208006
	377.955	1.46889e+06	792450	1.52078e+06	1.2272e+06	672930	668202	2.56773e+06	1.24574e+06	2.63307e+06	0	4599.63	0	6418.17	20486.2	16226.1	25267.6	20118.6	19984.7
	378.868	68368	72033.3	42584.4	51984.1	62225.3	63936	78581.5	64156.7	65931.4	66296.4	62287.7	60606.2	59078.8	62373.3	42848.2	58372	55237.3	50671.4
	379.876	574975	561571	588209	529818	524579	576170	459868	439839	430765	730547	715652	1.01377e+06	790074	890913	738037	682308	596507	663896
	379.878	231039	274316	273194	232426	240086	302126	247366	193973	225562	405015	206982	289322	219137	198633	201650	217892	209413	282385
	379.952	64436.4	241942	232982	174050	114793	149289	306128	292861	317373	0	0	0	0	0	0	0	0	0
	379.952	267489	246471	250490	208442	142980	193587	801475	360842	737079	0	0	0	5566.53	0	0	4661.81	0	0
	380.921	957451	2.57717e+06	1.01857e+06	1.23477e+06	828296	856278	852567	781968	861745	727917	689142	763150	981496	1.49403e+06	413137	569415	908142	721538
	380.921	1.33144e+06	3.12236e+06	1.31752e+06	1.03067e+06	1.17667e+06	1.19263e+06	1.04468e+06	2.23406e+06	921730	1.4833e+06	1.80856e+06	970066	950282	696077	604692	753862	602757	438557
	381.876	140515	183096	113975	126969	122701	170325	133759	84460.6	121640	141760	120076	189496	114675	145505	95220.7	161989	134361	139725
	381.986	184390	208766	207629	56391	62491.2	60198.7	107587	44666.5	100487	122712	119198	160362	126493	101172	111265	91900	104652	98144.2
	383.981	3.43966e+06	3.39361e+06	4.33319e+06	2.16026e+06	1.43114e+06	1.98719e+06	1.99426e+06	2.06585e+06	2.02852e+06	2.61915e+06	2.5472e+06	3.65703e+06	2.09519e+06	1.84249e+06	1.9322e+06	1.77293e+06	1.89158e+06	1.81534e+06
	384.16	1.15539e+06	1.07827e+06	861088	704467	652410	712638	1.03731e+06	1.08546e+06	902188	812760	730324	528696	501067	892707	948015	1.10515e+06	1.30157e+06	1.34837e+06
	384.915	220408	277203	261545	350298	256645	343598	245606	355684	264905	351396	302340	314205	355875	256274	245360	366464	221589	249755
	384.982	643833	686946	700128	298678	206296	292310	493307	386074	378511	517503	546754	721995	430632	402815	382285	367791	370995	384862
	385.89	1.02189e+06	1.01954e+06	1.08342e+06	1.16909e+06	1.15359e+06	1.05258e+06	984980	979368	910931	0	6730.28	12167.8	5237.94	4319.98	5078.62	12143.7	19860.2	10422.9
	385.977	329416	318785	328791	165813	147149	91136.2	96172.6	179554	177371	188719	199087	268548	201990	186298	175911	156699	173400	168121
	385.989	179246	155319	209323	136525	118697	129923	306421	344048	295290	0	0	0	0	0	0	0	0	0
	385.989	130132	151308	125611	115840	145500	94218.7	265606	284573	272317	5734.68	4357.34	0	0	0	0	0	4456.23	6231.11
	386.005	569615	360906	410687	628587	784888	703311	693374	1.21854e+06	756010	596143	695835	546887	738680	708925	738090	739421	830895	844056
	386.022	4.75139e+06	4.91854e+06	4.90088e+06	1.36103e+06	1.59671e+06	1.63164e+06	7.22352e+06	7.34749e+06	7.5109e+06	6.2209e+06	6.19963e+06	6.37369e+06	98968.6	101929	79527.2	685656	626650	556987
	386.759	42719.4	42873.9	41241.4	52495.4	31401.6	35366.2	60034.7	45324.2	49429.4	46483.5	40018.7	45740.7	63220.9	56323.7	46002.1	32711.9	36259.2	57399.4
	387.793	62731.8	66033.7	63007.3	64109.4	139565	69377.8	66003.7	74285.4	64034.5	65975.7	71619.9	67639.6	45442.4	51708.6	69835.5	87639.2	77738.2	59595.5
	387.984	2.96048e+06	5.27377e+06	5.2009e+06	3.98698e+06	3.91732e+06	4.00215e+06	9.44913e+06	5.43267e+06	9.27467e+06	53799.5	48297.6	58860.8	62642.3	113740	77911.2	103945	126914	117565
	388.019	659259	691531	1.40946e+06	402139	502805	498573	2.16964e+06	2.13358e+06	2.25132e+06	856507	866282	1.923e+06	20337.7	11737.8	27219.5	170646	229326	170660
	388.987	370594	384878	359075	277871	291636	172376	547466	710025	1.21649e+06	0	4871.94	0	0	0	0	4587.09	4797.4	0
	392.905	789838	732344	762231	751840	530607	739237	606983	1.63463e+06	1.82974e+06	471024	501901	705559	637153	498211	1.07136e+06	433639	864171	387962
	392.905	1.06149e+06	553950	658158	623813	598249	635819	598399	616825	603131	557000	435469	445499	567967	390817	470253	1.03292e+06	531115	940835
	392.905	626897	650452	617248	403951	635099	670213	614607	1.81543e+06	522498	855908	596866	570107	660306	357967	442822	217413	310643	602746
	393.171	946700	1.08312e+06	984698	861367	939194	890864	1.04998e+06	929067	972455	1.0273e+06	992059	989186	799580	1.08201e+06	1.11722e+06	1.09806e+06	967056	1.03838e+06
	393.838	369574	362741	457033	494526	474769	561427	1.43652e+06	489602	407446	719020	1.51512e+06	646221	629795	811835	802696	839714	816315	1.0199e+06
	394.055	129958	128206	174567	54297.1	89995.3	89228.2	206998	199779	164353	174562	156854	165135	0	0	6193.07	24560.6	33779.1	22387.6
	394.792	160043	101289	138626	133668	149283	120609	128464	148790	129180	172525	133158	148872	136497	154926	115620	142991	123760	163949
	394.89	762698	719119	1.01221e+06	788512	960254	800644	732092	731385	727752	720748	279017	256237	740135	387361	636367	479634	531520	376414
	394.9	3.35737e+06	3.85343e+06	3.92931e+06	4.76129e+06	4.96779e+06	4.54311e+06	4.63582e+06	4.50001e+06	4.44115e+06	3.98919e+06	4.3152e+06	5.39226e+06	8.50512e+06	2.56609e+06	6.21385e+06	2.67728e+06	3.06596e+06	2.40184e+06
	394.9	1.08075e+06	1.27367e+06	1.1553e+06	1.7134e+06	1330129	1.90032e+06	1.5331e+06	704912	1.00394e+06	1.76545e+06	1.08074e+06	886156	1.87497e+06	1.77294e+06	1.87873e+06	734697	829702	997786
	394.9	3.46791e+06	2.41163e+06	1.94248e+06	2.42151e+06	1.4033e+06	1.34161e+06	1.3113e+06	1.70437e+06	1.45742e+06	1.32478e+06	3.26576e+06	2.03566e+06	2.43713e+06	1.36848e+06	3.29019e+06	1.46296e+06	1.0175e+06	1.66279e+06
	394.9	2.35952e+06	1.9284e+06	1.40373e+06	1.33824e+06	1.00279e+06	1.38092e+06	1.51603e+06	2.11529e+06	1.32477e+06	2.13511e+06	1.87133e+06	1.29998e+06	851759	1.04947e+06	1.18671e+06	2.16429e+06	697949	977821
	395.78	84907.2	89742.9	87428.1	73220	105699	96932	98359.2	84168.5	82417.2	102072	95201.2	109636	104535	100389	89482.3	82699	86427.5	82139.4
	395.901	1.94165e+06	943722	2.09887e+06	766474	1.10764e+06	704415	717148	725809	966314	515358	587061	741403	1.09074e+06	535298	567773	498378	505575	461951
	395.901	910564	1.76901e+06	1.50229e+06	1.61236e+06	1.5157e+06	2.54589e+06	533613	1.2198e+06	2.27582e+06	1.87595e+06	1.40085e+06	1.25466e+06	708301	880640	991969	953961	919224	870721
	396.788	808918	708116	639627	844410	750582	841127	697359	866409	609592	745830	620759	738785	861276	780373	518136	679866	726062	671564
	397.054	837849	521580	538052	248802	231279	293369	524453	1.21788e+06	635600	481926	477634	484425	6392.18	6184.87	12405.2	90204.7	81400.9	78501.6
	397.226	1.54705e+06	1.32671e+06	1.20052e+06	1.38493e+06	1.3868e+06	1.51732e+06	1.11867e+06	1.61623e+06	1.46583e+06	1.06972e+06	1.01984e+06	1.37174e+06	1.24903e+06	1.20939e+06	1.29688e+06	784238	968698	749548
	398.759	114458	99810.6	95527.3	148162	94958.4	34398.3	112809	106521	144451	96307.2	89950.9	87690.5	95709	86424.6	91993.2	102866	115986	95425.6
	406.023	3.81381e+06	3.6817e+06	3.55704e+06	4.466e+06	4.66356e+06	4.48607e+06	4.50293e+06	4.90995e+06	4.97005e+06	4.52265e+06	4.43008e+06	4.40952e+06	4.67864e+06	4.87057e+06	5.25335e+06	4.9768e+06	4.90592e+06	5.03641e+06
	406.792	223409	157729	254525	236775	222819	189188	213687	274593	276209	216219	181473	275573	204306	241934	182143	214486	200564	228376
	406.861	210195	315978	334144	387989	268332	299757	301050	271191	273661	268442	307859	297657	319660	335354	343437	373592	400403	277498
	407.187	1.06247e+06	1.07023e+06	948236	1.03905e+06	1.08108e+06	965969	1.05796e+06	1.0086e+06	962283	781789	841191	812933	828226	956951	900950	886120	848460	864455
	407.791	62427.6	77394.3	59197.5	58518.7	71036	52824.4	87128.9	62723.8	69263.5	61181.7	57231.7	60409.1	62409.1	44869.8	63089.3	49324.1	30904.6	59032.6
	407.791	109067	129146	118989	116356	96257.4	103483	138114	85652.2	115622	105989	124932	123704	109184	121518	103235	126758	132768	89461.8
	408.788	1.17534e+06	1.13237e+06	1.39058e+06	1.31357e+06	1.24435e+06	1.25287e+06	1.1859e+06	1.21992e+06	1.33436e+06	1.30031e+06	1.12495e+06	1.14877e+06	1.1254e+06	1.21081e+06	1.24377e+06	1.07536e+06	1.41276e+06	1.26597e+06
	409.066	259989	324922	262838	281760	250829	262737	233676	302015	270476	209227	271516	285712	232485	191201	267649	160786	190165	178592
	409.79	131546	119999	138141	121260	143376	150613	130104	134961	142014	155446	160971	138467	135128	173754	109972	127268	138250	139730
	410.788	475004	312122	347541	377642	435501	438882	362241	349131	375899	496269	385973	361042	414195	305807	312715	319851	282421	289505
	412.192	745111	397712	395738	347279	310889	386126	426515	477905	386159	416211	441566	273522	223793	429494	453262	526876	552757	728294
	412.22	129371	132777	155135	221570	221345	266585	245716	234930	273355	157244	189445	173793	202229	224648	219769	225338	244610	203100
	412.783	99825.2	98992.1	153146	110232	82829.3	113838	109997	132709	75551.6	89444.1	98527	99116.6	131520	96602.7	101740	87208.2	91889.3	79910.6
	413.063	68142	48730.9	64396	82807.3	93917.8	77116.1	107166	76630.6	115578	95570.2	78352	106080	104841	74729.1	83525.8	72872.7	91789	65470.8
	413.884	1.2936e+06	1.46381e+06	1.46883e+06	1.56143e+06	1.57467e+06	1.51387e+06	1.37417e+06	1.31875e+06	1.21798e+06	0	12232.8	0	10900.4	12853.8	10855.6	0	14812.9	10892.4
	416.052	3.53806e+06	3.4492e+06	3.4721e+06	4.71923e+06	4.76078e+06	4.61526e+06	5.04059e+06	5.55808e+06	5.43437e+06	3.86814e+06	3.8455e+06	4.09063e+06	4.51231e+06	4.33539e+06	4.66994e+06	4.07478e+06	4.20487e+06	4.29899e+06
	416.796	187784	183137	197273	190259	203729	200386	199967	220278	205254	171957	131778	208341	172260	183776	126100	178770	131540	126655
	416.796	131691	123523	181494	145163	198374	138276	135443	141368	136833	149441	142927	142530	142727	143633	165035	148822	182831	148769
	416.846	121391	137567	209629	143023	129984	117324	174644	190035	169114	137754	142649	148117	110805	143954	170559	124516	176928	161882
	418.165	98911	102613	104767	94228	103872	112141	57442.1	116660	84490.4	88198.5	98373.2	87889.8	85987.3	90766.5	86283.5	95589.6	81619.3	87294.2
	418.795	54672.1	60966.7	69278.4	45280.5	51813.2	77250.9	36993.4	47960.2	47896.1	72362.7	49949.8	52230.4	51202.6	40849.7	65050.6	39049.7	72558.6	56383.4
	420.25	1.04668e+07	1.01266e+07	1.03768e+07	3.31874e+07	3.04929e+07	3.2213e+07	1.90165e+07	1.82612e+07	1.81968e+07	1.31154e+06	1.34434e+06	1.72148e+06	1.09762e+06	0	1.23841e+06	1.15082e+06	1.27536e+06	1.20781e+06
	420.788	172482	0	0	0	0	0	0	177246	0	0	0	0	0	0	0	0	0	0
	420.789	85247	83417.1	95176	89785.1	96789.4	99933	60035.8	84414	94098.4	78468.8	88396.6	104561	61722.9	68130.3	116454	103932	95658.4	102051
	421.797	273461	190596	244993	190784	241830	232558	235095	261406	291398	243078	217896	264739	217350	230722	216926	238406	248583	259634
	421.947	334909	283734	279800	380329	399571	398158	365759	406344	431086	142746	119093	153566	163054	152219	173964	135309	123896	149967
	421.999	2.20941e+06	2.27795e+06	2.33047e+06	1.10374e+06	1.16958e+06	1.18355e+06	3.6659e+06	2.22656e+06	3.85535e+06	1.98135e+06	2.00791e+06	3.02644e+06	46199.5	66157.7	64659.7	461923	422812	442636
	422.152	1.57481e+06	1.19267e+06	1.15914e+06	858369	865261	817355	1.19126e+06	1.38115e+06	1.20109e+06	582740	659816	548604	461153	482880	597298	653788	615860	712010
	422.787	184783	241183	279510	219913	250957	278055	177078	196271	285482	253074	191219	233805	267908	217448	240315	164872	188796	230883
	423.002	250189	283167	259290	108129	160343	152631	375269	399471	399987	353323	347767	388067	5682.88	5005.39	4990.32	56605	85182.7	83667.3
	423.995	1.33391e+06	1.45171e+06	905592	411885	507014	495763	2.13377e+06	1.31361e+06	2.29408e+06	961902	1.24906e+06	1.83352e+06	24511.1	20827.4	23264.2	302445	287410	250567
	424.177	598841	698455	460227	548279	540985	542751	470230	525791	497967	354845	359986	374100	348355	404327	432123	364030	380375	305271
	424.783	1.33831e+06	1.29148e+06	1.52156e+06	1.53835e+06	1.53058e+06	1.52471e+06	1.40058e+06	1.37644e+06	1.53604e+06	1.31566e+06	1.319e+06	1.53684e+06	1.3047e+06	1.2247e+06	1.08129e+06	1.08188e+06	1.33559e+06	1.48494e+06
	424.999	150445	174090	176282	64940.4	84863.9	81013.9	243688	250242	270276	266603	173119	215785	0	5074.47	0	38354.7	35897	42359.6
	426.967	3.43779e+06	3.25424e+06	3.50023e+06	4.34387e+06	4.03207e+06	4.28004e+06	3.41486e+06	3.77862e+06	3.79866e+06	2.60081e+06	2.53446e+06	2.81517e+06	2.60006e+06	2.40606e+06	2.34502e+06	2.43926e+06	2.18187e+06	2.32041e+06
	426.967	226885	209789	221106	212869	225518	257575	202301	271364	192436	250224	255557	195796	283576	207214	201052	249593	266720	289793
	427.233	1.17747e+06	797360	673988	888272	1.04546e+06	1.27801e+06	880142	611362	1.0347e+06	1.55696e+06	859377	894159	973293	1.8415e+06	1.31537e+06	1.6822e+06	1.74797e+06	1.49963e+06
	428.069	940809	969597	982909	988314	994288	971991	1.00566e+06	963751	937977	1.00653e+06	941004	898344	855577	847842	897577	883764	698514	898000
	428.178	293159	273384	289086	461363	415378	536891	499366	527895	536863	304573	330150	333356	417665	402438	398290	414510	393258	412254
	430.165	444646	437208	487300	379333	375939	412161	646565	725505	642898	305283	324462	295525	352506	256876	290775	382187	348428	291408
	432.027	128341	110911	108254	46358.9	35074.3	33745.3	185759	204040	173727	139497	143407	136102	0	0	0	11945.8	18173.8	16971.6
	432.181	3.26903e+06	2.32778e+06	2.3103e+06	1.87425e+06	1.78712e+06	1.76383e+06	2.52484e+06	2.8839e+06	2.59738e+06	1.36762e+06	1.52308e+06	1.05438e+06	1.05576e+06	1.06666e+06	1.19112e+06	1.34839e+06	1.2164e+06	1.60446e+06
	434.756	93814.1	96779	104997	102779	107556	87871.8	96829.6	110685	99578.6	99010.5	99206.9	91106.4	91931.4	79912.9	96317.6	80149.3	93223	85176.9
	436.754	63863.7	53607	75643.6	67656.7	74485.5	61001.6	61855	79240.1	73973	72085.4	48540.8	74117.9	79891.9	47235	53767.3	50331	58645.8	44564.4
	438.097	748941	748201	802327	858289	864739	778184	841528	774186	788182	682080	760613	759407	725810	714315	631267	635190	599253	583069
	441.821	216424	169837	171854	176853	201333	203220	183729	173637	235594	188558	211387	196221	234991	160992	160547	176160	251764	137871
	441.822	522884	567355	413320	547456	499260	564842	503388	552084	558857	507262	238421	562598	628857	554625	571129	521581	526733	485096
	442.165	70528.4	102617	135721	95566.9	104870	131342	451858	436382	442255	113175	59408.2	164798	309469	314260	302805	99730.9	122291	82512.8
	442.793	122397	115170	113236	125733	119981	125477	117004	79674.8	123894	115783	114577	114603	154643	88405.3	122534	111809	104636	113418
	442.793	95011.9	111824	119671	142898	149849	116781	152462	181698	104402	121964	118069	122496	177995	137051	115546	113860	104762	107031
	444.181	138512	149412	172619	138541	124192	170837	137475	151766	158851	152679	144428	150786	153996	113986	154939	133362	132549	120502
	446.16	1.65763e+06	1.24052e+06	1.22597e+06	997666	945734	872439	1.32112e+06	1.54921e+06	1.31091e+06	561026	723767	603137	562985	439664	605539	645500	666151	778673
	447.143	284903	335847	274367	261631	303024	264695	204435	282130	287571	201634	231923	280859	259826	221252	259053	159703	211805	171119
	449.791	101658	113212	119039	120385	126528	139110	129117	100405	100457	123819	118142	114152	126298	115250	127256	107161	127998	127328
	449.791	0	0	0	0	0	0	0	0	0	0	0	0	0	180787	0	0	0	0
	451.79	55439.6	60027	37176.7	53580.8	58481.9	49697.2	41503.6	64978.5	51426.9	67461.2	49553.3	53393.2	34115.2	41875	90342.9	50361.6	73059.1	45825.3
	451.79	110415	67139.2	113911	103547	130506	92685.1	89887.4	110593	140118	123233	77088.8	81615.2	119688	112743	105343	130477	81659	131066
	451.807	305465	527207	569524	885868	519064	542796	336805	526925	1.0392e+06	455656	384809	329569	403231	371760	341820	331760	262682	438414
	453.785	473674	508315	398772	464655	522706	508588	548841	494709	438354	478891	520322	475723	497722	401847	467905	530185	530348	545108
	455.786	100144	68306.4	117416	64833	75337.5	110745	105882	112418	125976	103417	103807	121014	128048	124758	113756	99882.5	121567	133783
	455.786	49842.9	44144.3	48591.5	40587.5	54759.7	37928.3	64317.8	78854.1	47211.4	53254.5	46912.1	54530.3	29739.3	33465.2	54166.3	48180	48330	57935
	455.801	885981	1.09228e+06	1.02609e+06	1.12941e+06	1.06372e+06	1.14904e+06	1.43573e+06	1.08351e+06	1.62766e+06	701310	1.1119e+06	1.90103e+06	595188	987135	964852	747032	1.0689e+06	1.94688e+06
	455.801	773215	609955	738967	599002	931523	570325	602877	590300	623393	594550	730307	1.48492e+06	1.21319e+06	546692	559539	1.84023e+06	1.4636e+06	507147
	455.801	906666	922069	1.70476e+06	1.09467e+06	1.12402e+06	545651	1.28945e+06	414237	698172	718549	1.55863e+06	619193	659854	526787	926890	2.61511e+06	1.04294e+06	1.1822e+06
	455.801	806396	908355	873735	1.00237e+06	862576	1.8548e+06	1.2106e+06	987778	914312	1.02438e+06	618199	1.21342e+06	963858	812507	879284	531830	824579	768764
	455.801	544384	528510	1.01067e+06	527577	497594	548009	531932	517093	591260	385877	420359	405713	652955	495936	509666	435135	570378	548334
	457.098	627438	700702	561497	579956	611627	592502	600352	632949	677660	644742	644515	718234	726218	658257	695537	491644	634358	564865
	457.238	2.37511e+06	745124	1.12094e+06	1.40517e+06	1.82463e+06	1.99094e+06	554554	947224	1.48555e+06	2.94692e+06	2.56272e+06	1.31372e+06	1.83335e+06	2.5723e+06	1.49963e+06	2.72379e+06	1.73544e+06	2.64065e+06
	458.906	109954	96716.6	97509.7	82606.3	79413.1	59847.9	204093	141312	190363	0	0	0	0	0	0	0	0	0
	460.212	1.73467e+06	841533	903643	720407	728955	729243	719663	1.0851e+06	824919	593534	712926	522324	533809	539125	533829	633151	532574	796942
	461.085	446664	469486	427712	404489	391215	426293	358820	386914	410905	299995	310208	361191	382499	247367	301047	216424	275920	233175
	463.082	156085	175350	148332	123431	126092	149916	137444	157146	142705	110432	129055	144781	128255	95280.4	102704	100908	113423	84995.3
	465.303	348276	344334	373544	408583	366056	363040	325897	427389	345771	396450	446226	430654	353006	262780	316748	352347	269835	266037
	470.197	455114	223794	264423	162923	159806	195682	204038	284781	227702	221287	292964	153999	150742	149448	143192	183900	154569	263445
	471.114	893458	928400	896013	837069	837953	781319	750785	806964	844712	693240	717696	809568	799229	628648	678883	583197	734331	627335
	472.196	78381.9	90521	58250.2	94933.1	83552.5	116229	31064.9	51230	45764.5	47082.5	44293.5	48901.6	56322.8	41962.6	43240.7	62175.2	28004.5	51933.9
	472.833	697362	719011	741106	755471	929447	727537	752569	777701	756166	937665	914590	895747	1.06799e+06	655897	729898	865582	684260	842456
	474.191	707000	611766	575437	985098	736031	746934	228643	274494	233894	356156	383734	333741	165964	200814	172639	423856	347122	357521
	475.194	180667	134380	152819	244042	231254	201631	63315.4	74638.1	78975.8	103259	85737.2	82072	57167.6	36801.8	47406.2	113731	113006	110610
	480.212	369124	493563	332980	323692	477458	361438	307338	354728	207197	359613	303505	298650	302381	359588	395942	314871	307271	500535
	480.793	111597	100883	125924	109377	109144	113315	114710	108311	76305.7	108653	101466	120915	121395	135530	110348	66436.5	116334	135109
	481.791	118935	105873	90369.8	98967.6	100772	121745	119865	135534	112537	117854	82865.6	114264	70288.9	69346.2	75281.8	97728.9	102882	107481
	482.788	565209	531364	691636	643389	555747	676811	593187	623443	561528	553712	547832	626083	514694	625366	407033	496014	640683	471891
	483.22	114272	52291.7	124006	148831	194049	115227	272009	223955	175000	111127	94998.1	109028	99691.6	120462	155818	134995	126360	131347
	483.791	111212	82738	64907.6	71778.9	52239.6	75649.8	95901.5	59529.9	64670.9	78287.5	78623.2	81490.4	86213.8	82114.6	78195.6	60685.9	67257.4	78672.8
	484.199	433763	781260	754710	290096	1.2986e+06	1.38926e+06	599384	454432	696565	1.49487e+06	960578	618149	731511	473002	1.1819e+06	503319	588143	364367
	484.788	48285.8	116670	74193.9	43251.5	78524.5	42661.3	81558.5	72876.2	55288.4	120825	51577.8	151420	51350	50788.2	44245.6	45266	72584.5	43699.6
	484.789	256800	306087	262577	276076	288682	175812	220997	326805	238773	283709	249738	255070	247068	260394	181225	293150	199113	210760
	484.805	170042	162611	268679	169780	168351	165516	237131	192415	248026	181835	182863	180291	187649	185998	174086	184113	207331	186469
	485.129	865570	1.02434e+06	987695	1.03427e+06	964069	915789	884998	889306	863832	581058	613675	740715	685556	585410	628318	485904	542481	469524
	486.196	641593	637945	665192	582219	783563	1.1467e+06	706863	751424	690074	885850	784776	793837	550586	423741	854018	1.00442e+06	969184	1.12154e+06
	486.937	139813	123251	180454	153744	175538	226277	274666	214537	233047	152524	238568	152703	206354	144299	188815	152083	134760	156348
	488.15	242200	229472	185243	192264	333565	188322	139102	311390	276772	285572	248550	181953	189603	389445	360887	413428	784152	621680
	488.15	448912	308992	428244	400754	277169	465134	301790	480518	516056	822231	556561	316253	403678	394304	596078	624334	1.11143e+06	658437
	488.15	362990	427838	438536	363499	758966	432738	247291	365667	414490	567493	397605	381565	393794	387825	1.22156e+06	465443	595195	876772
	488.15	303289	268918	266458	313485	371941	313318	434503	385791	310736	775413	259867	243475	325110	544604	972950	552867	1.37582e+06	1.08693e+06
	488.226	205490	315183	269351	251980	277022	275871	267064	247529	274957	284377	246990	330408	364558	385999	214534	391232	244468	294670
	488.226	332473	331464	367851	224815	563952	321091	333175	413246	369036	326963	305795	392992	288387	358836	365231	296175	351676	324356
	490.147	191850	232141	160372	291864	258164	131443	440061	238788	186542	277688	254847	243982	313693	471510	994897	1.10264e+06	1.24008e+06	510182
	490.147	485148	282206	489360	441664	558396	236241	618534	454527	468753	744028	707300	524839	406175	662423	771238	797802	1.03986e+06	899638
	490.147	406235	255359	413242	374122	544980	210059	349078	745432	379102	721963	818493	460185	549884	452918	950082	468660	904951	977140
	490.178	372290	228670	243173	377231	241292	400921	247196	296847	348594	199035	156322	159911	280489	302817	281144	145747	252792	302097
	490.241	1.55049e+06	732343	360813	384989	737679	660330	697744	721440	606420	1.62917e+06	538539	352480	632188	308685	576359	583558	832847	286963
	490.241	452118	505610	475533	705259	514267	660730	493059	538048	497117	370449	366112	462920	359478	452679	386856	551064	403934	331242
	490.241	1.47143e+06	437107	598575	568650	811620	916119	772493	961988	732718	656859	846902	776043	781468	774751	772315	794973	516633	652291
	490.278	1.00661e+06	924193	1.33283e+06	1.12958e+06	1.01054e+06	1.06044e+06	912462	1.56865e+06	801132	972059	395266	1.18222e+06	1.7573e+06	841698	405199	758577	538213	705093
	490.278	422743	416051	511195	1.14876e+06	651365	438529	522540	1.01177e+06	545452	411275	388032	496147	821256	458442	458123	360911	416720	348855
	491.244	114870	118022	141829	127526	306729	86655.4	120796	128038	157450	272743	92981.6	92922.4	262160	103910	93305.5	108500	77387	102438
	492.143	95674.5	122186	96934.5	150389	178876	161550	68500.1	82390.2	69623.7	126861	124441	125633	92315.3	185746	157087	342196	167533	152688
	492.233	249994	558029	284435	272203	556479	281957	319773	259708	357952	258791	284294	521029	238866	317608	296065	504933	252024	297755
	492.233	535435	598952	769293	621313	1.52855e+06	555521	537842	573794	1.0698e+06	573805	637971	538938	1.54931e+06	1.1867e+06	531065	573421	553782	547229
	492.233	353698	703208	828813	866632	779187	663383	589906	634240	701404	1.45411e+06	603974	688407	571674	624431	853807	726637	723650	554935
	492.233	995929	1.03057e+06	535232	596217	945151	698159	601029	659029	1.74759e+06	1.01024e+06	876502	899722	1.35134e+06	905101	1.38227e+06	613805	863898	899998
	494.228	1.86959e+07	2.40355e+07	2.26043e+07	2.18938e+07	2.46367e+07	3.26888e+07	3.01537e+07	2.7435e+07	2.77305e+07	2.51497e+07	3.2981e+07	2.57991e+07	4.57435e+07	3.03463e+07	2.57714e+07	3.10999e+07	2.69274e+07	1.99411e+07
	494.228	3.92989e+06	8.68486e+06	6.49621e+06	4.58809e+06	5.60908e+06	5.52353e+06	3.58065e+06	7.77266e+06	3.81875e+06	8.12007e+06	2.77453e+06	8.26045e+06	8.08773e+06	9.4683e+06	1.02976e+07	8.76178e+06	7.5918e+06	6.82893e+06
	495.231	1.1853e+06	1.01586e+06	2.25028e+06	1.3427e+06	2.35092e+06	1.35811e+06	1.44994e+06	1.12012e+06	1.76434e+06	1.70716e+06	1.48463e+06	2.39642e+06	2.32627e+06	2.78686e+06	1.77926e+06	1.27163e+06	2.68032e+06	1.31564e+06
	495.231	2.83735e+06	2.30732e+06	3.23572e+06	2.75285e+06	3.91404e+06	3.86681e+06	3.79286e+06	3.92095e+06	2.77568e+06	3.11477e+06	3.85415e+06	2.72942e+06	2.41852e+06	1.56183e+06	3.76984e+06	3.68787e+06	4.70515e+06	4.76156e+06
	495.975	104021	73129.7	111340	29312.4	42557.1	53710.8	142976	127397	147410	97612.5	84185.9	103066	0	0	0	12475.5	17050.9	19801.3
	496.225	1.09741e+06	1.35199e+06	1.43971e+06	1.50248e+06	1.8265e+06	1.51007e+06	1.45607e+06	1.59581e+06	1.80143e+06	1.48431e+06	1.34096e+06	2.33796e+06	2.50568e+06	3.19154e+06	3.21223e+06	3.06447e+06	3.21582e+06	1.16625e+06
	496.225	3.90135e+06	3.91869e+06	6.36948e+06	3.71727e+06	4.51686e+06	3.83126e+06	4.4728e+06	3.33828e+06	3.75836e+06	4.10605e+06	3.86354e+06	3.69625e+06	3.47808e+06	3.71774e+06	3.81371e+06	3.69109e+06	3.83262e+06	3.74229e+06
	496.225	2.70328e+06	3.35288e+06	2.61335e+06	3.25389e+06	3.58121e+06	7.31121e+06	6.9957e+06	3.49505e+06	3.73855e+06	6.38521e+06	3.48767e+06	3.36874e+06	2.60218e+06	3.46146e+06	8.68406e+06	3.43762e+06	3.96119e+06	3.37785e+06
	496.789	220270	206272	218910	180493	210562	177901	209874	210610	207054	223332	224073	234085	212007	195197	230580	195857	208924	214928
	496.789	241695	237840	209227	203466	249469	236565	217978	243496	294951	220805	223498	219093	222638	155415	157996	191143	151609	182087
	496.789	141395	148851	129535	145467	166397	192302	124534	145181	128683	134661	148498	132463	156297	133039	127391	158514	142639	114682
	496.789	325175	315099	353485	331031	318180	315768	331817	319498	324230	328467	333305	328417	302953	266208	331129	306483	295628	263581
	497.167	153090	68408.1	144642	116112	186987	214732	126153	71186.3	142867	240931	120449	155991	224656	213040	262754	79856.7	84107.2	111515
	497.228	437142	525115	420860	439171	441953	366873	383550	444704	442271	542166	803772	415376	417148	363696	455989	402225	611670	559939
	497.228	852465	884977	752873	987080	976572	724218	1.57134e+06	1.34908e+06	1.47404e+06	1.01698e+06	955984	846544	655080	665085	1.08815e+06	1.51103e+06	691668	892834
	497.228	896038	1.00686e+06	1.11012e+06	932618	924084	1.19474e+06	420529	893306	976807	677533	1.09033e+06	1.06784e+06	574912	776660	1.1022e+06	595960	1.14292e+06	602982
	497.848	455805	701038	678974	684599	719574	656803	692296	678464	585767	636666	615411	625765	607354	421875	452237	361002	380428	380876
	497.848	371636	358570	382241	350499	351969	349432	475242	354562	525368	250891	279824	319297	298345	197411	226624	242307	255089	212231
	497.848	422647	531699	491494	591658	431945	574879	467200	542159	586040	534506	479355	503524	828783	308369	438082	327422	418059	236887
	498.179	3.9055e+06	4.42813e+06	7.56569e+06	7.46454e+06	8.29166e+06	4.72589e+06	5.70115e+06	5.32003e+06	6.16051e+06	7.04339e+06	3.48776e+06	7.68829e+06	7.68351e+06	8.23349e+06	4.22607e+06	6.83033e+06	1.17629e+07	4.41945e+06
	498.179	1.72016e+07	1.01785e+07	1.02639e+07	8.26952e+06	8.52382e+06	8.26663e+06	9.74277e+06	8.88604e+06	1.24717e+07	1.30586e+07	1.20335e+07	8.60322e+06	9.4189e+06	1.31092e+07	9.70684e+06	1.13533e+07	1.37458e+07	3.37549e+06
	498.783	451784	264145	415082	381402	423096	410638	432116	411543	395126	456122	447115	468945	429019	440723	452567	407306	419570	426569
	498.784	334706	492504	423833	439679	421830	1.05889e+06	424699	442329	984985	446993	475695	447566	248873	324523	354741	386315	389272	320405
	498.784	412150	337746	324415	346440	370186	260838	332635	352996	360252	316971	297628	418209	171088	300956	514429	281286	313355	302467
	499.181	843085	2.29832e+06	1.93203e+06	998839	1.34075e+06	2.06153e+06	1.80701e+06	1.58294e+06	1.58001e+06	1.9143e+06	2.15379e+06	2.18602e+06	2.20665e+06	3.22098e+06	1.21056e+06	1.13337e+06	1.36611e+06	1.19573e+06
	499.181	6.17887e+06	2.937e+06	4.55757e+06	4.47602e+06	2.24694e+06	6.41938e+06	6.2802e+06	2.8497e+06	4.90484e+06	4.86104e+06	5.9883e+06	5.15315e+06	5.27152e+06	8.23778e+06	2.83081e+06	8.27341e+06	9.57858e+06	5.21278e+06
	499.181	2.0672e+06	2.07433e+06	1.56803e+06	2.57364e+06	1.67021e+06	1.56654e+06	1.51986e+06	1.5753e+06	3.35472e+06	2.26919e+06	2.09755e+06	2.41862e+06	1.63649e+06	2.46503e+06	2.15706e+06	4.01718e+06	3.13856e+06	2.3101e+06
	499.181	1.09423e+06	1.65874e+06	1.13251e+06	872292	735698	1.32358e+06	712754	874442	618734	1.09271e+06	942858	894077	907597	881235	1.24827e+06	888133	1.35023e+06	2.29463e+06
	499.181	1.46292e+06	1.83359e+06	4.35349e+06	1.73644e+06	1.81437e+06	2.42663e+06	3.78724e+06	1.40866e+06	3.76024e+06	3.12567e+06	4.62949e+06	4.08287e+06	6.00572e+06	2.88404e+06	1.72109e+06	2.05876e+06	2.04893e+06	4.59209e+06
	499.215	51160.8	62358.9	81857.2	120360	105432	105578	168153	133247	159516	69207.7	92635.6	81692.1	107212	107976	99413.6	103556	95177.9	92567.7
	500.175	3.9694e+06	2.73898e+06	4.85865e+06	2.6738e+06	4.66304e+06	5.11205e+06	4.06359e+06	3.32611e+06	4.41077e+06	4.55965e+06	2.1505e+06	4.8406e+06	3.41529e+06	6.50719e+06	2.72896e+06	2.60412e+06	7.29376e+06	4.51453e+06
	500.784	1.36135e+06	1.30024e+06	1.32513e+06	2.47077e+06	1.29292e+06	1.39122e+06	1.66989e+06	1.37702e+06	1.09702e+06	1.4073e+06	1.43233e+06	1.01106e+06	1.42811e+06	1.44396e+06	1.32635e+06	1.30696e+06	1.28945e+06	1.47306e+06
	501.178	930474	928824	1.17498e+06	1.0775e+06	1.65856e+06	1.1189e+06	2.39524e+06	2.53322e+06	2.52604e+06	992191	3.40423e+06	825211	3.14185e+06	1.82273e+06	1.28771e+06	3.47312e+06	1.39032e+06	2.88436e+06
	501.178	532883	1.45397e+06	1.2931e+06	738164	939277	1.39651e+06	1.22306e+06	942849	1.10659e+06	1.17283e+06	1.00828e+06	1.14305e+06	921564	1.75528e+06	935479	1.23555e+06	902550	748816
	501.843	750250	653335	813780	794977	1.02797e+06	1.00637e+06	716960	652584	823454	757855	789410	863568	757809	576172	677219	626566	717127	642666
	502.172	694393	786145	785565	724257	918129	797007	747970	727176	408317	796806	653940	736588	528949	963305	1.01103e+06	750264	1.46304e+06	1.18688e+06
	502.172	769934	994114	961067	922178	2.26072e+06	891136	783813	1.01229e+06	1.59438e+06	2.61601e+06	1.06731e+06	921557	855481	1.17495e+06	1.12413e+06	1.16424e+06	1.61491e+06	782240
	502.262	3.46753e+06	3.77268e+06	2.32553e+06	3.77446e+06	4.31209e+06	5.8721e+06	5.90198e+06	4.59146e+06	6.09004e+06	4.94153e+06	5.23235e+06	4.43133e+06	5.80074e+06	4.50641e+06	3.25981e+06	4.9291e+06	4.41749e+06	5.76332e+06
	502.262	765844	562941	787316	801518	582815	588179	695020	633838	648771	769976	730520	584959	739143	544218	642287	631256	941159	608550
	502.262	1.68671e+06	1.7031e+06	830956	849387	1.76181e+06	1.4026e+06	955164	1.7635e+06	1.64545e+06	2.08344e+06	2.24095e+06	1.89831e+06	1.56509e+06	2.39957e+06	1.6811e+06	1.47628e+06	1.23553e+06	1.80145e+06
	502.262	3.80512e+06	4.72578e+06	2.15776e+06	2.26567e+06	1.89267e+06	2.20816e+06	2.03036e+06	4.50916e+06	2.17109e+06	1.84348e+06	2.55224e+06	1.81848e+06	1.35187e+06	1.82759e+06	1.63885e+06	1.84658e+06	1.7501e+06	1.73658e+06
	502.262	2.31998e+06	1.79258e+06	1.4848e+06	2.28533e+06	2.08269e+06	3.12651e+06	1.93493e+06	3.08966e+06	3.27596e+06	1694463	4.1067e+06	1.92444e+06	1.88181e+06	1.29017e+06	2.02598e+06	2.98536e+06	1.23797e+06	2.96646e+06
	502.896	105521	110513	101270	70064.9	60749.3	74977.5	223429	280590	113036	0	0	0	0	0	0	0	0	0
	502.896	72007.1	94422.9	63204.8	55666.2	70334.9	56510.2	180627	132632	191270	0	0	0	0	0	0	0	0	0
	503.175	247673	502319	190839	278942	362096	340063	345301	346765	325182	361201	502261	197717	217567	504263	479537	492111	559196	768544
	503.265	251568	409348	248738	456270	416568	450804	265408	407429	522333	407859	391897	365941	330159	253184	473209	341869	300687	260689
	503.265	677518	693241	703872	888096	346041	332640	767512	659464	723986	668902	696404	669227	629338	559679	773338	595607	544503	565010
	504.257	9.06197e+06	2.25542e+07	1.06439e+07	1.27711e+07	2.28246e+07	1.43572e+07	2.99278e+07	1.06661e+07	1.2895e+07	1.25341e+07	3.11354e+07	1.22288e+07	1.32389e+07	2.90482e+07	1.04072e+07	1.00949e+07	1.67522e+07	1.07609e+07
	504.257	4.2825e+07	3.02403e+07	6.00929e+07	3.00474e+07	7.42489e+07	3.61805e+07	4.6638e+07	5.3967e+07	7.34182e+07	4.25714e+07	8.11962e+07	5.33388e+07	2.95143e+07	7.07493e+07	2.54315e+07	3.55485e+07	3.81257e+07	1.96243e+07
	504.257	4.97734e+07	2.7235e+07	2.88379e+07	2.82298e+07	3.98041e+07	4.69368e+07	2.2896e+07	2.9037e+07	2.46543e+07	3.55704e+07	2.05298e+07	1.69163e+07	2.58221e+07	2.25361e+07	1.67619e+07	3.35042e+07	3.95251e+07	1.64383e+07
	505.121	53170.1	50693	25953.2	42172.2	52738.6	48703.6	40329.5	35346.1	40390.1	31521.6	52635.7	93298.1	64124.5	32747.2	37731.9	39022.5	63167.2	67758.8
	505.26	5.86272e+06	8.79184e+06	1.32453e+07	7.16529e+06	8.32517e+06	1.41121e+07	7.05831e+06	1.01756e+07	8.55458e+06	5.42247e+06	2.39163e+07	6.4348e+06	7.49633e+06	6.58865e+06	4.91002e+06	1.07596e+07	1.31511e+07	5.89074e+06
	505.26	9.69054e+06	1.15507e+07	9.95906e+06	1.0366e+07	8.92905e+06	1.19348e+07	9.84815e+06	8.29029e+06	13573443	1.60678e+07	1.15208e+07	1.88933e+07	2.06776e+07	8.265e+06	9.95816e+06	9.93e+06	1.53687e+07	1.21466e+07
	505.26	7.45691e+06	3.65853e+06	7.4165e+06	7.3314e+06	2.46884e+07	7.48393e+06	1.25291e+07	7.65218e+06	2.24642e+07	7.33252e+06	8.97304e+06	9.16021e+06	7.16882e+06	4.7071e+06	1.99033e+07	7.92413e+06	5.95352e+06	5.85852e+06
	506.212	3.74032e+06	4.4633e+06	4.99408e+06	5.30795e+06	4.9146e+06	6.54333e+06	3.41156e+06	5.95029e+06	4.71118e+06	7.42846e+06	5.71165e+06	5.20924e+06	6.9245e+06	5.85086e+06	4.76465e+06	4.21184e+06	5.48993e+06	3.63663e+06
	506.212	1.99707e+06	2.17772e+06	2.21336e+06	1.34969e+06	1.63951e+06	2.46495e+06	2.01921e+06	1.82457e+06	2.12697e+06	1.8769e+06	2.2323e+06	2.14431e+06	3.00673e+06	2.70143e+06	2.42556e+06	2.27185e+06	1.49478e+06	2.05731e+06
	506.212	2.41605e+06	4.01739e+06	2.29652e+06	1.99944e+06	2.35974e+06	1.89992e+06	2.60744e+06	2.35707e+06	2.28749e+06	2.06795e+06	1.99072e+06	1.98294e+06	1.7305e+06	3.58038e+06	1.99726e+06	2.96807e+06	1.90578e+06	2.22611e+06
	506.261	1.3212e+06	1.02287e+06	975475	669244	1.06161e+06	1.10237e+06	1.26418e+06	1.06552e+06	935666	812913	925268	913547	1.7517e+06	844666	816728	749373	1.13112e+06	1.11623e+06
	507.215	473784	629401	1.45311e+06	618452	598864	855423	1.78637e+06	918195	1.1969e+06	1.44291e+06	538361	480273	949544	1.10944e+06	1.05915e+06	1.22087e+06	1.57515e+06	990528
	507.215	506979	302428	430871	227577	374635	268617	246007	260126	223400	263487	276104	277784	341728	624577	317645	303124	271220	279954
	507.215	471117	549856	332794	472039	574850	597704	433826	319324	439609	465356	438572	595500	278311	732253	425322	413629	406557	643439
	508.207	1.35175e+08	7.55905e+07	7.71005e+07	7.50081e+07	8.35845e+07	1.10881e+08	1.02229e+08	1.07463e+08	9.39087e+07	9.23503e+07	1.18237e+08	8.77846e+07	1.03219e+08	1.10963e+08	8.813e+07	1.12558e+08	9.87999e+07	9.56392e+07
	508.207	3.32006e+07	4.01037e+07	3.94006e+07	3.87855e+07	4.04552e+07	4.081e+07	33464160	3.46696e+07	3.53684e+07	3.64299e+07	3.82031e+07	3.74869e+07	4.07692e+07	4.52498e+07	4.05482e+07	3.47381e+07	4.0286e+07	4.07391e+07
	508.207	691800	1.10284e+06	1.1203e+06	876411	1.01173e+06	714696	1.00135e+06	908182	1.42335e+06	9.3088e+06	796423	1.99001e+06	936153	755386	608990	715365	1.22946e+06	623712
	509.21	8.69399e+06	8.39076e+06	8.05723e+06	7.72249e+06	1.07415e+07	8.31326e+06	1.20762e+07	1.02912e+07	8.67265e+06	1.09585e+07	1.07901e+07	1.58769e+07	8.0396e+06	2.84596e+07	1.00612e+07	7.91832e+06	1.20358e+07	2.87999e+07
	509.21	9.58333e+06	5.4808e+06	1.12103e+07	1.12886e+07	1.01069e+07	6.67773e+06	9.66567e+06	8.69409e+06	8.90199e+06	1.23495e+07	8.23867e+06	1.06632e+07	1.04474e+07	1.32329e+07	1.19262e+07	9.72669e+06	1.34514e+07	1.17329e+07
	509.236	852157	792712	853872	1.22176e+06	1.26712e+06	1.31848e+06	1.57635e+06	1.58277e+06	1.50633e+06	823735	973525	911192	1.03911e+06	1.07486e+06	1.09449e+06	1.13532e+06	1.14892e+06	1.10787e+06
	510.204	4.5691e+07	2.53642e+07	2.82488e+07	2.50034e+07	3.03611e+07	3.92553e+07	3.18904e+07	3.15669e+07	3.18063e+07	2.90411e+07	3.28018e+07	2.94279e+07	50358537	3.25873e+07	2.97796e+07	2.34228e+07	3.11351e+07	2.26668e+07
	510.204	1.10574e+07	6.13126e+06	1.29665e+07	1.30045e+07	1.17101e+07	1.36258e+07	1.00415e+07	9.65175e+06	6.47633e+06	1.07144e+07	5.65669e+06	1.25503e+07	1.21369e+07	1.5264e+07	1.34864e+07	1.16409e+07	1.53732e+07	1.38784e+07
	510.204	2.46284e+07	2.22933e+07	1.81045e+07	2.1721e+07	1.1318e+07	1.95838e+07	1.54351e+07	1.35339e+07	1.09305e+07	1.69441e+07	1.56674e+07	2.12796e+07	1.40704e+07	1.51183e+07	1.32072e+07	1.03095e+07	1.51272e+07	1.89584e+07
	511.206	6.5846e+06	2.94601e+06	3.55317e+06	3.81727e+06	2.73307e+06	3.85524e+06	5.30071e+06	6.19487e+06	2.13874e+06	4.85576e+06	2.89871e+06	2.54894e+06	3.16249e+06	2.87233e+06	2.23073e+06	6.60759e+06	2.73156e+06	3.06704e+06
	511.207	4.49176e+06	4.34243e+06	4.29304e+06	3.15088e+06	4.91429e+06	4.34157e+06	3.69112e+06	2.97426e+06	2.43183e+06	9.02374e+06	4.48628e+06	5.90124e+06	1.02567e+07	4.19974e+06	3.08518e+06	3.79621e+06	3.07683e+06	4.0637e+06
	511.207	1.47159e+06	3.65373e+06	3.53821e+06	2.39702e+06	3.97432e+06	3.85047e+06	3.08966e+06	2.78041e+06	3.16047e+06	2.21807e+06	1.6251e+06	3.41969e+06	2.93335e+06	4.28385e+06	3.83567e+06	3.29095e+06	3.83157e+06	3.69351e+06
	511.791	90959.4	83605.3	70127.6	61960.2	56831.2	68613.8	73320.8	70139.4	74439	76505	96653.3	75270.4	83938.6	82977.1	108665	91979.9	94208.6	125893
	511.791	127388	116208	129190	127800	109361	123920	113772	124414	136377	135585	126470	134061	127493	157937	146284	146211	151035	128498
	511.792	130534	151557	145497	137009	135019	136912	124766	137790	149104	131830	136425	129371	135815	91360.8	105930	99444.7	107452	87265
	511.792	107772	102619	113592	97182.4	112113	93385.8	97315.3	96996.8	112924	79528.2	88740.4	115535	107575	94375.9	95972	95274.2	94479.8	85255.3
	511.792	158100	138149	124213	142556	144233	138829	124615	113411	143739	123077	125978	140722	142346	89223.2	134521	110872	92319.1	87732.4
	511.828	1.17492e+06	2.11894e+06	1.02708e+06	2.49525e+06	1.20869e+06	1.03212e+06	756387	658891	1.24463e+06	1.78379e+06	2.35301e+06	977058	901982	608756	716470	531112	594010	660378
	511.828	1.4158e+06	993969	857055	1.41177e+06	988531	857843	1.30358e+06	2.51428e+06	2.41691e+06	1.07723e+06	1.18412e+06	1.17006e+06	1.30375e+06	413049	648465	996358	1.01961e+06	849899
	511.828	2.14197e+06	1.94688e+06	993803	872213	771646	850341	706101	727073	959732	691720	879474	784065	810419	691497	687247	646490	832770	561639
	513.827	835071	627605	740863	1.03518e+06	772923	757569	827882	744713	817934	775228	720179	745338	797522	718853	714386	639651	720894	673216
	513.827	462459	615946	494082	417864	489188	383073	620267	551628	544798	495787	385697	485063	777248	420634	467653	402418	541242	606147
	515.822	2.52217e+06	5.03929e+06	5.17012e+06	1.79366e+06	6.35126e+06	1.94165e+06	2.20968e+06	5.17694e+06	1.75559e+06	3.89701e+06	2.01611e+06	2.19974e+06	2.59066e+06	4.2811e+06	6.12555e+06	1.52654e+06	2.04111e+06	1.68691e+06
	516.24	5.49733e+06	1.14407e+07	7.65392e+06	7.48071e+06	8.57119e+06	5.92932e+06	8.27072e+06	9.7699e+06	9.11581e+06	7.55677e+06	1.05668e+07	8.44406e+06	1.06348e+07	8.20671e+06	7.54947e+06	4.86816e+06	6.90175e+06	8.56199e+06
	516.241	7.69598e+06	5.23088e+06	6.58968e+06	3.91874e+06	3.45051e+06	5.08288e+06	9.01482e+06	4.71101e+06	7.28226e+06	5.40572e+06	5.24994e+06	5.86152e+06	5.08398e+06	6.2816e+06	3.43032e+06	4.5201e+06	3.74929e+06	2.17623e+06
	516.241	3.34184e+06	3.12874e+06	1.75839e+06	1.68141e+06	3.61514e+06	3.56373e+06	2.63604e+06	3.23109e+06	2.75951e+06	3.15367e+06	1.58138e+06	3.48188e+06	3.47464e+06	1.1139e+06	2.71249e+06	2.77111e+06	1.46718e+06	1.38983e+06
	516.241	5.86353e+06	4.20419e+06	3.19196e+06	3.10519e+06	3.17311e+06	6.04332e+06	3.01021e+06	2.68043e+06	1.07449e+07	4.397e+06	3.04644e+06	2.26687e+06	2.76235e+06	1.91739e+06	2.22318e+06	2.66668e+06	5.29792e+06	3.09799e+06
	517.244	1.17626e+06	920552	755317	943511	1.53704e+06	926974	1.11876e+06	936347	794189	2.9031e+06	966110	1.17514e+06	976403	993946	794897	979820	1.0322e+06	910131
	518.236	8.02468e+07	6.53822e+07	1.08589e+08	5.44101e+07	1.22974e+08	5.5177e+07	6.44779e+07	9.80846e+07	110371351	8.64978e+07	5.33911e+07	9.58005e+07	5.31383e+07	1.44093e+08	4.62547e+07	6.37155e+07	4.38263e+07	8.02202e+07
	518.236	1.63613e+07	1.86772e+07	1.61252e+07	1.69693e+07	1.92494e+07	1.47279e+07	1.59981e+07	2.15623e+07	1.84212e+07	1.97278e+07	1.8664e+07	2.09631e+07	1.5678e+07	1.67172e+07	1.57516e+07	1.40118e+07	2.13323e+07	1.36066e+07
	518.236	9.78206e+07	1.06019e+08	5.24361e+07	5.12598e+07	8.11967e+07	8.49111e+07	8.75275e+07	3.4311e+07	7.59045e+07	7.29579e+07	3.66831e+07	3.0719e+07	6.09233e+07	6.00565e+07	4.86093e+07	6.90058e+07	8.00009e+07	3.01365e+07
	519.238	1.9986e+07	1.28819e+07	1.59353e+07	4.25298e+07	3.50389e+07	2.31086e+07	2.11819e+07	1.55467e+07	1.91769e+07	2.03452e+07	2.17998e+07	1.89603e+07	1.57469e+07	2.09984e+07	2.9756e+07	2.6655e+07	1.53893e+07	1.56406e+07
	519.238	2.37233e+07	3.75921e+07	3.40898e+07	1.70862e+07	4.20986e+07	1.39061e+07	2.03374e+07	3.05701e+07	3.79364e+07	2.01841e+07	1.01515e+07	1.00777e+07	2.01943e+07	4.22453e+07	1.15774e+07	1.72756e+07	1.07356e+07	2.5267e+07
	520.058	1.57689e+06	1.59981e+06	1.62117e+06	1.8743e+06	1.6946e+06	1.88605e+06	1.66562e+06	1.74917e+06	1.67337e+06	2.21561e+06	2.13311e+06	2.13897e+06	1.65017e+06	2.03644e+06	2.00363e+06	2.11125e+06	2.23146e+06	2.18962e+06
	520.059	143031	147599	173294	154718	190416	186570	175018	150448	194035	230530	188298	145804	155891	180458	171794	183012	170286	185933
	520.24	2.76615e+06	2.83624e+06	2.82395e+06	3.28413e+06	2.77745e+06	3.49057e+06	2.98519e+06	2.82556e+06	1.05012e+06	4.49956e+06	2.6696e+06	2.81162e+06	4.80449e+06	3.3116e+06	999610	2.27449e+06	2.69718e+06	2.13495e+06
	520.241	5.429e+06	5.94236e+06	6.63671e+06	6.42518e+06	3.42218e+06	3.55387e+06	5.44759e+06	5.20085e+06	7.22819e+06	2.36458e+06	5.20606e+06	6.83879e+06	2.40426e+06	6.83993e+06	4.20921e+06	3.87521e+06	6.39671e+06	4.33809e+06
	522.186	100643	149362	143574	149167	143670	144684	143681	139188	158253	125029	129688	116378	136153	153557	231397	142559	174409	140262
	525.197	369293	370806	537587	502274	521875	409357	1.11673e+06	419849	498175	496734	492105	501488	376968	542884	591002	468953	460786	469003
	525.197	692271	1.05412e+06	636047	644768	754362	625059	565890	705027	623508	710940	700407	633820	652551	626771	787165	379813	632713	774749
	525.197	841010	1.41348e+06	868170	948397	1.47824e+06	1.07754e+06	1.58641e+06	1.157e+06	1.03165e+06	559655	1.14352e+06	1.08456e+06	1.11162e+06	2.00193e+06	1.29837e+06	618366	1.37687e+06	1.12523e+06
	525.197	367453	452106	326851	363833	537529	418903	337206	323370	335801	367972	377345	377235	383937	310569	493646	390178	582815	629690
	525.807	1.23276e+06	1.24201e+06	676581	771419	689655	886187	795152	813372	698289	936434	807062	581306	1.01874e+06	511154	656072	542564	471755	525878
	525.807	906586	492227	1.48036e+06	516610	565955	550589	613394	648385	1.27326e+06	511666	637215	586321	1.21679e+06	450945	367519	368808	364577	555479
	530.087	1.81074e+06	1.81668e+06	1.88298e+06	1.87457e+06	1.78448e+06	1.8219e+06	1.89775e+06	1.91335e+06	1.85019e+06	2.28522e+06	2.2924e+06	2.41197e+06	1.87669e+06	1.91931e+06	1.92444e+06	1.94433e+06	2.08893e+06	1.93305e+06
	535.226	6.02766e+06	4.14955e+06	3.76849e+06	3.89878e+06	3.30505e+06	5.45758e+06	2.79306e+06	4.65119e+06	4.5729e+06	4.16717e+06	1.6065e+06	4.46559e+06	3.86715e+06	1.5251e+06	3.80389e+06	5.24029e+06	4.1751e+06	3.45413e+06
	535.226	762261	1.03517e+06	846005	815122	537905	984108	505358	401213	881719	470520	735637	767774	740891	1.08159e+06	1.05792e+06	265760	877343	531574
	541.71	55975.6	62493.8	63092.9	78086.5	103151	54155.4	85220	109625	86686	76051.1	49047.2	65159	53560.4	61802.2	51110.3	68271.8	72553.4	52051.6
	547.093	2.31023e+06	1.61107e+06	1.663e+06	1.3365e+06	1.24291e+06	1.28423e+06	1.88252e+06	2.13284e+06	1.83506e+06	843493	978005	800083	714656	477930	583365	583736	370976	656469
	547.885	1.22565e+06	3.38421e+06	2.61299e+06	1.30184e+06	1.33366e+06	1.37076e+06	1.14209e+06	1.93252e+06	2.11905e+06	1.03993e+06	1.25335e+06	2.88341e+06	1.46943e+06	1.19161e+06	1.22649e+06	1.21091e+06	2.10022e+06	2.33872e+06
	548.09	641250	647683	691589	472132	527771	544823	957737	723842	692919	1.5335e+06	1.41912e+06	1.53236e+06	864920	1.13044e+06	1.18052e+06	1.11338e+06	1.11139e+06	1.14918e+06
	552.723	253065	254314	247840	223961	218894	284658	252180	215648	228081	240770	227550	296316	240878	187495	170983	212631	189621	223096
	552.723	170567	109660	147521	131608	121168	117572	79198.7	81326.7	169472	134036	130666	130521	94653.5	75887.8	115434	126978	112567	112848
	553.23	0	0	0	6061.1	0	4550.62	0	0	0	10533.9	7704.05	10637.8	23667.2	23714	40162.9	40668.7	18395.9	15440.2
	553.722	86450.4	112603	93472.4	107756	102243	126737	139400	112766	99410.3	125688	109834	95816	68058.7	104574	85635.1	111761	126244	102583
	554.233	0	0	0	0	0	0	0	0	0	0	0	0	0	0	0	0	0	0
	554.718	443515	466913	514226	491380	517858	474865	335453	502521	468730	511832	474760	703411	358031	335018	455235	466236	479577	487206
	554.718	1.1223e+06	963798	956591	937755	885328	1.20817e+06	1.07701e+06	924872	1.17947e+06	977341	856728	980019	978775	1.0312e+06	869993	1.15487e+06	802848	873845
	555.72	178103	164802	165150	116195	172730	166134	183708	244072	252946	203170	156891	162103	162115	181258	200492	195400	157669	151033
	555.874	108456	79023.2	97371	88156.5	106762	83918.8	79545.1	109463	91970.3	73377.7	94770.2	64874.2	89306.7	83438.3	64876.5	73020.2	75500.6	44744.3
	556.719	116303	147200	102061	131177	133884	149887	164125	178194	132340	139582	79162.3	142154	114491	129453	131651	131567	132757	128853
	556.719	203337	240179	210097	216452	160747	293468	247770	270351	223529	193056	177737	200832	259349	179340	193608	197190	210871	171591
	557.869	519868	455297	746046	451651	462350	505182	588674	466650	915675	366118	403138	1.27312e+06	458258	200343	283725	241168	256953	205084
	557.87	1.08151e+06	931709	720773	993606	1.67875e+06	902006	581131	1.01243e+06	1.4059e+06	848697	590940	787327	1.17959e+06	515496	677778	642657	563402	598680
	558.119	608612	645323	685471	469455	515390	537843	749668	714709	686275	1.53776e+06	1.44442e+06	1.54372e+06	926037	876359	1.01034e+06	932079	925893	867706
	558.119	125215	170429	129303	113789	114922	113351	166559	183258	154114	308727	231599	548704	236848	196446	221244	203540	198602	164203
	558.715	108521	69611	66081.3	114133	65098.5	78807.2	75157.5	67005.4	89651.7	57069.8	54402	65228.9	113075	59188.7	77898.9	68029.9	71275.8	44816
	559.093	382453	310960	350492	212829	224388	221028	547117	532950	523735	84142.7	83610.9	75808.1	87390.1	75218.8	58991.4	105061	46129.5	86377
	561.864	1.99495e+06	2.00055e+06	3.41198e+06	1.68204e+06	5.2208e+06	1.7031e+06	1.98264e+06	2.62795e+06	2.13671e+06	2.11469e+06	1.61597e+06	1.61414e+06	1.7667e+06	1.20236e+06	1.65163e+06	8.32177e+06	1.01955e+06	1.53664e+06
	561.864	2.7734e+06	2.6442e+06	2.73576e+06	2.92208e+06	2.6541e+06	1.60278e+06	2.68917e+06	2.50302e+06	5.5619e+06	6.64804e+06	3.59528e+06	5.67958e+06	2.21434e+06	3.18558e+06	2.24766e+06	1.62804e+06	2.38665e+06	2.17685e+06
	568.218	151552	205788	191825	120521	235240	174331	223057	314485	147463	136312	176470	178094	291216	114329	126832	133148	139890	138764
	568.218	431236	432126	349435	179926	403665	183823	310820	170098	229834	282019	178147	300944	251884	216888	240769	240037	214152	232448
	568.218	228687	235923	199990	228986	210504	618642	385850	207628	209678	267524	462663	198557	239729	188394	194137	232085	217948	191406
	568.218	326777	402328	393449	424363	392071	337130	370845	191015	379001	226891	349120	345575	232107	276232	258228	295820	237492	252444
	572.206	325288	464106	327311	374579	442867	378167	335672	193982	353573	485732	415897	313282	362406	170238	416432	326966	437587	288475
	572.206	267878	511605	524110	639516	569483	624791	530771	247380	531366	658998	631398	527080	279684	476824	280495	450894	491973	218263
	572.244	741436	736632	1.04356e+06	677107	787364	422121	691511	698260	629801	448283	1.89921e+06	418545	669468	778338	629692	476139	1.14994e+06	382341
	574.335	0	0	0	0	6061.73	5206.54	10144.3	7804.16	12897.8	12597.8	4549.74	0	6120.75	17406.7	17826.2	8815.49	6478.83	14677.9
	580.174	189287	145100	125748	154597	122908	192890	153221	351067	214042	221637	454815	176626	199723	575295	348309	427262	537985	470754
	581.525	3.09152e+06	3.22208e+06	3.14605e+06	3.07939e+06	3.23708e+06	3.17379e+06	3.06055e+06	3.33518e+06	3.37742e+06	3.58839e+06	3.25798e+06	3.69339e+06	3.12761e+06	3.15062e+06	3.1926e+06	3.24938e+06	3.49849e+06	3.36161e+06
	582.234	513655	545914	524944	544808	549253	537903	516374	521153	530965	578485	527518	480152	469712	408613	453743	438169	320859	408400
	582.234	508541	742371	1.30716e+06	510671	483663	778686	371944	400642	693359	800960	809041	523759	795614	546918	575359	762069	430954	955338
	582.234	530991	687829	553050	1.37514e+06	575161	591172	1.83023e+06	747993	667860	430165	745197	788511	762446	553716	1.22242e+06	392228	392655	727265
	582.234	693580	481622	474358	453401	679717	885454	634594	788647	389344	456378	459472	810985	599757	490547	550622	676768	385740	383826
	582.529	1.14927e+06	1.0989e+06	1.24183e+06	1.22025e+06	1.16612e+06	1.22852e+06	1.30801e+06	1.2425e+06	1.17537e+06	1.3222e+06	1.4034e+06	1.23886e+06	1.09809e+06	1.24238e+06	1.27369e+06	1.19429e+06	1.17294e+06	1.19579e+06
	583.236	321124	342507	124816	297617	333665	469433	311101	187050	284944	290835	283614	310369	299577	247785	215985	238783	108123	82264.7
	583.236	340604	305184	447848	204424	362938	349027	313396	365998	325573	299174	294713	328534	296928	254295	245178	235782	230567	262185
	583.236	100908	150432	103984	111617	122269	86721.1	114913	180732	106876	119081	129799	119065	116387	95248.6	104919	117501	111834	119705
	586.223	504742	1.64449e+06	736281	1.39195e+06	1.6458e+06	688084	1.72656e+06	1.53832e+06	1.60636e+06	1.49778e+06	1.58243e+06	1.56042e+06	1.86447e+06	903351	533231	1.04154e+06	2.05069e+06	1.62278e+06
	594.153	804273	682386	607769	341710	948988	1.21294e+06	803050	897804	1.37793e+06	1.77721e+06	959764	821948	474033	2.02041e+06	1.24505e+06	799093	2.54249e+06	2.41433e+06
	595.155	262377	138908	159776	140596	228988	255456	194817	243289	200178	390229	609325	220123	161502	723808	300665	391621	1.08025e+06	355030
	596.15	365860	440213	332151	336278	414117	391273	366498	312231	342181	894066	284852	331643	189232	254311	594915	607109	880165	719674
	599.528	67078	69678.7	236869	291410	277694	221116	108206	287904	84880	278693	81146.9	85005.4	264522	292705	412387	449292	337907	315349
	599.529	30833	29209.3	109987	114772	117809	116623	23869.9	87042.3	47342	78070.1	17595.9	26128.1	58654.4	71484	91170.4	61674.9	103517	82701
	600.531	15584.9	27910.2	67271.5	103007	112486	72813.9	9131.41	105509	18298.3	90000.3	27057.7	12031.3	109703	100916	74039.6	103918	123733	128569
	609.556	75823.5	83280.7	99255.6	70840.8	108278	72241.9	99321	46994	103381	117431	101120	73283.3	102943	122234	127480	102950	110224	114618
	609.557	724453	586002	1.55394e+06	2.15982e+06	1.22709e+06	1.59058e+06	572251	1.54769e+06	876323	839885	518061	385895	873820	933962	1.12736e+06	950119	1.3424e+06	1.14209e+06
	609.557	980537	814369	2.68795e+06	2.43661e+06	2.92344e+06	2.39541e+06	963080	2.73248e+06	978283	2.05122e+06	745192	829004	2.44823e+06	2.55636e+06	2.69865e+06	2.68112e+06	4.21466e+06	4.20096e+06
	609.557	327495	276254	300596	318931	310400	312731	224420	319541	266434	309538	254171	229544	266543	324048	306051	291595	333810	333971
	610.56	248682	202558	597621	871473	562651	469376	264411	588503	227167	310879	142317	124703	372934	515591	465527	326261	514124	481193
	610.56	343828	316440	1.07085e+06	1.07244e+06	1.18202e+06	1.08464e+06	373246	1.11047e+06	557008	1.12336e+06	341550	336268	1.2167e+06	1.1776e+06	963519	1.17674e+06	1.07697e+06	1.67892e+06
	611.143	142699	209148	140081	262849	358738	335001	98902.3	306552	423160	0	0	0	0	0	0	0	0	0
	611.144	460513	552339	387374	580228	552733	745279	614827	378133	582318	0	0	0	0	0	0	0	0	0
	611.563	60566.2	63301.7	178457	162906	199911	245808	56764.9	178642	82637.8	169754	68332.4	67932.3	233269	167304	190966	374708	242411	227780
	611.563	32459.1	32283.3	57307	94288.7	57167.5	94027.1	39954.5	100901	33757.1	55269	12781.5	7058.06	95225.3	92429.1	95361.5	50758.1	77542	82683.1
	611.716	139231	212549	160314	102648	160135	174595	146662	236529	114996	169127	152897	168308	143217	195833	180461	179020	176066	158479
	611.716	120180	196747	148878	213650	164387	191514	218463	230181	210402	211828	245420	225535	227959	221272	240174	242761	263761	347446
	619.168	659182	495033	458422	470676	378469	545617	280016	500185	447116	398712	429948	433050	368509	218428	228768	249192	198434	205456
	621.109	84758.9	89166.9	85851.9	77459	68771.9	74613.7	88675	102141	70854.8	83318.2	90767.1	73066.3	82662.3	78557.2	83014.9	118108	88073.1	96887.4
	637.588	564367	818867	827691	865575	883301	793396	674954	986332	1.22606e+06	436270	838518	848573	588812	769238	692044	792585	818541	1.11246e+06
	638.591	255945	327937	229562	227689	302671	169000	217079	250108	359660	295404	562876	239591	263899	260963	306472	310023	233653	309194
	656.713	816398	808012	758455	785567	746369	793668	738154	722262	618489	714768	751240	786130	801489	437884	580263	601640	381824	587680
	656.714	446529	466015	472217	429978	450113	465230	376035	309447	358734	528664	547959	538244	599739	639493	697406	633654	657385	682124
	656.714	3.35435e+06	3.17992e+06	3.37602e+06	3.08175e+06	3.48898e+06	3.21488e+06	3.05405e+06	3.36489e+06	3.18631e+06	2.97919e+06	3.02542e+06	3.24613e+06	3.08292e+06	1.88077e+06	2.0914e+06	1.93376e+06	1.59657e+06	1.70117e+06
	656.714	1.06907e+06	1.08949e+06	1.13137e+06	961370	914878	912994	675490	744904	798699	1.05571e+06	1.06252e+06	1.1059e+06	864221	707576	901402	852004	805769	827339
	656.714	670737	687627	684091	587578	599454	548109	578025	516619	530541	650965	635440	624697	605634	502948	542844	451726	486751	433730
	656.714	910707	862638	987442	874463	1.01952e+06	975960	860352	848804	945893	868744	895689	1.03754e+06	1.03939e+06	852174	845519	812189	957483	943686
	656.714	910249	927816	888687	795531	784803	738677	682016	649364	606956	978475	1.02132e+06	884167	882148	860035	781127	782674	771640	781273
	656.714	986197	920230	883124	957758	966354	895139	666508	614932	710228	851840	776698	813917	912320	600491	743399	666961	612742	664995
	656.714	1.40305e+06	1.42096e+06	1.54912e+06	1.40498e+06	1.48583e+06	1.38464e+06	1.66864e+06	1.47601e+06	1.39247e+06	1.2608e+06	1.32174e+06	1.41226e+06	1.26179e+06	902056	875822	913438	937838	736207
	656.714	1.45788e+06	1.5403e+06	1.51702e+06	1.31116e+06	1.45183e+06	1.39663e+06	1.15283e+06	1.25828e+06	1.27239e+06	1.31486e+06	1.41827e+06	1.37509e+06	1.34728e+06	956284	1.16506e+06	937814	967952	960948
	656.714	510748	528924	492803	462133	562048	498414	420028	431645	324118	573714	524667	517927	501814	237036	373783	418409	302702	270792
	656.714	301247	301457	337770	273687	309785	276493	231679	212155	232302	458698	511105	507924	459695	561958	491409	559313	521506	534873
	658.713	200054	164334	208284	146343	140037	134197	143701	175824	177466	164992	170480	198129	158091	109366	106392	113149	107952	121257
	664.813	587685	850999	809608	827443	754708	572552	763350	763213	779584	883181	1.30759e+06	776022	495732	596349	721613	721417	521676	745005
	678.792	746139	676704	751312	721277	842428	712400	894744	1.28688e+06	816513	771612	898114	751129	785732	570164	634729	639549	774611	1.80061e+06
	678.792	979279	924339	930273	980820	704565	1.16939e+06	1.71282e+06	997765	1.19228e+06	1.37748e+06	913344	1.97054e+06	1.26355e+06	1.64497e+06	890254	905344	850985	782017
	710.854	1.8746e+06	2.00842e+06	1.71858e+06	3.19425e+06	0	3.19605e+06	3.81265e+06	2.60938e+06	1.64798e+06	1.38109e+06	2.13326e+06	1.32695e+06	3.78339e+06	657960	1.29736e+06	1.17584e+06	1.31777e+06	1.12569e+06
	722.838	761084	731098	689657	665974	1.01219e+06	702701	637119	682242	712151	679736	601119	698469	641582	589080	568932	436861	523543	482606
	724.833	1.51212e+06	1.58558e+06	1.62996e+06	3.01721e+06	1.38616e+06	1.47092e+06	1.45422e+06	1.10169e+06	1.50644e+06	1.697e+06	1.35599e+06	2.8874e+06	1.57413e+06	1.20793e+06	1.3963e+06	1.20166e+06	1.53305e+06	1.21021e+06
	724.833	3.00527e+06	2.00593e+06	1.1453e+06	3.3694e+06	2.34178e+06	1.23984e+06	1.03499e+06	1.46559e+06	1.08089e+06	1.06377e+06	2.8765e+06	1.30158e+06	1.72853e+06	710945	2.12924e+06	2.20933e+06	1.34886e+06	2.67728e+06
	728.471	1.3769e+06	1.25589e+06	1.1914e+06	1.07948e+06	1.02608e+06	1.06097e+06	1.12375e+06	1.31575e+06	1.26281e+06	971369	1.01892e+06	766910	770293	738057	748427	780241	828566	952204
