# Supplementary material for: Comparative metabolic study of planktonic and sessile cells in Salmonella Enteritidis ATCC 13076: Elucidating metabolic pathways driving biofilm formation
Source: PLoS One. 2025 Jan 24;20(1):e0317420. doi: 10.1371/journal.pone.0317420 (PMC11761094; doi:10.1371/journal.pone.0317420)
Supplement: S1 File — S1 Table includes features detected in negative ion mode for planktonic and sessile cells. S2 Table includes features detected in positive ion mode. S3 Table lists presumptively identified metabolites and their modulation between sessile and planktonic cells. (ZIP) [file pone.0317420.s001.zip › Supporting information/S3 Table.xlsx]

## Sheet: Final si version
	S3 Table. Presumptively identified metabolites in Salmonella Enteritidis ATCC 13076. Metabolite modulation was established by comparing sessile vs. planktonic cells.
	Metabolite	Formula	Addut	Theorical	m/z	Mass accuracy (Δppm)	Retencion time (TR min)	Modulation	Fold-Change	log2(FC)	FDR
	Ophthalmic acid	C11H19N3O6	M-H	288.12	288.12	-0.167639	0.5	DOWN	0.18876	-2.4054	2.9602e-16
	Adenine	C5H5N5	M-H	134.047	134.046	4.39921	0.82	DOWN	0.020604	-5.601	7.1882e-08
	Glutathione	C10H17N3O6S	M-H	306.076	306.076	-0.123172	0.77	DOWN	0.15862	-2.6564	6.0605e-13
	alpha-D-Ribose 1-methylphosphonate 5-triphosphate	C6H16O16P4	M-3H	154.972	154.973	-7.94489	0.46	UP	40.104	5.3257	1.0311e-12
	Phosphoric acid	H3O4P	M-H-H2O	78.9585	78.9578	8.4704	0.46	DOWN	0.069016	-3.8569	1.971e-12
	Malic acid	C4H6O5	M-H	133.014	133.013	4.42962	0.49	DOWN	0.18955	-2.3993	6.3143e-12
	Glutathione disulfide	C20H32N6O12S2	M-H	611.144	611.144	0.636675	1.68	DOWN	0.15001	-2.7369	6.3143e-12
	Inosine	C10H12N4O5	M-H	267.073	267.073	-0.0565389	2.35	DOWN	0.051107	-4.2903	1.96e-11
	Leucinic acid	C6H12O3	M-H	131.071	131.07	4.58378	4.3	DOWN	0.17572	-2.5087	1.96e-11
	Cys Thr Cys	C10H19N3O5S2	M-H-H2O	306.058	306.057	2.79555	0.77	DOWN	0.001735	-9.1708	2.1234e-11
	2'-Deoxyuridine	C9H12N2O5	M-H	227.067	227.067	1.05167	2.04	DOWN	0.1358	-2.8805	1.9674e-10
	Uridine	C9H12N2O6	M-H	243.062	243.062	0.429521	1.36	DOWN	0.0059101	-7.4026	2.6084e-10
	Guanosine	C10H13N5O5	M-H	282.084	282.084	-0.0666469	2.4	DOWN	0.0049531	-7.6575	2.8607e-10
	O-Succinyl-homoserine	C8H13NO6	M-H-H2O	200.056	200.056	1.77051	1.17	DOWN	0.0015786	-9.3071	2.8873e-10
	N2-Acetyl-ornithine	C7H14N2O3	M-H	173.093	173.092	2.57897	0.49	UP	12.667	3.663	3.27e-09
	2-aminomuconic acid semialdehyde	C6H7NO3	M-H	140.035	140.034	4.42604	1.16	DOWN	0.009687	-6.6897	5.4492e-09
	Thymidine	C10H14N2O5	M-H	241.082	241.082	0.392397	2.78	DOWN	0.066955	-3.9007	1.2445e-08
	3S-methyl-2-oxo-pentanoic acid	C6H10O3	M-H	129.055	129.055	4.59106	3.05	DOWN	0.18553	-2.4303	1.7811e-08
	2-(2-Carboxy-4-methylthiazol-5-yl)ethyl phosphate	C7H10NO6PS	M-H	265.989	265.988	1.74519	1.11	DOWN	0.2362	-2.0819	2.0313e-08
	3-hydroxy-suberic acid	C8H14O5	M-H-H2O	171.066	171.065	2.76034	5.06	UP	2.8248	1.4981	2.4188e-08
	Acetylpyruvate	C5H6O4	M-H-H2O	111.008	111.008	6.09685	0.76	DOWN	0.20991	-2.2522	3.6478e-08
	Guanine	C5H5N5O	M-H	150.042	150.041	3.94957	0.81	DOWN	0.076751	-3.7037	7.9513e-08
	Isoleucine	C6H13NO2	M-H	130.087	130.086	4.90826	1.12	DOWN	0.39165	-1.3524	9.1418e-08
	Ureidoacrylate	C4H6N2O3	M-H-H2O	111.019	111.019	6.56462	0.76	DOWN	0.030384	-5.0405	1.3685e-07
	Pyroglutamic acid	C5H7NO3	M-H-H2O	110.024	110.023	6.47857	1.16	DOWN	0.010864	-6.5243	1.38E-07
	Phenylalanine	C9H11NO2	M-H	164.071	164.071	3.1017	2.46	DOWN	0.4016	-1.3162	1.75E-07
	3-Hydroxy-2-methylpyridine-5-carboxylate	C7H7NO3	M-H	152.035	152.034	3.91687	1.39	DOWN	0.039475	-4.6629	1.79E-07
	Tyrosine	C9H11NO3	M-H	180.066	180.066	2.58405	1.13	DOWN	0.34395	-1.5397	2.77E-07
	Isoleucyl-Arginine	C12H25N5O3	M-H	286.188	286.188	-0.305743	1.07	DOWN	0.45363	-1.1404	2.92E-07
	1-Deoxy-ribitol	C5H12O4	M-H-H2O	117.055	117.054	6.05099	2.38	UP	2.9581	1.5647	3.38E-07
	Malic acid	C4H6O5	M-H-H2O	115.003	115.002	5.70419	0.49	DOWN	0.23744	-2.0744	9.75E-07
	Alanyl-gamma-glutamyl-lysine	C14H26N4O6	M-H	345.177	345.177	0.624606	2.31	UP	15.72	3.9745	1.70E-06
	Glycerol 3-phosphate	C3H9O6P	M-H	171.006	171.005	2.87008	0.46	DOWN	0.20579	-2.2807	2.27E-06
	Citric acid	C6H8O7	M-H	191.019	191.019	2.29663	0.77	UP	2.1907	1.1314	2.35E-06
	Methionine	C5H11NO2S	M-H	148.043	148.043	4.37372	0.69	DOWN	0.44413	-1.1709	2.95E-06
	Adenosine 5′-monophosphate	C10H14N5O7P	M-H	346.055	346.055	0.193611	0.51	UP	3.0815	1.6236	4.65E-06
	Glutamylglycine	C7H12N2O5	M-H-H20	185.056	185.056	-2.03506	0.49	DOWN	0.30852	-1.6966	3.46E-06
	(4S)-4-Hydroxy-5-phosphooxypentane-2,3-dione	C5H9O7P	M-H	211.001	211	1.62132	0.42	DOWN	0.31976	-1.6449	3.91e-06
	3,4-Dihydroxymandelic acid	C8H8O5	M-H-H2O	165.019	165.018	3.21054	2.55	DOWN	0.44108	-1.1809	3.95e-06
	Arg Val Ser	C14H28N6O5	M-H-H2O	341.194	341.195	-3.68823	8.8	DOWN	0.0030129	-8.3746	5.59e-06
	1-Pyrroline-3-hydroxy-5-carboxylate	C5H7NO3	M-H	128.035	128.034	4.55814	0.43	DOWN	0.47357	-1.0784	8.98e-06
	Galactonic acid	C6H12O7	M-H	195.05	195.05	1.85696	0.47	UP	2.3838	1.2532	1.88e-05
	Xanthine	C5H4N4O2	M-H	151.026	151.025	4.31251	1.12	DOWN	0.23	-2.1203	2.63e-05
	Glutaminylleucine	C11H21N3O4	M-H	258.145	258.145	-0.0402874	1.41	UP	2.659	1.4109	4.96e-05
	Guanosine 2',3'-cyclic phosphate	C10H12N5O7P	M-H	344.04	344.04	0.265958	1.78	DOWN	0.13055	-2.9373	5.61e-05
	Leucyl-Alanine	C9H18N2O3	M-H	201.124	201.124	1.61045	2.09	UP	2.159	1.1104	0.00013611
	Serylcysteine	C6H12N2O4S	M-H-H2O	189.033	189.033	-2.05996	0.51	UP	2.2306	1.1574	0.00015642
	3'-Keto-3'-deoxy-AMP	C10H12N5O7P	M-H	344.04	344.039	0.490932	1.48	DOWN	0.10181	-3.2961	0.00015642
	Leucyl-Threonine	C10H20N2O4	M-H	231.134	231.134	0.550762	1.64	UP	3.1638	1.6617	0.00026299
	N6-acetyl-lysine	C8H16N2O3	M-H	187.108	187.108	2.52688	1.07	UP	2.0429	1.0306	0.00037121
	2,5-Dioxopentanoate	C5H6O4	M-H	129.019	129.018	4.81635	0.49	UP	35.703	5.158	0.0012344
	N5-Acetyl-N2-gamma-L-glutamyl-L-ornithine	C12H21N3O6	M-H	302.135	302.135	-0.488192	2.97	DOWN	0.015204	-6.0394	0.0013617
	Pyridoxal	C8H9NO3	M-H	166.05	166.05	2.90996	0.67	DOWN	0.19267	-2.3758	0.0027269
	4-Imidazolone-5-propanoic acid	C6H8N2O3	M-H	155.046	155.045	3.50348	0.73	UP	4.3857	2.1328	0.010784
	(S)-4-Amino-5-oxopentanoate	C5H9NO3	M-H	130.05	130.05	5.30179	0.49	DOWN	0.39165	-1.3524	0.012565
	4-Phospho-L-aspartate	C4H8NO7P	2M-H	-1.00782	424.999	2.93953	5.37	DOWN	0.48994	-1.0293	0.00036714
	2-Keto-glutaramic acid	C5H7NO4	2M-H	289.067	289.067	-0.325876	1.36	DOWN	0.0023299	-8.7455	3.72e-09
	Glutathione	C10H17N3O6S	M+H	308.092	308.091	3.24579	0.78	DOWN	0.00074215	-10.396	7.8345e-13
	Guanosine	C10H13N5O5	M+H	284.099	284.098	4.18797	2.37	DOWN	0.0090581	-6.7866	2.6335e-12
	Ophthalmic acid	C11H19N3O6	M+H	290.135	290.134	3.30777	0.9	DOWN	0.009729	-6.6835	5.0495e-17
	Uracil	C4H4N2O2	M+H	113.035	113.035	2.90264	1.32	DOWN	0.0090799	-6.7831	2.0169e-11
	Guanine	C5H5N5O	M+H	152.057	152.057	4.35428	2.37	DOWN	0.01016	-6.6209	2.3674e-12
	5'-Deoxyadenosine	C10H13N5O3	M+H	252.11	252.109	2.77459	2.55	DOWN	0.019735	-5.6631	4.1077e-14
	N5-Hydroxy-L-ornithine	C5H12N2O3	M+H-H2O	131.082	131.082	2.73874	0.47	DOWN	0.056324	-4.1501	0.0017061
	Inosine	C10H12N4O5	M+H	269.089	269.088	3.46577	2.37	DOWN	0.01942	-5.6863	6.262e-09
	Ureidoglycolic acid	C3H6N2O4	2M+H-H2O	251.063	251.064	-3.0574	2.02	DOWN	0.0252	-5.3104	1.8916e-11
	Adenosine 2'-phosphate	C10H14N5O7P	M+H	348.071	348.07	2.9471	0.86	UP	21.233	4.4083	4.5028e-07
	Uridine	C9H12N2O6	M+H	245.077	245.077	3.13452	1.33	DOWN	0.035952	-4.7978	4.847e-09
	N-Acetylcadaverine	C7H16N2O	M+H	145.134	145.134	3.79167	0.88	DOWN	0.057413	-4.1225	3.0189e-12
	Pyridoxal 5'-phosphate	C8H10NO6P	M+H	248.032	248.032	3.45882	1.06	DOWN	0.068897	-3.8594	6.1112e-08
	N2-Acetyl-L-ornithine	C7H14N2O3	M+H	175.108	175.108	0.769809	0.5	UP	2.9796	1.5751	0.0011755
	Hypoxanthine	C5H4N4O	M+H	137.046	137.046	4.30803	2.32	DOWN	0.075665	-3.7242	4.8951e-15
	Cadaverine	C5H14N2	M+H	103.124	103.123	2.20027	0.43	DOWN	0.077445	-3.6907	5.5712e-13
	Val Pro Ala	C13H23N3O4	M+H	286.177	286.176	3.429	2.71	DOWN	0.070607	-3.824	4.6577e-10
	Thymine	C5H6N2O2	M+H	127.051	127.05	3.45846	2.71	DOWN	0.075962	-3.7186	1.0162e-10
	Deoxyribose	C5H10O4	2M+H	269.124	269.124	-1.289	0.77	DOWN	0.092959	-3.4273	2.2655e-07
	Pyridoxal	C8H9NO3	M+H	168.066	168.065	3.43793	0.9	DOWN	0.090379	-3.4679	5.85e-10
	Cyclic GMP	C10H12N5O7P	M+H	346.055	346.054	3.01946	1.49	DOWN	0.076719	-3.7043	0.00036608
	myo-Inositol	C6H12O6	M+H-H2O	163.061	163.061	-4.5756	1.17	DOWN	0.28433	-1.8144	6.42e-10
	Putrescine	C4H12N2	M+H	89.1079	89.1078	1.31223	0.43	DOWN	0.11183	-3.1607	6.94e-11
	Arginyl-Proline	C11H21N5O3	M+H	272.172	272.171	3.46472	0.5	DOWN	0.12435	-3.0076	7.87e-14
	L-erythro-4-Hydroxyglutamate	C5H9NO5	M+H	164.056	164.057	-4.35035	1.65	DOWN	0.12534	-2.9961	6.82e-11
	Urocanic acid	C6H6N2O2	M+H	139.051	139.05	4.42356	0.82	DOWN	0.12804	-2.9654	4.2e-09
	5-(1-Hydroxyethyl)-4-methylthiazole	C6H9NOS	M+H	144.048	144.048	3.88967	0.5	DOWN	0.12358	-3.0165	9.75e-08
	Agmatine	C5H14N4	M+H	131.13	131.129	3.74744	0.46	DOWN	0.12295	-3.0239	3.18e-05
	Pantothenate	C9H17NO5	M+H	220.118	220.118	2.92933	2.91	DOWN	0.44743	-1.1603	1.5e-13
	Acetone cyanohydrin	C4H7NO	M+H	86.0606	86.0605	1.06437	0.48	DOWN	0.085774	-3.5433	0.01876
	Imidazolepropionic acid	C6H8N2O2	M+H-H2O	123.056	123.055	3.28794	1.17	UP	6.7555	2.7561	1.01e-07
	Histidine	C6H9N3O2	M+H	156.077	156.077	3.57643	0.46	DOWN	0.17509	-2.5138	2.59e-12
	Dethiobiotin	C10H18N2O3	M+H	215.14	215.139	3.18351	1.48	DOWN	0.14708	-2.7653	1.7e-05
	Aminoacrylic acid	C3H5NO2	M+H-H2O	70.0293	70.0293	0.176783	1.33	DOWN	0.17105	-2.5475	9.75e-08
	Pyridoxine	C8H11NO3	M+H-H2O	152.071	152.071	3.85675	0.5	DOWN	0.18758	-2.4145	2.59e-11
	Asparaginyl-Proline	C9H15N3O4	M+H	230.114	230.113	3.67557	5.36	DOWN	0.18801	-2.4111	3.47e-09
	gamma-Glutamyl-gamma-aminobutyraldehyde	C9H16N2O4	M+H	217.119	217.118	3.09738	0.5	DOWN	0.22197	-2.1716	1.2e-12
	2-Aminobenzoic acid	C7H7NO2	M+H	138.055	138.055	4.6293	2.37	DOWN	0.23459	-2.0918	2.55e-11
	(R) 2,3-Dihydroxy-3-methylvalerate	C6H12O4	M+H	149.081	149.081	3.81872	0.97	UP	4.3768	2.1299	2.55e-11
	Xanthine	C5H4N4O2	M+H	153.041	153.041	3.92509	1.12	DOWN	0.24072	-2.0546	1.63e-07
	Proline	C5H9NO2	M+H	116.071	116.071	3.09207	0.5	DOWN	0.238	-2.0709	9.24E-10
	N2-Succinyl-L-arginine	C10H18N4O5	M+H	275.136	275.135	3.37797	1.05	UP	4.0249	2.0089	5.57E-13
	4-Hydroxymandelonitrile	C8H7NO2	M+H	150.055	150.055	3.80126	2.47	DOWN	0.25945	-1.9465	1.71E-08
	Phenylpyruvic acid	C9H8O3	M+H	165.055	165.055	3.36978	1.09	DOWN	0.27128	-1.8822	1.69E-09
	N-Acetyl-D-glucosamine	C8H15NO6	M+H-2H2O	186.077	186.076	3.40666	2.48	DOWN	0.2963	-1.7549	1.09E-07
	4-Guanidinobutyric acid	C5H11N3O2	M+H-H2O	128.082	128.082	3.88032	0.5	DOWN	0.29274	-1.7723	4.69E-06
	Ethanolamine	C2H7NO	M+H	62.0606	62.0606	-0.594903	0.46	DOWN	0.31102	-1.6849	6.69E-08
	Glutaric acid	C5H8O4	M+H-2H2O	97.0289	97.0287	2.12586	0.47	DOWN	0.30654	-1.7059	1.16E-06
	Gentisate aldehyde	C7H6O3	M+H-H2O	121.029	121.029	2.87617	6.7	DOWN	0.29679	-1.7525	0.0002799
	2-Deoxycytidine	C9H13N3O4	M+H-H2O	209.08	209.081	-3.63354	6.7	DOWN	0.3106	-1.6869	3.25E-05
	N-Butyryl-L-homoserine lactone	C8H13NO3	M+H-2H2O	136.076	136.076	3.9838	1.09	DOWN	0.33128	-1.5939	0.094783
	Mandelonitrile	C8H7NO	M+H	134.061	134.06	4.12127	0.47	UP	2.2729	1.1845	0.0012296
	5-amino-pentanoic acid	C5H11NO2	2M+H-H2O	217.155	217.155	3.22074	2.36	UP	2.7462	1.4574	9.46E-06
	4-Amino-5-hydroxymethyl-2-methylpyrimidine	C6H9N3O	M+H-H2O	122.072	122.071	3.40455	0.47	DOWN	0.28452	-1.8134	0.00055852
	2-Dehydropantoate	C6H10O4	M+H	147.066	147.065	3.74118	5.36	DOWN	0.40194	-1.3149	0.081824
	N1-Acetylspermidine	C9H21N3O	M+H	188.176	188.176	3.26077	0.47	DOWN	0.40237	-1.3134	0.00011157
	Urea	CH4N2O	M+H	61.0402	61.0402	-0.646787	0.47	DOWN	0.27705	-1.8518	0.072173
	2S-acetyl-2-hydroxy-butanoic acid	C6H10O4	M+H-H2O	129.055	129.055	3.45201	7.16	DOWN	0.19162	-2.3837	0.083045
	Pyridoxamine	C8H12N2O2	M+H	169.098	169.097	3.3046	0.5	DOWN	0.36552	-1.452	3.38E-08
	L-Lysine	C6H14N2O2	M+H	147.113	147.113	3.86505	0.43	UP	2.3252	1.2174	0.00014058
	Alanine	C3H7NO2	M+H	90.0555	90.0554	1.44444	0.47	DOWN	0.38594	-1.3735	1.03E-10
	Phenylalanine	C9H11NO2	M+H	166.087	166.086	3.9377	2.4	DOWN	0.39413	-1.3433	5.43E-08
	D-Valine	C5H11NO2	M+H-H2O	100.076	100.076	2.33422	2.59	DOWN	0.41136	-1.2815	1.30E-05
	Tyrosine	C9H11NO3	M+H-2H2O	146.061	146.06	3.69778	4.81	DOWN	0.38589	-1.3737	1.57E-05
