# Supplementary material for: Comparative metabolic study of planktonic and sessile cells in Salmonella Enteritidis ATCC 13076: Elucidating metabolic pathways driving biofilm formation
Source: PLoS One. 2025 Jan 24;20(1):e0317420. doi: 10.1371/journal.pone.0317420 (PMC11761094; doi:10.1371/journal.pone.0317420)
Supplement: S1 File — S1 Table includes features detected in negative ion mode for planktonic and sessile cells. S2 Table includes features detected in positive ion mode. S3 Table lists presumptively identified metabolites and their modulation between sessile and planktonic cells. (ZIP) [file pone.0317420.s001.zip › Supporting information/S2 Table.xlsx]

## Sheet: S2 Table
	S2 Table. Matrix displays the features detected in positve ion mode in planktonic and sessile cells. Matriz was obtained from the XCMS software and filtered using quality control samples (CV > 25%).
	m/z	Planktonic_01	Planktonic_02	Planktonic_03	Planktonic_04	Planktonic_05	Planktonic_06	Planktonic_07	Planktonic_08	Planktonic_09	Biofilm_01	Biofilm_02	Biofilm_03	Biofilm_04	Biofilm_05	Biofilm_06	Biofilm_07	Biofilm_08	Biofilm_09
	53.0392	1.77413e+06	1.88718e+06	1.33057e+06	1.49892e+06	1.56475e+06	2.38876e+06	1.72445e+06	650279	2.32726e+06	1.75746e+06	1.89526e+06	1.30262e+06	1.52479e+06	2.38591e+06	1.32125e+06	1.36936e+06	1.51246e+06	1.10172e+06
	53.0392	1.70913e+06	2.61045e+06	1.80793e+06	1.61364e+06	1.60807e+06	2.67221e+06	1.49395e+06	1.68987e+06	1.15088e+06	1.67841e+06	1.36172e+06	1.64893e+06	1.56952e+06	1.48565e+06	1.30855e+06	1.8237e+06	1.76153e+06	2.76132e+06
	53.0392	1.47761e+06	2.70927e+06	2.02104e+06	1.40244e+06	1.41923e+06	1.57831e+06	1.44847e+06	1.26152e+06	1.38531e+06	1.2884e+06	1.38592e+06	933804	1.50978e+06	1.2021e+06	3.13696e+06	1.31584e+06	1.3946e+06	2.60428e+06
	53.0392	1.58534e+06	3.02202e+06	1.85415e+06	1.70942e+06	1.55663e+06	3.19322e+06	1.68926e+06	1.7384e+06	1.66919e+06	1.8686e+06	1.38367e+06	1.52292e+06	1.1566e+06	2.2916e+06	2.93897e+06	1.82778e+06	1.92774e+06	937380
	53.0392	1.25528e+06	1.01188e+06	951244	1.27506e+06	1.15879e+06	3.51735e+06	1.18849e+06	1.10499e+06	1.17523e+06	1.03634e+06	1.10384e+06	1.10121e+06	2.61838e+06	1.15859e+06	1.13254e+06	1.1563e+06	1.13233e+06	2.49991e+06
	55.0295	13470.1	17724.3	20992.1	13207.6	18985.1	24953.1	23724.1	25389.3	31838.6	12524.6	17490.2	3359.71	16376.6	5518.01	11261.1	15642.4	12350.7	10565.5
	55.0548	2.20316e+07	2.16957e+07	3.93216e+07	3.4235e+07	2.17647e+07	3.35877e+07	2.29633e+07	2.08231e+07	2.07739e+07	1.45645e+07	2.13016e+07	1.29071e+07	2.08025e+07	2.05614e+07	2.04764e+07	2.13669e+07	2.04026e+07	2.07416e+07
	55.0548	2.76814e+07	2.80452e+07	3.51954e+07	3.20935e+07	2.83038e+07	3.42722e+07	3.52292e+07	2.8281e+07	2.70854e+07	1.4671e+07	2.96507e+07	8.70927e+07	3.64143e+07	2.8397e+07	2.90541e+07	4.2594e+07	2.94355e+07	3.40825e+07
	55.0548	1.40528e+06	1.53469e+06	1.46596e+06	1.19981e+06	1.16311e+06	1.22448e+06	1.41679e+06	1.29668e+06	1.31245e+06	1.09656e+06	1.32461e+06	1.42768e+06	1.18665e+06	1.21338e+06	1.19221e+06	1.00377e+06	1.21014e+06	1.05783e+06
	55.0548	3.62374e+07	3.66341e+07	3.62029e+07	4.62013e+07	3.65422e+07	4.1906e+07	3.57385e+07	3.54632e+07	3.54126e+07	4.16686e+07	36588841	3.63247e+07	4.54469e+07	3.53834e+07	3.52127e+07	4.07207e+07	3.61121e+07	3.61187e+07
	55.0548	3.06051e+07	3.05546e+07	2.46693e+07	2.44898e+07	2.95799e+07	2.35009e+07	6.8291e+07	3.78891e+07	2.96781e+07	2.99028e+07	3.11601e+07	3.69578e+07	2.45125e+07	3.16804e+07	3.19028e+07	5.72402e+07	3.11006e+07	3.73154e+07
	55.0548	3.45023e+07	3.42888e+07	2.8228e+07	3.92562e+07	3.42528e+07	2.82826e+07	1.10567e+07	3.3468e+07	2.82848e+07	3.81379e+07	3.31869e+07	3.2514e+07	3.22755e+07	3.30901e+07	3.30095e+07	3.3203e+07	2.71834e+07	3.26426e+07
	55.0548	3.47002e+07	3.45223e+07	3.4012e+07	3.96847e+07	3.36641e+07	4.54967e+07	3.36274e+07	2.86477e+07	3.53925e+07	2.74401e+07	3.31774e+07	9.32767e+07	6.16358e+07	2.88884e+07	2.83404e+07	2.88889e+07	3.29663e+07	2.80215e+07
	55.0548	3.98353e+07	3.97663e+07	2.26019e+07	5.09301e+07	3.94822e+07	5.55428e+07	2.81334e+07	3.84699e+07	3.91414e+07	2.65831e+07	3.19384e+07	6.57297e+07	2.7298e+07	3.81448e+07	3.86965e+07	2.80082e+07	3.29674e+07	3.8234e+07
	55.0549	3.5644e+07	3.57897e+07	2.92576e+07	2.87906e+07	3.51064e+07	1.14856e+07	4.00045e+07	3.47886e+07	3.5179e+07	1.08466e+08	2.71849e+07	2.76791e+07	100158188	2.7316e+07	2.79513e+07	9.56442e+07	3.34665e+07	2.71914e+07
	55.935	158347	123644	279980	196885	276746	263601	209655	211072	285215	302549	193703	162663	211531	283400	208473	350093	223213	251497
	56.0501	181501	131626	135748	187827	195243	222293	265771	221032	193263	84953	111673	109261	126147	98757.5	121752	120421	117206	81729.6
	56.0501	205724	166537	136792	205264	207125	228207	231383	244626	247825	123305	144030	166179	161522	185243	155508	146880	191211	181015
	56.0501	2.45693e+06	998855	1.29368e+06	2.76387e+06	2.4482e+06	2.52982e+06	1.08287e+06	2.6348e+06	2.63391e+06	2.45981e+06	661155	3.24248e+06	2.33296e+06	2.45722e+06	2.42295e+06	3.2415e+06	1.22814e+06	2.43432e+06
	56.0501	1.57364e+06	779783	2.27343e+06	1.98604e+06	1.92311e+06	2.20652e+06	602051	2.2839e+06	1.90349e+06	967158	493730	1.76773e+06	2.0868e+06	2.06791e+06	2.14238e+06	3.71356e+06	2.58275e+06	1.29033e+06
	56.0501	1.13393e+06	557015	1.276e+06	1.00175e+06	1.2345e+06	1.25325e+06	440834	1.17173e+06	1.19168e+06	1.18052e+06	612572	1.18691e+06	1.19666e+06	1.21075e+06	1.16697e+06	1.15842e+06	1.40965e+06	1.93575e+06
	56.0581	330659	376400	376175	439960	469096	289611	529302	289383	515048	483541	339671	505325	473946	407222	432018	367407	611461	591020
	56.0582	1.04242e+06	1.15122e+06	789215	2.98228e+06	1.20824e+06	1.05497e+06	1.18147e+06	1.04982e+06	894151	1.01502e+06	756055	1.11146e+06	1.1057e+06	922725	403481	2.25707e+06	1.29213e+06	1.06789e+06
	56.0582	1.30094e+06	1.29299e+06	1.26394e+06	1.29511e+06	1.34475e+06	1.25552e+06	1.47452e+06	1.08498e+06	1.22675e+06	1.19675e+06	1.55659e+06	1.09157e+06	1.33487e+06	1.71705e+06	490778	1.68667e+06	2.23078e+06	3.04247e+06
	56.9428	1.11814e+06	1.13847e+06	900638	917519	1.15095e+06	1.18373e+06	892197	1.15337e+06	1.0408e+06	1.15104e+06	1.14267e+06	1.12684e+06	1.21787e+06	1.22553e+06	1.27139e+06	1.25899e+06	1.21087e+06	1.04177e+06
	57.034	577451	532015	363636	1.37231e+06	495123	541420	319357	397897	432014	365722	435548	483229	385867	936831	339960	415662	429054	418739
	57.034	1.04532e+06	553027	753044	629587	939497	681878	741372	628120	882001	720466	844529	528209	600159	482860	715017	651428	876592	604036
	57.034	1.22206e+06	799814	772395	575074	1.35959e+06	581142	613016	553761	786399	649778	606541	537557	388257	891446	616833	591070	532055	749680
	57.034	980745	1.42904e+06	903468	816533	938592	710714	876918	838856	1.08569e+06	852806	1.58163e+06	933602	1.53099e+06	630564	958918	818717	1.1268e+06	521235
	57.034	658504	459325	471671	616850	534918	633421	649069	561408	611980	560086	534410	544043	524937	480150	386420	465356	526481	457021
	57.07	4.96588e+06	5.38828e+06	5.10541e+06	4.5911e+06	5.027e+06	5.29118e+06	3.93269e+06	6.63823e+06	4.95898e+06	5.7727e+06	6.86655e+06	5.98068e+06	6.25323e+06	6.86407e+06	4.47622e+06	7.53338e+06	6.92372e+06	6.47138e+06
	57.9354	59629.5	44185.2	44490.5	40369.3	62010.1	54147.5	58279.7	45920	47359.2	47846.3	53365.4	73221.7	44771.8	72883.1	50012.9	54764.8	41826.3	43284.6
	58.0292	119086	114015	121859	153144	167856	195895	198677	202437	207527	98990.1	127329	107460	108232	135262	112910	136875	132325	116679
	58.7794	0	0	0	2844.99	3068.98	3419.97	0	0	0	0	0	3340.73	3283.67	0	0	0	0	0
	58.7794	3483.17	0	0	0	0	0	0	0	0	0	0	0	0	0	3079.06	0	0	0
	59.0497	452145	422402	450393	437912	424904	403352	402201	437133	419125	505527	458620	486295	392066	403641	425124	393344	398393	395216
	59.0497	3.60449e+07	3.57151e+07	7.5029e+07	3.66023e+07	3.63517e+07	3.6008e+07	5.09212e+07	3.30381e+07	3.31415e+07	3.41462e+07	3.46459e+07	3.42885e+07	3.51397e+07	3.43999e+07	3.43363e+07	3.48921e+07	3.47675e+07	3.52716e+07
	59.0497	1.06873e+07	1.05878e+07	1.20519e+07	1.05367e+07	1.08357e+07	1.0487e+07	1.04465e+07	1.08227e+07	1.10452e+07	1.17255e+07	1.14764e+07	1.49953e+07	1.08035e+07	1.10121e+07	1.09454e+07	1.06076e+07	1.04125e+07	1.02842e+07
	59.0497	4.32616e+07	4.37407e+07	5.18602e+07	4.52292e+07	4.45351e+07	4.47296e+07	4.97255e+07	5.0629e+07	5.13171e+07	4.25801e+07	4.33324e+07	4.28134e+07	3.47117e+07	3.42833e+07	3.48684e+07	3.44381e+07	4.31618e+07	3.47355e+07
	59.0497	4.92234e+07	4.95686e+07	1.16886e+08	4.95973e+07	5.06961e+07	4.96111e+07	5.78474e+07	4.83638e+07	5.71065e+07	4.89385e+07	4.87696e+07	4.88034e+07	3.92674e+07	3.85583e+07	3.84318e+07	4.89178e+07	4.91195e+07	4.836e+07
	59.0497	4.16119e+07	4.17234e+07	4.15036e+07	4.15332e+07	4.20691e+07	4.25971e+07	5.26763e+07	4.98926e+07	4.13254e+07	4.18466e+07	3.81723e+07	4.17218e+07	4.24773e+07	3.78213e+07	4.04107e+07	3.74343e+07	3.90165e+07	3.93231e+07
	59.0497	9.97113e+07	9.83017e+07	117538423	9.17101e+07	9.78348e+07	8.9316e+07	5.91327e+07	8.78406e+07	1.08526e+08	8.52958e+07	8.47467e+07	9.79206e+07	8.9768e+07	8.86631e+07	8.77826e+07	8.98249e+07	8.65154e+07	8.8454e+07
	59.0497	3.99371e+07	3.99639e+07	5.92509e+07	3.94948e+07	3.99575e+07	3.94769e+07	4.91808e+07	4.02397e+07	4.92773e+07	3.7075e+07	3.765e+07	3.77941e+07	3.82646e+07	3.77702e+07	3.83404e+07	3.79443e+07	3.81828e+07	3.8596e+07
	59.0497	6.05992e+07	6.09897e+07	8.96082e+07	6.02484e+07	6.03916e+07	5.96912e+07	6.84859e+07	5.80489e+07	3.91305e+07	5.62553e+07	5.58902e+07	5.86415e+07	5.86027e+07	5.83584e+07	5.81334e+07	5.74317e+07	5.63065e+07	5.81409e+07
	59.0497	4.99784e+07	5.06578e+07	4.87783e+07	4.98883e+07	4.95831e+07	4.99768e+07	4.95532e+07	1.07152e+08	5.88928e+07	4.7425e+07	4.75151e+07	4.73145e+07	4.85281e+07	4.73269e+07	4.85346e+07	4.93615e+07	4.86531e+07	4.84394e+07
	59.0609	1.35855e+06	1.37863e+06	1.23126e+06	2.58392e+06	1.4872e+06	1.3674e+06	1.32628e+06	1.14588e+06	1.6314e+06	1.5832e+06	1.29736e+06	1.36187e+06	1.68602e+06	1.09206e+06	1.02582e+06	1.11132e+06	1395539	1.21799e+06
	59.0609	1.30003e+06	1.66861e+06	1.6393e+06	3.46412e+06	1.36502e+06	1.37494e+06	2.08112e+06	1.14311e+06	1.48981e+06	1.55999e+06	887431	1.08141e+06	1.46487e+06	826027	1.45113e+06	1.50684e+06	1.23164e+06	2.81021e+06
	59.0609	1.00601e+06	1.05752e+06	714695	945968	840680	888808	806925	756426	782602	1.03465e+06	1.08496e+06	1.29998e+06	1.05754e+06	755060	3.02469e+06	1.00687e+06	1.05738e+06	945955
	59.0609	999546	986249	917701	966674	1.04793e+06	997239	1.05591e+06	1.0339e+06	1.04131e+06	1.11906e+06	1.48748e+06	1.10877e+06	978302	1.34523e+06	1.67411e+06	1.076e+06	1.10797e+06	644348
	59.0609	1.2206e+06	1.23251e+06	1.14727e+06	1.21189e+06	1.12096e+06	1.22928e+06	1.17596e+06	1.14326e+06	1.23246e+06	1.2356e+06	3.63302e+06	1.11319e+06	2.43074e+06	1.31824e+06	1.28753e+06	1.26402e+06	1.23484e+06	1.06682e+06
	59.0609	811973	848046	1.15431e+06	1.09598e+06	885713	865093	1.44136e+06	1.08346e+06	1.04834e+06	1.13677e+06	1.4012e+06	1.24148e+06	2.00318e+06	1.02442e+06	944433	993278	1.05859e+06	889781
	59.7256	20793.9	22326.8	0	0	0	0	18031.2	0	20699.4	0	0	0	0	0	0	0	0	0
	60.045	2.30016e+06	2.29414e+06	2.15755e+06	3.34644e+06	3.17149e+06	5.03469e+06	3.37305e+06	3.1626e+06	3.04536e+06	6.65551e+06	6.70417e+06	6.69274e+06	2.91049e+06	2.75359e+06	2.88505e+06	6.45637e+06	4.70819e+06	4.5476e+06
	60.0531	921029	879576	1.40042e+06	987467	1.05092e+06	1.09448e+06	924364	1.23716e+06	916044	932467	894379	975605	1.26051e+06	1.10889e+06	2.67081e+06	1.1575e+06	1.48279e+06	995986
	60.0531	1.15228e+06	1.09934e+06	2.21639e+06	1.00467e+06	1.46404e+06	1.03343e+06	1.17082e+06	1.68536e+06	1.11536e+06	975512	1.57879e+06	1.27843e+06	1.20494e+06	1.39995e+06	1.44152e+06	1.05722e+06	1.51607e+06	1.80046e+06
	60.0531	1.48958e+06	2.56863e+06	2.19278e+06	2.54947e+06	2.83804e+06	2.02133e+06	2.3746e+06	2.22885e+06	2.30933e+06	587521	1.76118e+06	2.39966e+06	2.6499e+06	2.69049e+06	4.40459e+06	1.43351e+06	2.16744e+06	3.84753e+06
	60.0531	1.6027e+06	1.58941e+06	1.16496e+06	1.78692e+06	1.61163e+06	1.66005e+06	1.59185e+06	1.58508e+06	1.53985e+06	4.61943e+06	1.77486e+06	1.56243e+06	1.07801e+06	1.64253e+06	1.53506e+06	1.76427e+06	1.34443e+06	1.32672e+06
	60.0531	2.87328e+06	2.81279e+06	2.87816e+06	3.06191e+06	2.81796e+06	2.82852e+06	3.12477e+06	2.94298e+06	2.93844e+06	5.24658e+06	2.71161e+06	2.94455e+06	2.88826e+06	1.49262e+06	4.14655e+06	3.72758e+06	3.80093e+06	2.74181e+06
	60.0531	1.70216e+06	1.30026e+06	1.41185e+06	1.35849e+06	1.66377e+06	1.55044e+06	1.31279e+06	1.341e+06	1.42131e+06	2.06579e+06	1.35134e+06	1.58817e+06	1.60756e+06	1.29827e+06	1.40509e+06	1.34355e+06	1.3476e+06	1.51269e+06
	60.0531	1.95366e+06	1.87729e+06	1.97969e+06	2.0339e+06	1.90084e+06	1.98463e+06	1.88419e+06	1.91985e+06	1.791e+06	2.05528e+06	1.8597e+06	1.83928e+06	1.86989e+06	1.249e+06	959616	2.66133e+06	1.09547e+06	2.49326e+06
	60.0531	1.44779e+06	1.32775e+06	1.44445e+06	1.44811e+06	1.34671e+06	1.43509e+06	1.33545e+06	1.39993e+06	1.22233e+06	1.37972e+06	1.44867e+06	1.34192e+06	1.54841e+06	1.19124e+06	1.71864e+06	1.78921e+06	1.64642e+06	1.75286e+06
	60.0562	1.55619e+07	1.62518e+07	1.65217e+07	6.89187e+06	7.45085e+06	7.76154e+06	2.94908e+07	3.11631e+07	3.23685e+07	3.14217e+07	3.15628e+07	3.98036e+07	4.89892e+07	5.58671e+07	5.9185e+07	1.1809e+07	1.78672e+07	2.57314e+07
	60.0813	425125	1.43993e+07	422138	6.21323e+06	7.15049e+06	7.45742e+06	2.8284e+07	2.76845e+07	2.89571e+07	2.93684e+07	2.94653e+07	839450	338123	367637	993065	362915	987714	2.40118e+07
	60.0813	536738	446395	665179	524859	497257	475544	445758	478904	442390	465847	432571	351767	341417	796457	427332	264636	381653	392265
	60.0813	1.06542e+06	606529	513453	522828	517616	561779	521461	475835	539078	374654	480322	975125	951102	706223	304256	371864	676043	435963
	60.0813	2.29179e+06	2.48161e+06	386106	2.48798e+06	2.61939e+06	961383	2.4435e+06	2.04593e+06	327093	2.17427e+06	2.24678e+06	1.46581e+06	956865	2.30449e+06	2.08203e+06	1.54537e+06	989351	900229
	60.0813	1.28249e+06	768294	1.1091e+06	628653	590835	583426	595204	545387	561459	533422	670943	599061	1.03413e+06	557103	750448	642763	622678	507722
	60.0813	1.15228e+06	1.09934e+06	1.10598e+06	1.00467e+06	1.46404e+06	1.03343e+06	1.17082e+06	1.44484e+06	1.11536e+06	975512	1.34523e+06	1.27843e+06	944474	463540	792474	1.41485e+06	748050	355571
	60.0813	824955	1.73154e+06	2.39286e+06	1.928e+06	1.63489e+06	806053	1.93291e+06	1.58895e+06	1.83964e+06	1.84932e+06	1.70406e+06	904062	1.56213e+06	1.82341e+06	782368	2.12175e+06	2.13155e+06	1.61144e+06
	60.0813	419863	552424	483675	441763	486170	484660	408197	423900	434557	530234	425460	147713	980955	542903	614207	289401	1.03741e+06	473020
	60.0813	531492	953741	1.38204e+06	828702	862504	752712	825807	783938	732535	754931	741960	665875	392773	912053	980346	503566	476804	704823
	60.0813	548125	792171	835239	943914	942864	944474	891566	792518	804763	894945	903282	1.29097e+06	435271	1.56787e+06	1.13914e+06	1.04024e+06	694084	884907
	60.0813	1.34728e+06	978265	1.06501e+06	1.04325e+06	1.08276e+06	590383	826684	1.04942e+06	822339	958977	979787	451494	1.81007e+06	768924	750645	1.36798e+06	715205	1.04172e+06
	60.0813	1.04067e+06	548331	603038	558743	600231	547241	597452	566012	523256	556464	529131	500060	498058	757478	875169	520021	315751	501632
	60.0813	546917	687396	418444	699891	703377	732447	707870	671893	713922	666084	656196	898291	1.10887e+06	929327	907126	889198	179982	645441
	60.0813	156644	322139	464082	379035	358398	337955	330693	366832	313082	313095	286832	309257	215742	221524	301267	403673	357036	267097
	60.0813	2.10971e+06	1.3109e+06	741495	1.40922e+06	1.20822e+06	1.04886e+06	1.23004e+06	1.05793e+06	1.17873e+06	1.36467e+06	1.11554e+06	641491	757019	2.72466e+06	786852	1.82519e+06	1.38459e+06	1.2837e+06
	60.0813	722099	684731	688290	706352	646727	728632	573776	637289	654519	670636	647129	827372	899748	531993	763333	2.01616e+06	268933	671888
	60.0813	1.02407e+06	1.00736e+06	992385	997374	997930	1.04718e+06	993108	898746	999651	936368	930091	594930	530187	617791	1.32034e+06	553688	1.08535e+06	973046
	61.029	2.96504e+06	1.32153e+06	3.13412e+06	2.91693e+06	3.0943e+06	3.0925e+06	3.33603e+06	2.884e+06	3.37231e+06	1.67569e+06	881169	567660	2.80828e+06	684659	3.23712e+06	2.8389e+06	716469	999995
	61.029	1.33367e+06	1.08673e+06	1.07573e+06	2.21164e+06	1.96488e+06	1.45086e+06	1.0908e+06	1.19223e+06	1.10391e+06	1.19352e+06	2.15604e+06	1.1554e+06	1.71683e+06	1.9721e+06	1.23403e+06	1.37962e+06	1.18434e+06	1.14262e+06
	61.029	851394	1.13504e+06	827028	974699	1.13015e+06	695052	946448	770855	957460	2.55025e+06	1.07508e+06	755029	1.07378e+06	811585	812779	1.26813e+06	1.76725e+06	1.11199e+06
	61.029	1.22746e+06	893044	1.12143e+06	1.04956e+06	1.1336e+06	1.06073e+06	889933	607792	1.21582e+06	646424	1.33956e+06	1.10482e+06	862323	1.09531e+06	1.12852e+06	1.11543e+06	1.07489e+06	2.02242e+06
	61.029	1.26753e+06	1.67894e+06	789700	2.57575e+06	1.20386e+06	1.17726e+06	907792	893847	1.22727e+06	862269	1.14806e+06	1.16285e+06	2.49001e+06	1.20406e+06	656940	1.07533e+06	1.33876e+06	1.21404e+06
	61.029	1.27056e+06	964083	841329	839203	1.37463e+06	870038	1.10857e+06	1.93105e+06	1.0691e+06	908345	1.06966e+06	1.35099e+06	977882	1.33865e+06	2.61258e+06	1.35888e+06	1.10435e+06	1.35932e+06
	61.029	1.13011e+06	995108	1.19288e+06	1.56541e+06	1.30251e+06	821902	810538	1.51584e+06	1.13364e+06	1.22476e+06	1.16272e+06	1.00508e+06	808440	1.20194e+06	1.20751e+06	1.13082e+06	1.21502e+06	1.1172e+06
	61.029	845606	713717	815952	1.76637e+06	952493	1.21403e+06	781713	357774	808814	837053	1.07086e+06	753495	813262	789768	725379	815386	814155	842053
	61.0402	8.3327e+06	7.95672e+06	8.22143e+06	7.72136e+06	7.70077e+06	7.34194e+06	7.26481e+06	7.21002e+06	7.05092e+06	7.85314e+06	7.67452e+06	7.64965e+06	7.39305e+06	7.34644e+06	7.23056e+06	7.37654e+06	7.23095e+06	7.20656e+06
	61.0402	1.52334e+06	1.64613e+06	1.54894e+06	1.23542e+06	1.43335e+06	1.35162e+06	1.199e+06	1.33195e+06	1.28676e+06	1.50724e+06	1.48449e+06	1.3825e+06	1.37676e+06	1.29043e+06	1.31772e+06	1.3766e+06	1.33689e+06	1.34026e+06
	61.0402	2.02704e+06	1.8304e+06	1.96761e+06	1.78432e+06	1.76425e+06	1.75727e+06	1.71285e+06	1.68544e+06	1.69778e+06	1.72837e+06	1.74472e+06	1.71974e+06	1.76315e+06	1.7411e+06	1.74956e+06	1.78989e+06	1.70286e+06	1.65166e+06
	61.0402	6.79661e+06	6.92743e+06	6.96497e+06	6.06669e+06	5.9601e+06	5.87087e+06	5.95278e+06	5.82424e+06	6.01392e+06	3.32937e+06	3.6104e+06	3.57973e+06	4.86051e+06	4.59234e+06	4.5165e+06	3.01076e+06	2.94001e+06	76332.5
	61.0402	2.72466e+06	2.76508e+06	2.80472e+06	2.13117e+06	2.13235e+06	2.14428e+06	2.06861e+06	1.96681e+06	2.02903e+06	2.79325e+06	2.7588e+06	2.76033e+06	2.65492e+06	2.67524e+06	2.77219e+06	2.63755e+06	2.69784e+06	2.70935e+06
	62.0606	2.9937e+06	3.01111e+06	3.8206e+06	2.49229e+06	3.06847e+06	2.91021e+06	4.65539e+06	4.49414e+06	3.83243e+06	844389	837710	808055	1.12218e+06	1.09283e+06	1.12861e+06	1.63029e+06	1.6398e+06	1.29106e+06
	62.9296	464032	422851	414297	392081	419852	431462	435763	382997	401996	439078	421275	422051	429284	423194	467805	435675	504020	449470
	64.7324	0	0	0	0	0	0	0	18511.5	0	0	0	0	0	0	0	0	0	0
	65.039	492050	606825	534140	291962	320116	323483	1.14876e+06	1.33779e+06	1.21457e+06	301708	252058	400133	136907	169727	168791	132678	131364	112465
	65.0602	187131	174394	168939	119311	201955	135423	121327	215623	162659	192663	89418.4	179380	118441	158267	104374	98629.1	102686	66984.5
	65.0602	488800	601861	483388	506742	478791	562547	605351	477566	542254	457891	452419	706919	805760	610680	505173	443371	420654	487369
	65.0603	2.69478e+06	1.441e+06	1.74044e+06	1.43273e+06	2.68926e+06	1.71476e+06	2.06046e+06	2.58174e+06	2.36156e+06	1.50388e+06	1.54473e+06	1.49209e+06	1.64426e+06	1.44982e+06	1.4013e+06	1.53076e+06	1.58283e+06	1.54843e+06
	65.0603	484148	628073	524332	1.10254e+06	527296	1.11573e+06	2.07065e+06	2.95621e+06	1.83507e+06	1.61167e+06	606003	1.09017e+06	1.82561e+06	3.00259e+06	1.83684e+06	670201	1.01722e+06	967384
	65.0603	1.55546e+06	1.73043e+06	1.68493e+06	1.51209e+06	1.65634e+06	1.65957e+06	1.97268e+06	1.77929e+06	1.82026e+06	2.05199e+06	3.29545e+06	1.93422e+06	1.45655e+06	1.61917e+06	1.79995e+06	2.73844e+06	1.72484e+06	1.94904e+06
	65.0603	731687	706936	700214	667558	688904	651733	1.03414e+06	863730	1.39817e+06	1.1416e+06	567637	1.30585e+06	362703	392735	569108	491383	386388	441606
	65.0603	3.47266e+06	1.71567e+06	2.7347e+06	2.06867e+06	2.27525e+06	2.16743e+06	2.29118e+06	1.78165e+06	2.27812e+06	2.13262e+06	2.02611e+06	2.35753e+06	2.80016e+06	2.46213e+06	2.10227e+06	2.08521e+06	2.15522e+06	2.03701e+06
	65.0603	1.41604e+06	2.67166e+06	1.06178e+06	1.75142e+06	526402	1.21448e+06	1.60406e+06	1.22144e+06	2.61257e+06	1.52019e+06	2.22372e+06	997989	2.81324e+06	1.63005e+06	1.38753e+06	1.46318e+06	1.17154e+06	1.4563e+06
	65.0603	1.63445e+06	1.9466e+06	1.21389e+06	2.23056e+06	2.60241e+06	3.31252e+06	2.46746e+06	2.00288e+06	2.87987e+06	2.40613e+06	1.48035e+06	1.97356e+06	3.61451e+06	2.87813e+06	2.33146e+06	2.61411e+06	2.1699e+06	2.26232e+06
	65.0603	2.01239e+06	2.70452e+06	950973	2.1012e+06	3.30464e+06	1.89938e+06	2.30377e+06	2.9815e+06	1.3616e+06	2.18364e+06	1.28855e+06	2.59218e+06	934802	2.24209e+06	3.38936e+06	2.08679e+06	1.4863e+06	2.20964e+06
	65.0603	1.53803e+06	1.82746e+06	2.11749e+06	1.71389e+06	1.73578e+06	4.06927e+06	1.83959e+06	1.22197e+06	2.38365e+06	2.02025e+06	1.26108e+06	1.66867e+06	4.51201e+06	1.96e+06	3.95501e+06	1.95199e+06	1.4865e+06	1.9904e+06
	65.0603	1.27339e+06	1.37929e+06	1.63442e+06	994051	878425	1.11073e+06	927512	1.10634e+06	1.32172e+06	1.13597e+06	1.0739e+06	1.09091e+06	1.60746e+06	1.48738e+06	2.98618e+06	1.07116e+06	947310	1.24567e+06
	65.9552	0	0	0	0	0	17441.5	0	0	0	0	0	0	0	0	0	0	0	0
	66.0666	0	0	0	0	0	0	0	0	0	0	0	0	0	0	0	0	0	0
	67.0547	1.19983e+06	1.28003e+06	1.43345e+06	916800	1.05145e+06	1.19658e+06	989526	1.30886e+06	1.20634e+06	1.43475e+06	4.21834e+06	4.3625e+06	1.78025e+06	1.58217e+06	1.76669e+06	1.17629e+06	1.59699e+06	1.58036e+06
	67.0547	2.60055e+06	2.65582e+06	2.98089e+06	2.5249e+06	2.79933e+06	3.03526e+06	3.50986e+06	3.15656e+06	2.55326e+06	3.39535e+06	3.62061e+06	3.42742e+06	3.09685e+06	2.94269e+06	3.21305e+06	3.71578e+06	3.65573e+06	3.36818e+06
	67.0548	1.15801e+07	1.29519e+07	1.25294e+07	7.17414e+06	1.16055e+07	1.23775e+07	9.6649e+06	1.27606e+07	1.05005e+07	1.64788e+07	1.71382e+07	1.60963e+07	1.70117e+07	1.66308e+07	1.73283e+07	1.92181e+07	1.78158e+07	1.63834e+07
	67.0548	904642	913710	1.0304e+06	517293	761646	757966	940001	944526	901855	984823	955609	1.08814e+06	1.08453e+06	1.11136e+06	1.04709e+06	933642	970021	996466
	67.5386	0	0	0	3145.64	3280.51	0	3822.63	3292.36	0	0	0	0	3270.11	0	0	3084.01	6870.62	0
	67.5386	0	0	3252.41	0	0	0	3513.11	0	11621.4	0	6319.02	0	7648.52	0	2931.83	3285.53	0	0
	68.9977	1.49125e+06	1.46797e+06	1.31561e+06	1.56257e+06	1.53182e+06	1.40838e+06	1.41934e+06	1.38645e+06	1.42341e+06	1.43065e+06	1.39193e+06	1.7461e+06	1.40648e+06	1.31875e+06	1.3969e+06	1.47658e+06	1.43374e+06	1.38673e+06
	69.034	1.59706e+06	1.5327e+06	989111	740263	720705	814729	868163	1.02544e+06	915622	2.63827e+06	1.62531e+06	2.34929e+06	1.03078e+06	948349	1.14804e+06	1.19741e+06	1.38328e+06	1.24895e+06
	69.034	4.48698e+06	5.00911e+06	4.88881e+06	4.65823e+06	5.00777e+06	5.53365e+06	4.73759e+06	5.07984e+06	5.68346e+06	4.89442e+06	5.18815e+06	5.16505e+06	4.17298e+06	4.42677e+06	4.59678e+06	4.54691e+06	4.25528e+06	4.28438e+06
	69.034	185250	207783	240210	178971	159329	133351	160569	150559	144422	120004	152981	160445	156138	167989	148941	156181	167641	147045
	69.034	4.89911e+06	4.93763e+06	3.5852e+06	1.40454e+06	1.81177e+06	2.02028e+06	5.28759e+06	5.2785e+06	5.37654e+06	5.95518e+06	5.68016e+06	6.16424e+06	954570	379449	379850	1.16833e+06	1.18819e+06	1.18661e+06
	69.0704	2.61871e+07	2.65513e+07	2.6224e+07	2.51831e+07	2.61685e+07	2.72678e+07	2.55113e+07	2.68344e+07	2.67632e+07	2.82993e+07	2.75407e+07	2.69177e+07	2.70751e+07	2.54486e+07	2.50919e+07	2.57496e+07	2.71975e+07	2.63358e+07
	69.0704	6.55567e+07	6.44019e+07	6.46181e+07	6.40293e+07	6.40503e+07	6.50735e+07	6.06844e+07	6.06616e+07	6.10846e+07	6.41588e+07	6.29091e+07	6.65572e+07	6.16461e+07	6.19002e+07	6.14988e+07	6.19911e+07	6.11342e+07	6.04983e+07
	69.0704	3.25397e+07	3.15305e+07	2.49663e+07	3.20053e+07	3.13513e+07	2.48873e+07	3.08175e+07	2.45673e+07	3.0647e+07	2.36162e+07	2.98336e+07	2.43154e+07	2.45898e+07	2.42913e+07	2.46363e+07	2.46487e+07	2.386e+07	2.39103e+07
	69.0704	3.30047e+07	3.13267e+07	3.08433e+07	3.1591e+07	3.25753e+07	3.09344e+07	3.07014e+07	3.1691e+07	3.1897e+07	2.95703e+07	2.92494e+07	3.08509e+07	3.00001e+07	2.88955e+07	2.9723e+07	2.96927e+07	3.07358e+07	2.97007e+07
	70.0293	408904	247450	437824	296102	299594	275245	586036	870086	828606	98249.6	56835.1	89607.1	93976.2	78808.9	86136.8	85617.8	82543.4	87603.9
	70.0655	2.45103e+06	2.32404e+06	2.29924e+06	2.29865e+06	2.51115e+06	2.28084e+06	2.29341e+06	2.43974e+06	2.34516e+06	2.66723e+06	2.53602e+06	2.49447e+06	2.00548e+06	2.5795e+06	2.18068e+06	2.73785e+06	2.32977e+06	2.17294e+06
	70.0656	2.29451e+06	2.20044e+06	891761	1.17441e+06	1.23961e+06	1.21967e+06	3.71275e+06	1.90572e+06	1.55413e+06	805124	765326	859016	2.51163e+06	896064	910027	1.08417e+06	897197	877930
	70.0656	305913	284464	301896	318609	315056	305118	323532	323643	323318	289745	287149	271451	285135	258685	255915	281090	249784	271704
	70.0657	1.07349e+07	1.06685e+07	8.92063e+06	1.08711e+07	1.05426e+07	1.09052e+07	1.48431e+07	1.50341e+07	1.73229e+07	4.34281e+06	4.16214e+06	3.93499e+06	5.0092e+06	4.07683e+06	4.27733e+06	4.03567e+06	5.13134e+06	5.00292e+06
	70.0657	814010	2.50589e+06	1.85801e+06	2.54375e+06	2.58493e+06	1.42422e+06	1.65919e+06	1.87936e+06	2.47198e+06	1.80273e+06	1.83705e+06	689821	1.29275e+06	607898	1.71195e+06	2.8578e+06	2.18632e+06	1.56886e+06
	70.0657	1.56187e+06	1.21528e+06	1.25577e+06	1.25879e+06	1.37656e+06	1.73433e+06	1.81973e+06	1.85769e+06	1.22737e+06	1.28034e+06	1.27473e+06	1.52466e+06	813409	1.54274e+06	1.58463e+06	1.1713e+06	990068	1.4596e+06
	70.0657	1.35921e+06	1.35916e+06	1.41752e+06	1.3272e+06	1.43585e+06	1.35259e+06	1.45309e+06	1.3048e+06	1.51652e+06	1.81657e+06	1.55443e+06	1.37126e+06	3.0018e+06	1.76775e+06	1.77434e+06	1.40541e+06	1.3336e+06	1.39225e+06
	70.0657	1.2442e+06	1.36115e+06	1.2618e+06	1.42861e+06	1.29635e+06	1.26693e+06	498916	1.6424e+06	1.33599e+06	1.2958e+06	1.28354e+06	1.2007e+06	1.53566e+06	2.42074e+06	4.641e+06	1.31329e+06	1.30996e+06	1.60102e+06
	70.0657	1.30623e+06	1.91588e+06	987125	1.72134e+06	1.89852e+06	1.10744e+06	3.32931e+06	609201	1.56673e+06	972139	955838	1.12163e+06	1.174e+06	1.4053e+06	1.78765e+06	1.61297e+06	1.61647e+06	1.08987e+06
	70.0657	1.15434e+06	1.62306e+06	1.14206e+06	1.85724e+06	1.56825e+06	3.11821e+06	1.07097e+06	1.67217e+06	1.74793e+06	1.97783e+06	2.97122e+06	1.10095e+06	1.17314e+06	1.90846e+06	955785	1.77719e+06	1.87972e+06	3.16987e+06
	70.0657	1.18886e+06	1.18567e+06	1.1656e+06	1.2035e+06	1.15018e+06	2.1261e+06	1.14133e+06	1.16404e+06	1.16269e+06	1.6723e+06	1.6354e+06	1.08554e+06	1.54833e+06	1.46082e+06	1.34612e+06	1.16102e+06	1.25279e+06	1.56703e+06
	70.0737	1.15152e+06	2.10504e+06	1.3993e+06	2.00937e+06	3.38554e+06	3.66421e+06	1.60995e+06	1.66538e+06	1.07126e+06	3.33774e+06	1.47738e+06	1.60426e+06	2.15628e+06	1.87065e+06	1.99173e+06	3.95521e+06	1.53564e+06	1.70145e+06
	70.0738	2.30978e+06	2.24091e+06	2.39579e+06	2.29856e+06	2.43759e+06	2.6674e+06	4.13205e+06	3.9705e+06	2.59059e+06	2.55404e+06	2.54745e+06	2.49632e+06	2.7643e+06	2.23794e+06	2.50525e+06	2.37962e+06	2.22666e+06	2.55979e+06
	70.0738	1.85785e+06	1.99106e+06	1.87988e+06	5.37805e+06	1.84331e+06	1.84545e+06	2.17231e+06	2.15183e+06	2.19803e+06	1.35581e+06	2.17042e+06	1.80737e+06	2.22735e+06	2.07168e+06	1.98806e+06	1.14514e+06	2.21206e+06	2.08885e+06
	70.0738	1.41446e+06	1.48137e+06	4.09476e+06	1.36984e+06	1.35606e+06	1.40892e+06	1.43924e+06	1.33574e+06	1.40048e+06	1.61367e+06	1.71128e+06	1.27511e+06	1.36639e+06	1.38398e+06	1.36118e+06	1.58937e+06	1.56316e+06	1.49482e+06
	70.9423	539363	606568	478060	494934	465190	463285	540409	451399	467630	516076	516325	439850	469085	564166	522368	465202	592467	503409
	71.0132	176300	262191	190380	131137	242867	265150	228271	207891	226314	194013	234938	192583	157613	174143	191418	169667	211885	222054
	71.0496	2.19285e+06	2.21656e+06	2.44642e+06	2.12747e+06	2.22088e+06	2.3628e+06	3.2419e+06	2.20496e+06	3.21563e+06	2.22037e+06	2.60875e+06	2.56259e+06	2.03258e+06	2.11687e+06	3.11423e+06	2.44193e+06	2.59568e+06	2.17942e+06
	71.0496	1.90681e+06	1.0265e+06	1.79001e+06	1.16607e+06	1.06419e+06	682392	922559	1.04767e+06	746031	1.20994e+06	698348	1.18798e+06	607778	582466	708588	1.41707e+06	2.04983e+06	973550
	71.0496	324656	322158	375522	332418	298686	315911	329527	316374	365344	322289	235106	309812	316677	559237	323289	849217	594397	278860
	71.0496	2.46626e+06	2.45073e+06	2.84319e+06	1.72481e+06	2.20058e+06	1.37624e+06	1.99732e+06	2.5291e+06	1.2233e+06	2.83065e+06	1.34265e+06	2.62871e+06	2.90195e+06	2.94517e+06	1.78833e+06	2.88831e+06	3.3069e+06	2.38914e+06
	71.0496	726454	546364	302151	468523	447294	410857	518152	533520	788820	374008	270034	390126	662552	284818	272990	264510	363705	401821
	71.0497	666105	250082	867177	644596	1.50232e+06	721969	688755	715783	421748	859527	811707	629251	796454	590962	527538	1.10869e+06	438655	629959
	71.0497	974475	814653	681485	984867	1.07368e+06	604806	1.09441e+06	1.00755e+06	441314	999326	946567	2.01179e+06	1.05561e+06	952196	615311	675865	993317	1.04997e+06
	71.0497	612966	543162	511700	422652	671591	468249	437870	470662	1.06562e+06	456450	408808	516393	549763	603924	547914	410983	630741	514517
	71.0497	642697	660888	703440	581902	571416	624612	863149	772916	1.00117e+06	631961	692391	675265	436591	582227	1.44705e+06	624112	959385	543244
	71.0497	298337	633508	462053	400627	583096	657428	473923	494433	420846	462871	449060	451744	302913	362608	489515	738340	393274	327929
	71.0497	436753	463695	409488	434234	361342	346373	433519	437072	539261	342289	337312	403741	177426	308973	258666	366194	610435	331546
	71.0497	252938	260140	325335	267092	260212	263421	240648	267932	468313	273899	354288	271946	398467	210589	249699	300083	317504	309334
	71.0497	1.51395e+06	684956	530940	635959	634251	491811	559231	675607	538137	647507	432425	684859	418002	608684	576912	346164	1.43293e+06	549385
	71.0497	458603	313724	476914	330003	382185	379153	400332	389307	1.04551e+06	387422	497898	322791	473770	432501	367309	758093	144396	340692
	71.0497	265728	368018	251560	275821	309210	449705	268296	278612	715804	200886	213848	298469	892216	509957	235551	234954	260516	203798
	71.0497	234457	444666	748344	449252	429049	362687	456355	453801	240156	364752	924572	423171	224141	849015	806127	244070	294742	359850
	71.0497	271858	221151	118595	217799	215078	320310	213474	178875	299186	194635	298248	180328	229839	211736	389181	220272	213215	180416
	71.069	311961	307160	285634	391685	373646	393454	538590	481388	535711	118606	153725	131932	131359	154241	172666	170701	144906	185867
	71.086	4.70369e+06	4.46969e+06	5.26226e+06	3.42781e+06	4.1619e+06	5.22802e+06	2.76885e+06	4.67843e+06	5.07595e+06	2.57755e+06	3.89733e+06	2.17607e+06	2.05149e+06	2.37753e+06	2.1915e+06	5.69748e+06	3.61302e+06	5.60465e+06
	71.0861	1.75101e+06	3.03134e+06	1.92556e+06	1.8397e+06	2.02159e+06	1.95049e+06	2.00142e+06	1.68266e+06	5.08946e+06	1.93579e+06	2.06945e+06	1.82388e+06	712318	1.34427e+06	1.80888e+06	1.8383e+06	1.66371e+06	1.44248e+06
	71.0861	3.95629e+06	4.5184e+06	3.7746e+06	4.13883e+06	3.99429e+06	4.31228e+06	6.69417e+06	4.46338e+06	6.76442e+06	4.33161e+06	3.94492e+06	3.77748e+06	3.76407e+06	6.07532e+06	4.26874e+06	3.86484e+06	3.91699e+06	3.72725e+06
	71.0861	936295	1.84496e+06	1.4169e+06	4.94402e+06	1.60064e+06	1.00563e+06	1.24697e+06	1.47982e+06	1.6122e+06	1.3914e+06	1.81385e+06	1.78515e+06	1.52066e+06	2.34825e+06	1.42836e+06	1.78359e+06	1.4893e+06	3.96221e+06
	71.0861	2.69821e+06	3.97383e+06	1.7369e+06	1.06806e+06	2.52437e+06	2.51156e+06	6.73036e+06	1.64402e+06	1.24866e+06	4.44876e+06	2.89259e+06	3.41463e+06	682070	3.56468e+06	4.46608e+06	2.4548e+06	1.59796e+06	2.82817e+06
	71.0861	1.70872e+06	1.95069e+06	4.18873e+06	1.59317e+06	1.5329e+06	1.54955e+06	1.5728e+06	1.23029e+06	1.49734e+06	1.51836e+06	1.82417e+06	1.29574e+06	2.21136e+06	2.31943e+06	1.55729e+06	1.44176e+06	603106	2.21032e+06
	71.0861	1.81481e+06	2.11869e+06	2.7445e+06	3.06381e+06	1.49065e+06	1.84692e+06	2.39623e+06	1.87025e+06	1.56855e+06	1.71523e+06	3.23149e+06	2.831e+06	1.70777e+06	1.79024e+06	1.58822e+06	1.78909e+06	1.68407e+06	1.75661e+06
	71.0861	598633	1.60643e+06	2.17745e+06	3.72152e+06	1.78561e+06	1.28027e+06	1.60009e+06	2.41317e+06	1.90919e+06	618049	583564	1.43172e+06	1.49313e+06	4.07149e+06	1.88357e+06	611153	3.47078e+06	1.52214e+06
	71.0861	2.13755e+06	2.73705e+06	1.28002e+06	3.74398e+06	2.38729e+06	2.44567e+06	1.19513e+06	3.0475e+06	2.41358e+06	1.49663e+06	600763	3.90491e+06	1.92205e+06	2.2325e+06	1.21031e+06	1.53238e+06	1.3195e+06	1.76442e+06
	71.9298	1.24442e+06	1.35664e+06	1.24123e+06	1.24462e+06	1.26152e+06	1.29819e+06	1.27554e+06	1.3674e+06	1.35836e+06	1.72831e+06	1.74636e+06	1.68773e+06	1.77725e+06	1.77179e+06	1.60618e+06	1.54541e+06	1.77333e+06	1.88789e+06
	72.0813	1.28171e+08	1.29695e+08	129974210	1.20916e+08	1.20944e+08	1.20675e+08	1.82857e+08	1.87087e+08	1.78422e+08	1.56473e+07	1.4577e+07	1.28481e+07	2.53696e+07	2.30694e+07	2.23415e+07	1.50398e+07	1.60607e+07	1.47709e+07
	72.9376	1.2499e+07	1.17659e+07	1.17267e+07	1.17498e+07	1.1994e+07	1.21138e+07	1.28555e+07	1.21706e+07	1.22419e+07	1.24376e+07	1.24914e+07	1.22134e+07	1.26294e+07	1.27587e+07	1.27136e+07	1.29459e+07	1.30221e+07	1.17525e+07
	72.958	139291	120493	94410.6	94312.6	119209	121513	130651	156652	149801	152446	103269	116283	123716	125270	132554	140110	129633	143267
	72.9724	95919.8	153725	90425.1	110041	114499	91642.5	113729	133102	103314	119648	122078	125577	100644	110533	107670	116640	109622	117052
	73.0289	376577	248672	347613	353403	309794	207788	382501	366805	303838	295817	279402	412640	267169	222756	252017	258348	375854	286981
	73.0653	9.69934e+07	2.3956e+08	3.97926e+08	251427966	2.42086e+08	2.43646e+08	2.24836e+08	2.26627e+08	4.41401e+08	2.27177e+08	2.23788e+08	2.58371e+08	2.27461e+08	2.26522e+08	374548073	2.34699e+08	2.29619e+08	2.31568e+08
	73.0653	2.81e+06	2.9206e+06	5.22484e+06	2.6912e+06	2.25006e+06	2.69776e+06	3.33671e+06	3.67411e+06	2.14245e+06	2.82395e+06	3.84138e+06	2.90394e+06	3.60773e+06	2.85202e+06	2.04256e+06	2.42523e+06	2.46532e+06	3.76632e+06
	73.0653	8.07021e+08	4.1857e+08	4.62798e+08	4.10371e+08	1.11384e+08	4.04493e+08	2.81546e+08	2.87342e+08	3.86373e+08	4.04416e+08	4.89416e+08	5.0119e+08	4.5216e+08	4.73509e+08	6.3423e+08	4.73095e+08	3.33529e+08	4.09672e+08
	73.0653	6.06042e+08	3.61257e+08	254507583	3.07049e+08	2.54346e+08	3.07137e+08	3.63943e+08	3.01612e+08	2.49526e+08	2.97976e+08	5.92277e+08	5.12794e+08	5.34949e+08	3.16482e+08	6.29313e+08	323788949	5.27774e+08	2.6116e+08
	73.0653	2.59512e+08	2.52e+08	3.07586e+08	2.5621e+08	2.96598e+08	3.0583e+08	6.08089e+08	2.00421e+08	2.51705e+08	2.82741e+08	3.35258e+08	2.99915e+08	2.51361e+08	3.0717e+08	2.59127e+08	3.11279e+08	5.06432e+08	3.06114e+08
	73.0846	3.2785e+08	3.38222e+08	2.73352e+08	1.30243e+06	914510	2.97988e+06	3.26253e+08	2.81375e+08	3.18548e+08	842787	692962	3.32043e+08	2.78211e+08	846229	668763	924357	3.30656e+08	2.86909e+08
	73.0846	5.63959e+06	5.69122e+06	5.86274e+06	5.26445e+06	5.35698e+06	5.45684e+06	8.47353e+06	8.58e+06	7.95129e+06	608932	564821	551255	1.03901e+06	1.12181e+06	1.09364e+06	628309	667814	584724
	73.9381	193668	151631	123384	160363	204124	200196	208797	172073	176802	196545	188833	161191	144515	165823	146002	182522	198941	178082
	73.9454	40818.3	30589.9	42965.9	41924.6	40698.5	34848.7	33662.1	35045.8	32357	23142.3	43503.8	43672.7	31975.8	41441.6	40681	39659.2	46797.2	48954.2
	73.9454	128021	110489	170801	123155	180251	133087	160875	111868	135542	133357	133954	183207	117427	150702	117171	126412	137332	179538
	73.9692	241464	197200	197758	195292	211173	207343	235645	230364	160339	147494	148854	156902	168566	206792	184070	212505	219378	197856
	73.9693	138771	132648	166086	130776	123366	178107	163935	167789	122368	85983.6	62780.5	51431.1	63713.1	56701.7	48108.8	108086	64465.3	59324.9
	74.0242	151044	154260	174946	197110	222922	219765	217638	200497	152918	85983.6	104177	96431.3	137276	119983	105393	108086	124900	136254
	74.0686	4.36453e+06	2.03474e+07	1.71572e+07	3.25275e+07	1.12681e+07	1.0802e+07	1.87968e+07	1.89457e+07	4.16653e+06	1.76044e+07	1.80734e+07	1.85429e+07	2.68767e+07	1.91364e+07	1.68029e+07	1.80477e+07	1.58195e+07	1.82545e+07
	74.0686	1.52646e+07	1.53298e+07	1.19109e+07	1.52942e+07	2.15105e+07	1.51821e+07	1.14913e+07	1.35978e+07	1.46778e+07	1.15248e+07	3.1877e+07	1.3293e+07	1.43855e+07	1.46272e+07	9.61834e+06	9.32869e+06	9.2344e+06	1.16923e+07
	74.0686	1.35129e+07	1.88131e+07	1.37418e+07	8.22617e+06	1.1171e+07	1.06404e+07	1.65961e+07	1.28592e+07	2.54357e+07	1.27001e+07	3.33786e+07	3.29567e+07	3.54505e+07	3.52386e+07	1.30695e+07	1.90237e+07	1.60788e+07	1.08377e+07
	74.0686	2.03687e+07	1.18909e+07	1.66979e+07	1.13743e+07	1.1885e+07	1.56607e+07	1.16012e+07	1.38741e+07	2.66023e+07	4.49324e+07	4.13538e+07	3.03482e+07	1.32378e+07	9.69916e+06	2.07697e+07	3.03838e+07	9.47187e+06	3.54934e+07
	74.0686	1.75615e+07	1.36896e+07	2.27483e+07	1.6931e+07	3.47558e+07	1.12813e+07	1.09589e+07	1.67845e+07	8.99263e+06	8.80884e+06	1.65705e+07	1.64749e+07	1.61553e+07	1.58287e+07	1.38123e+07	3.66183e+07	1.54033e+07	1.58327e+07
	74.0686	2.17154e+07	2.90747e+07	8.99496e+06	1.15104e+07	1.46311e+07	1.51037e+07	1.39318e+07	3.33049e+07	1.38284e+07	1.33281e+07	1.1099e+07	2.21589e+07	1.17716e+07	1.313e+07	1.1589e+07	1.32485e+07	3.22691e+07	1.59333e+07
	74.0686	1.11007e+07	1.3655e+07	1.14354e+07	1.12136e+07	1.73644e+07	1.74152e+07	1.34598e+07	1.50338e+07	1.11209e+07	1.4289e+07	2.13283e+07	9.13119e+06	1.31915e+07	3.19303e+07	1.12917e+07	1.60723e+07	1.13461e+07	1.12932e+07
	74.938	44048.9	52032.5	53809.1	55894.6	53296	56812.5	76145	65920.2	38650.9	77593.4	59295.1	46239.2	99756.4	56032.2	69162.7	48718.9	59930.4	78277.8
	74.9533	3.28638e+06	2.67902e+06	2.76048e+06	2.76349e+06	2.79397e+06	2.77223e+06	3.53739e+06	2.74229e+06	3.415e+06	2.84408e+06	3.47363e+06	3.3333e+06	3.43792e+06	3.38859e+06	3.3953e+06	3.13195e+06	3.53363e+06	3.19163e+06
	74.9618	522155	2.15894e+06	462271	2.47662e+06	451692	2.46228e+06	2.59495e+06	2.4627e+06	2.50578e+06	554814	655188	517110	692490	419200	470560	522687	2.6128e+06	363923
	75.0445	2.06865e+06	2.57483e+06	5.52705e+06	2.56161e+06	2.58372e+06	3.08652e+06	1.87035e+06	2.57192e+06	2.95863e+06	1.53838e+06	2.59706e+06	1.99212e+06	2.02343e+06	2.10058e+06	2.07783e+06	2.14643e+06	2.1581e+06	2.09595e+06
	75.0445	4.2314e+06	4.93058e+06	4.49696e+06	4.78015e+06	4.36263e+06	3.5423e+06	4.01665e+06	3.23055e+06	3.41359e+06	4.14042e+06	4.15751e+06	4.05128e+06	4.68332e+06	5.25899e+06	3.27119e+06	5.18865e+06	5.40264e+06	5.0393e+06
	75.0446	1.33952e+07	5.69855e+06	1.54618e+07	8.18651e+06	7.68853e+06	9.90533e+06	1.25696e+07	7.90316e+06	8.2718e+06	6.57545e+06	6.76506e+06	1.68079e+07	7.14809e+06	7.43842e+06	6.97355e+06	7.12691e+06	7.17869e+06	1.39199e+07
	75.0446	1.60387e+07	6.68261e+06	2.66016e+06	1.18962e+07	8.51013e+06	5.45493e+06	8.32006e+06	6.7741e+06	5.33527e+06	7.92027e+06	2.71545e+06	6.93177e+06	7.22266e+06	7.09763e+06	2.95653e+06	6.99798e+06	1.84883e+07	6.95626e+06
	75.0446	1.41861e+07	6.97119e+06	1.69532e+07	8.12347e+06	2.27462e+07	7.06355e+06	5.4484e+06	5.52356e+06	5.729e+06	6.86485e+06	6.75906e+06	6.83428e+06	6.901e+06	1.84126e+07	3.0284e+06	7.42734e+06	5.80337e+06	6.68972e+06
	75.1003	739103	703085	692981	681396	723633	659751	679482	708933	451407	563311	456764	640348	825096	700099	1.14173e+06	691433	1.15934e+06	727932
	75.1003	580937	427671	622911	581634	960680	667533	478405	553691	484583	508570	1.17956e+06	306373	532716	586889	660841	542013	435065	535176
	75.1003	613633	623883	630606	623263	482720	634299	652262	445429	603680	706941	623383	595184	610354	590866	379515	525535	478503	622742
	75.1003	601027	538717	518219	504632	411535	536752	517891	486941	1.70279e+06	611971	926834	592880	478308	440131	443421	419849	760813	401444
	75.1003	631168	435498	675047	613511	736097	684247	644840	658325	398512	419543	473229	1.40646e+06	655783	764956	611909	643553	650273	635311
	75.1003	868948	413056	758243	883805	677182	717832	870480	834523	774670	548545	755692	528136	658171	745934	574691	717289	808088	711793
	75.1003	536254	496191	585407	515728	507188	508143	542385	548345	850691	568661	506783	519752	488536	505082	422884	545044	481687	453474
	75.5202	0	0	0	3766.42	0	0	0	0	0	0	0	0	0	0	0	3822.83	0	3831.57
	75.5573	0	0	0	0	0	0	6576.78	0	0	0	0	0	0	0	4713.89	0	0	0
	75.9458	200266	209981	212919	198533	189571	214236	227258	222616	219444	197615	193343	197132	256946	268761	199235	204605	226661	207801
	76.0398	1.18668e+06	1.2039e+06	1.25395e+06	1.93452e+06	1.84912e+06	2.02753e+06	2.03977e+06	1.78448e+06	1.91534e+06	974974	1.019e+06	1.01752e+06	1.22893e+06	1.5357e+06	1.58969e+06	1.45787e+06	1.15794e+06	1.18734e+06
	76.9573	132588	161325	118453	123681	128901	164459	138354	158958	138367	118663	209064	145341	186600	142756	124968	140522	153161	133916
	77.0389	127914	186275	141157	96193.7	91779.5	133176	187136	234552	211224	117678	88168.3	92329.9	68989	82601.9	76706.9	65399.5	87785.7	77362
	77.0389	5.61622e+06	5.27676e+06	5.66034e+06	5.63915e+06	5.74776e+06	5.66668e+06	5.54141e+06	5.34128e+06	5.12399e+06	5.40457e+06	5.49365e+06	5.71331e+06	5.42952e+06	5.51195e+06	5.56128e+06	5.70724e+06	5.49371e+06	5.36926e+06
	77.0389	205167	237605	285943	297813	313361	439330	234121	514789	404433	356647	294497	82549	278480	256032	235014	269151	240119	316325
	77.9413	78936.8	84588.3	63006.5	61600	60917.9	72027	79149.2	75735.6	71352.6	73418	92041.5	85661.3	66394.6	72896.5	73712	83550	73808.5	104771
	79.0217	5.2758e+06	1.8264e+06	2.90181e+06	3.64346e+06	7.54006e+06	1.94474e+06	4.79031e+06	7.22876e+06	1.27472e+07	1.80051e+07	1.06335e+07	3.19703e+08	8.80297e+06	1.64973e+07	1.16224e+07	1.4372e+07	1.3945e+07	1.70351e+06
	79.0547	1.04751e+06	844447	1.16046e+06	1.17871e+06	1.14585e+06	1.16085e+06	1.15949e+06	1.53371e+06	1.02993e+06	1.65582e+06	1.23882e+06	1.10245e+06	1.35187e+06	2.21026e+06	1.72248e+06	1.58758e+06	1.61644e+06	1.66744e+06
	79.0547	533389	581782	435437	667216	826693	763984	578352	779376	451734	509406	521049	750015	509830	400209	510331	604029	565824	442927
	79.0547	2.7671e+06	2.92417e+06	2.39557e+06	952221	2.89081e+06	2.73319e+06	2.18457e+06	1.85475e+06	2.25777e+06	3.61425e+06	525835	3.34616e+06	1.4546e+06	3.44204e+06	4.02826e+06	4.41482e+06	4.31305e+06	4.04674e+06
	79.0547	157099	149457	178894	114633	142581	141670	177589	145600	162697	173784	204212	241066	189492	216973	238392	180968	206157	184299
	79.0758	262612	789024	623439	847479	891206	708727	889080	614500	804944	743954	1.36865e+06	615191	1.68021e+06	1.01689e+06	687674	1.36089e+06	1.68515e+06	714481
	79.0758	851410	840779	810718	686447	1.70524e+06	875095	802436	793731	936020	1.30086e+06	785971	788880	907094	725486	1.00006e+06	667227	1.51954e+06	828513
	79.0758	2.59446e+06	1.05304e+06	1.17009e+06	858225	1.61534e+06	1.10091e+06	980349	1.11035e+06	835549	1.08898e+06	903241	1.0793e+06	857090	434228	1.12626e+06	1.77995e+06	1.27987e+06	1.0828e+06
	79.9561	7.95729e+06	6.91358e+06	6.95186e+06	7.05866e+06	7.03775e+06	7.27799e+06	7.56089e+06	7.65537e+06	8.05014e+06	9.26649e+06	9.22584e+06	8.30722e+06	8.18781e+06	8.53661e+06	8.44276e+06	8.54868e+06	8.80376e+06	8.31353e+06
	80.025	74067.4	92665	82712.4	75704.6	84423.9	83852.6	68197.4	97377.7	125013	189154	191139	7.2343e+06	69168.8	168068	132880	237264	160813	86867.6
	80.0499	1.70381e+06	1.63964e+06	1.59928e+06	1.62325e+06	1.57813e+06	1.81337e+06	1.62449e+06	2.10337e+06	3.29435e+06	1.32086e+06	1.72292e+06	2.02618e+06	1.64023e+06	1.692e+06	1.57169e+06	1.77595e+06	1.67876e+06	1.64965e+06
	80.0499	2.43563e+06	2.47948e+06	2.51737e+06	3.05969e+06	2.56744e+06	2.51988e+06	2.99305e+06	4.37845e+06	6.12496e+06	2.82842e+06	2.79094e+06	6.04377e+06	2.62343e+06	2.66411e+06	2.20142e+06	2.14361e+06	2.95895e+06	2.46627e+06
	80.0499	1.7741e+06	1.76575e+06	1.97384e+06	1.79338e+06	1.82288e+06	1.7761e+06	2.3367e+06	1.46947e+06	1.54215e+06	1.75518e+06	1.86462e+06	2.66148e+06	1.74968e+06	1.59639e+06	3.553e+06	1.75628e+06	1.39658e+06	1.72242e+06
	80.05	3.63734e+06	3.88474e+06	3.82391e+06	3.6828e+06	3.53231e+06	3.5637e+06	6.9344e+06	3.53005e+06	4.19652e+06	3.45301e+06	3.32337e+06	3.37907e+06	3.72516e+06	3.69502e+06	6.36321e+06	3.8795e+06	3.73908e+06	3.61528e+06
	80.4107	3863.89	0	0	0	0	0	0	0	0	0	0	0	0	0	11499.9	0	0	0
	80.4478	0	0	0	0	0	0	0	0	0	0	0	0	0	0	11546.4	0	0	4370.35
	80.9483	50865.3	42461.8	41787.3	43037	61083	58140.4	145141	132079	87727.4	219212	218079	370204	202774	560232	310136	303249	201279	196117
	81.019	357770	500182	613488	251163	594772	572830	633345	711649	585648	888674	1.28322e+06	839947	1.00897e+06	962600	962229	1.58566e+06	1.68833e+06	1.14685e+06
	81.0339	1.40275e+06	1.48808e+06	1.24479e+06	1.57006e+06	1.33562e+06	1.51423e+06	1.56138e+06	1.66658e+06	1.4416e+06	1.45978e+06	1.41033e+06	1.58316e+06	1.13328e+06	1.33021e+06	1.17254e+06	1.26062e+06	1.28461e+06	1.28269e+06
	81.0339	160081	140518	114769	230580	254366	121557	157252	189421	288572	379344	254962	6.52786e+06	207854	335124	242521	271891	301602	90906.5
	81.0339	209186	170287	165698	163015	162521	186001	325226	296424	437123	47970.6	55438.8	38802.4	52810.9	44152.7	42539.8	37198.9	28707.9	34961
	81.034	382826	521442	318358	239592	204655	306520	363956	334505	309814	627640	747843	667919	338198	371662	406400	397679	349798	352355
	81.0703	5.77291e+06	6.58688e+06	5.81328e+06	5.1933e+06	5.65154e+06	7.02652e+06	5.98703e+06	7.87367e+06	6.03822e+06	7.00336e+06	7.96389e+06	8.35055e+06	7.23608e+06	7.01745e+06	6.42274e+06	6.87442e+06	7.95845e+06	6.51066e+06
	81.0703	6.11753e+06	7.5631e+06	7.70251e+06	5.89421e+06	3.78326e+06	6.7181e+06	5.79539e+06	7.20211e+06	5.53812e+06	9.97683e+06	1.84343e+07	1.755e+07	9.54597e+06	8.93363e+06	8.84115e+06	9.63132e+06	1.08592e+07	9.01149e+06
	81.9543	3.67462e+06	3.21136e+06	3.10974e+06	3.2651e+06	3.25391e+06	3.32518e+06	3.6902e+06	3.36617e+06	3.53502e+06	3.59356e+06	3.7033e+06	3.46946e+06	3.74005e+06	3.84735e+06	3.83721e+06	3.83312e+06	3.89031e+06	3.81184e+06
	82.0655	84126.2	101747	87490.6	132392	146276	117443	133514	162289	146191	106430	75619.2	89269.7	89081.6	115763	114450	93363.8	85617.5	104764
	83.0496	2.17501e+06	2.19324e+06	2.31206e+06	2.48567e+06	1.9053e+06	2.58723e+06	2.14068e+06	2.19537e+06	2.38817e+06	2.3096e+06	2.59374e+06	2.23794e+06	2.07575e+06	2.26533e+06	2.34442e+06	2.0534e+06	2.10342e+06	2.01382e+06
	83.0496	1.42675e+06	546884	425482	457274	516829	507729	703005	680167	563485	968504	972162	1.24676e+06	762660	521320	564458	793294	811097	804245
	83.0496	3.13631e+06	2.98501e+06	2.04387e+06	1.05963e+06	1.20486e+06	1.20474e+06	2.94324e+06	2.76806e+06	2.92511e+06	3.57369e+06	3.54487e+06	3.71301e+06	440459	453608	487858	727948	1.10387e+06	1.03423e+06
	83.0607	288602	247132	281359	222156	221005	253046	316995	272843	289492	223539	213185	233972	391995	251357	337151	225439	230511	236585
	83.0859	5.20877e+06	5.4824e+06	5.33818e+06	5.54225e+06	6.19624e+06	7.19823e+06	4.77537e+06	6.56077e+06	5.02361e+06	5.88751e+06	7.13532e+06	7.39932e+06	8.43792e+06	8.21072e+06	6.45592e+06	7.62638e+06	8.19808e+06	5.79334e+06
	83.0859	1.1179e+06	1.14805e+06	1.26712e+06	1.1078e+06	1.06539e+06	1.14571e+06	1.03838e+06	1.09272e+06	1.20526e+06	1.13655e+06	1.14278e+06	1.12991e+06	1.12308e+06	1.18091e+06	1.10855e+06	1.18093e+06	1.29881e+06	1.01673e+06
	83.086	1.29072e+06	1.26945e+06	1.64596e+06	1.3903e+06	1.44497e+06	1.44636e+06	897809	1.60593e+06	1.6134e+06	1.73797e+06	1.49597e+06	1.31154e+06	1.60473e+06	1.75374e+06	1.59928e+06	1.44928e+06	1.49786e+06	1.4747e+06
	83.086	1.43444e+06	1.44231e+06	1.33854e+06	1.04643e+06	1.62822e+06	1.13899e+06	1.01449e+06	1.28995e+06	1.67676e+06	1.28416e+06	1.43267e+06	1.95628e+06	1.3516e+06	1.32708e+06	1.33969e+06	1.12217e+06	1.3574e+06	1.77083e+06
	83.086	931994	909023	838210	976662	1.14215e+06	999158	1.04855e+06	1.03632e+06	1.06439e+06	737982	774767	789323	722135	719980	719760	737945	681931	704381
	83.086	1.00737e+06	1.05281e+06	858438	940115	841116	865262	895991	937511	998016	902749	854291	1.20865e+06	862960	834172	865418	854334	859119	1.0113e+06
	83.086	2.66407e+06	2.69673e+06	2.75137e+06	2.72076e+06	2.70907e+06	2.89612e+06	2.85602e+06	2.79168e+06	2.50769e+06	3.06823e+06	2.92595e+06	3.13682e+06	2.81112e+06	2.53088e+06	3.34214e+06	3.3236e+06	2.86136e+06	3.15925e+06
	83.086	1.99679e+06	2.81242e+06	1.83723e+06	2.80196e+06	1.98333e+06	1.95486e+06	1.81116e+06	1.71893e+06	1.77365e+06	1.96722e+06	1.91168e+06	1.92429e+06	1.66315e+06	1.64863e+06	1.87154e+06	1.86193e+06	1.9415e+06	1.8825e+06
	84.0448	1.01457e+06	1.35356e+06	995970	1.12162e+06	1.5497e+06	1.11307e+06	1.15108e+06	1.1233e+06	1.53853e+06	1.09766e+06	1.23302e+06	1.08088e+06	1.3458e+06	1.21236e+06	1.27376e+06	1.31478e+06	1.52139e+06	1.4568e+06
	84.0448	3.87095e+06	2.35283e+06	3.84309e+06	4.385e+06	4.45983e+06	4.44936e+06	5.65313e+06	5.66308e+06	5.49606e+06	2.8358e+06	2.68226e+06	3.15471e+06	2.93039e+06	2.99709e+06	2.92755e+06	2.50545e+06	2.61288e+06	2.46822e+06
	84.0529	108235	86409.4	80634.3	40757.9	561292	63671.8	166565	124552	163460	101476	101508	102879	41084.2	50257.8	37340.4	40676.2	36831	42762.8
	84.0812	848494	961263	884756	917048	866374	844412	1.74665e+06	2.06618e+06	1.66099e+06	1.26928e+06	1.18029e+06	1.21665e+06	1.4983e+06	1.35272e+06	1.3826e+06	1.21321e+06	1.33615e+06	1.18705e+06
	84.9382	343352	331339	744850	384793	404040	263321	412398	303920	226278	332517	295026	274488	395105	351230	366063	344179	688170	102371
	84.9602	4.22038e+06	4.53357e+06	4.48103e+06	4.65678e+06	4.89211e+06	4.66978e+06	4.57294e+06	5.05965e+06	4.21164e+06	5.64389e+06	8.99552e+06	7.23992e+06	6.44989e+06	8.61574e+06	6.26771e+06	8.78891e+06	5.05972e+06	5.18808e+06
	85.0288	1.90883e+06	1.89695e+06	1.83151e+06	1.80547e+06	2.27389e+06	2.45302e+06	2.50988e+06	2.15011e+06	2.10308e+06	1.99571e+06	1.94666e+06	2.05705e+06	1.87555e+06	2.04506e+06	2.09428e+06	1.8639e+06	1.91936e+06	1.87655e+06
	85.0288	572803	581945	997199	370815	414073	434553	487415	535221	536096	934125	916447	1.05824e+06	522056	550657	594615	640748	587815	685872
	85.0288	1.25245e+06	2.16771e+06	1.36931e+06	647776	835710	803415	1.80102e+06	1.81204e+06	1.89564e+06	2.36854e+06	2.45752e+06	2.52597e+06	463476	497165	415003	479806	493386	498419
	85.1015	1.34716e+06	1.40222e+06	1.5222e+06	837805	1.30731e+06	1.13915e+06	1.38509e+06	1.92998e+06	1.27087e+06	1.40199e+06	1.32121e+06	1.9841e+06	1.65705e+06	1.94414e+06	1.20712e+06	1.66778e+06	1.93852e+06	1.57732e+06
	85.1016	1.23846e+06	1.06814e+06	853239	1.0141e+06	828341	873019	1.00209e+06	1.1093e+06	966137	1.60696e+06	875678	1.16367e+06	1.61579e+06	1.54012e+06	1.63544e+06	1.11898e+06	966726	602046
	86.0604	1.66942e+06	2.07814e+06	1.87145e+06	1.4549e+06	1.76916e+06	2.2509e+06	5.8392e+06	2.24588e+06	1.71265e+06	2.32299e+06	1.99266e+06	2.78763e+06	6.53709e+06	2.16433e+06	2.53929e+06	2555208	2.60488e+06	1.69924e+06
	86.0605	9.6948e+06	9845770	1.00441e+07	1.42281e+07	1.37289e+07	1.3937e+07	1.39077e+07	1.42775e+07	1.45097e+07	1.45489e+07	1.40192e+07	1.54277e+07	7.75243e+06	7.49057e+06	8.0951e+06	1.04854e+07	1.08893e+07	1.02147e+07
	86.0605	4.62717e+07	940515	5.31822e+07	1.24735e+06	5.66607e+07	5.60186e+07	7.43571e+07	7.37661e+07	6.84372e+07	3.76321e+06	3.56513e+06	3.1076e+06	6.25978e+06	5.71231e+06	5.55048e+06	1.79752e+06	4.76245e+06	4.21114e+06
	86.0969	3.28284e+07	3.19061e+07	3.12371e+07	3.87206e+07	3.93072e+07	3.88563e+07	5.60564e+07	5.46132e+07	5.55159e+07	1.26848e+07	1.22901e+07	1.2656e+07	1.58968e+07	1.49789e+07	1.53054e+07	1.39913e+07	14373225	1.41171e+07
	86.0969	6.10944e+07	6.26294e+07	6.1115e+07	5.98203e+07	5.98843e+07	5.97573e+07	9.0715e+07	9.19639e+07	8.86597e+07	4.7229e+06	4.44042e+06	4.00359e+06	7.03792e+06	6.50412e+06	6.39619e+06	5.11316e+06	5.36837e+06	4.92231e+06
	86.9372	41615.3	26967.8	19505.1	10392.9	37337.4	24174.2	25698.7	21176.5	38941.3	31996	21961.4	38280.6	39052.9	19848.5	40195	45766.9	44699.6	36303.9
	86.9372	163442	145859	145868	153625	144338	159390	125503	166708	171172	168736	140538	175153	153814	166658	180481	111710	155308	143438
	86.9532	310082	478322	891439	481856	588826	593862	490417	617101	982577	761683	754692	756044	777282	893153	393350	801361	835022	573525
	87.0445	881771	798479	950863	643344	744401	817469	923872	712832	803808	853795	744008	714239	839668	771765	644281	643380	564513	730239
	87.0445	383051	356535	1.12669e+06	305900	316829	305882	343784	335906	319328	421690	342619	294364	269606	263397	297784	297267	255252	271917
	87.0445	375403	352939	815691	858968	786364	783600	1.69076e+06	1.76889e+06	1.41084e+06	522034	351888	627566	626114	855213	705397	654364	557613	600381
	87.0638	396572	354227	361576	523249	547139	506663	564561	535132	558642	602196	546645	608960	302546	283874	285367	442360	433525	401233
	87.0808	2.653e+08	266395094	2.67827e+08	7.92901e+08	2.65188e+08	2.79177e+08	2.50874e+08	2.45613e+08	2.52836e+08	3.55858e+08	2.4604e+08	2.53398e+08	2.50669e+08	2.46322e+08	2.53108e+08	2.50691e+08	2.45374e+08	2.47581e+08
	87.0809	1523250263	1535275525	1499393829	2870087123	1487524279	2180160752	1716260373	1476427887	1502015620	1683312027	1257041975	8.60913e+08	1558274203	1097209544	2176516741	1538674345	2441320054	1519139318
	87.0809	1172430758	1164892267	1409302294	1397560727	1180689405	1381611008	1391629980	3018414993	1381306868	1094024656	1771124791	1357843655	1139807024	1127825581	2778029524	1362495444	1114373619	2267011635
	87.0809	7.99572e+08	8.00774e+08	6.99853e+08	802350185	5.49953e+08	6.95401e+08	8.91404e+08	499834267	1252187023	6.22203e+08	1580365216	773459949	7.72992e+08	771883729	750485050	7.90004e+08	7.63183e+08	6.58135e+08
	87.0809	4.78321e+08	1497854651	3.98692e+08	1407217475	3.28764e+08	4.22303e+08	4.93055e+08	8.18961e+08	7.1735e+08	4.0917e+08	1534282412	5.71084e+08	1951650004	4.98257e+08	4.06491e+08	9.7319e+08	5.56533e+08	4.89481e+08
	87.1002	1.67003e+06	1.63032e+06	1.64503e+06	2.10468e+06	2.0706e+06	2.09302e+06	2.93396e+06	2.85758e+06	2.99657e+06	585670	557753	616974	808159	771463	813191	650270	699176	656185
	87.1002	3.25314e+06	3.2534e+06	3.25908e+06	3.26489e+06	3.20397e+06	3.11332e+06	4.63144e+06	5.02121e+06	4.6365e+06	340182	370569	332290	364232	479638	535439	603985	579797	434057
	87.945	318499	226366	256071	246949	274150	220402	289957	255613	237946	263314	266150	259802	289488	1.18269e+06	286261	312064	269525	313256
	87.9485	1.58592e+06	1.51738e+06	1.52331e+06	1.48768e+06	1.4697e+06	1.58992e+06	1.64456e+06	1.58033e+06	1.49046e+06	1.49008e+06	1.60433e+06	1.28416e+06	1.51979e+06	1.6083e+06	1.51515e+06	1.65077e+06	1.43956e+06	1.47485e+06
	87.9688	2.02901e+06	2.34305e+06	2.07158e+06	2.44572e+06	2.39398e+06	2.39545e+06	2.60399e+06	1.95232e+06	2.47804e+06	2.50137e+06	2.50599e+06	2.48265e+06	2.47785e+06	2.53487e+06	2.54138e+06	2.57046e+06	2.06435e+06	2.37738e+06
	88.0219	6.40769e+06	6.33055e+06	5.85643e+06	6.23134e+06	6.02189e+06	6.29916e+06	5.37507e+06	5583842	5.58839e+06	5.64616e+06	5.70825e+06	5.75984e+06	5.58032e+06	5.52121e+06	5.53256e+06	5.70868e+06	5.76533e+06	5.76837e+06
	88.022	597691	562074	595335	552079	552238	568903	1.10551e+06	586923	479969	597715	535453	533539	511037	518004	515457	507777	520750	573082
	88.022	519871	567884	1.18264e+06	1.30397e+06	638899	518416	1.14663e+06	705944	1.27514e+06	1.31432e+06	1.20819e+06	1.3988e+06	1.62217e+06	1.52236e+06	1.01865e+06	1.84512e+06	1.85566e+06	1.85224e+06
	88.022	1.087e+06	1.12014e+06	1.23377e+06	1.12294e+06	1.11784e+06	1.09045e+06	1.46393e+06	1.06058e+06	1.03078e+06	1.10481e+06	1.03991e+06	1.15891e+06	1.07657e+06	1.04194e+06	1.14894e+06	1.13346e+06	1.12173e+06	1.1519e+06
	88.022	1.92076e+06	1.95947e+06	1.96505e+06	1.83475e+06	1.83498e+06	1.8609e+06	1.87392e+06	1.75053e+06	1.97013e+06	1.92555e+06	1.95262e+06	1.9313e+06	1.93791e+06	1.93116e+06	1.94974e+06	1.92382e+06	2.35401e+06	1.81726e+06
	88.0478	171903	170854	177355	198927	158142	192528	170088	177825	186619	178254	149349	191936	186445	152579	163595	153892	165318	162905
	88.0761	1.08744e+06	1.12385e+06	1.19124e+06	1.7301e+06	1.63583e+06	1.69056e+06	1.38396e+06	1.28378e+06	1.31386e+06	1.29581e+06	1.16613e+06	1.28871e+06	1.12866e+06	1.06687e+06	1.01266e+06	1.11319e+06	1.19741e+06	1.19938e+06
	88.0841	6.28656e+07	6.206e+07	8.46739e+07	1.1319e+08	6.10961e+07	6.20919e+07	1.3394e+08	7.39799e+07	6.06905e+07	4.82024e+07	5.89395e+07	6.06923e+07	7.61804e+07	1.61545e+08	3.69596e+07	3.84732e+07	5.01334e+07	6.0832e+07
	88.0841	1.19566e+08	7.90146e+07	6.56873e+07	6.6155e+07	7.66424e+07	1.44409e+08	6.49965e+07	5.17096e+07	7.74388e+07	6.29717e+07	8.67214e+07	6.43226e+07	7.66983e+07	8.95822e+07	1.53837e+08	6.5376e+07	5.25909e+07	1.1662e+08
	88.0841	4.25095e+06	1.34098e+07	1.52782e+07	1.3393e+07	1.30826e+07	2.51531e+07	1.46193e+07	1.534e+07	1.46043e+07	1.0355e+07	1.49117e+07	1.43783e+07	1.13972e+07	1.43857e+07	1.47646e+07	2.92503e+07	1.51698e+07	1.50614e+07
	88.9325	3.5317e+06	3.34713e+06	3.50202e+06	3.46127e+06	2.63953e+06	3.46755e+06	2.82518e+06	3.13049e+06	3.50892e+06	3.62455e+06	3.619e+06	2.87537e+06	3.75481e+06	3.73137e+06	3.75281e+06	3.86607e+06	3.96597e+06	3.40419e+06
	88.9528	1.36032e+06	1.26198e+06	1.07518e+06	1.14369e+06	1.24166e+06	1.29941e+06	1.23633e+06	1.11656e+06	1.05851e+06	1.24527e+06	1.30578e+06	1.31478e+06	1.34577e+06	1.40413e+06	1.40157e+06	1.3547e+06	1.10932e+06	1.22844e+06
	88.9563	1.11728e+06	942492	1.04935e+06	1.1177e+06	941785	1.08558e+06	1.17247e+06	1.0689e+06	1.16434e+06	1.22375e+06	1.33697e+06	1.01861e+06	1.18422e+06	1.15809e+06	958601	1.13554e+06	1.35727e+06	1.445e+06
	88.9672	297310	269097	257358	241569	224428	260724	281081	247344	259925	221000	247906	257443	248814	259035	318463	275621	236947	257143
	88.9687	1.79219e+06	1.66287e+06	1.61529e+06	1.47183e+06	1.93884e+06	1.85641e+06	1.7115e+06	1.44807e+06	1.54525e+06	1.36239e+06	3.80941e+06	1.75272e+06	1.11142e+06	1.68054e+06	3.98795e+06	1.31137e+06	1.42564e+06	1.03272e+06
	88.9687	1.25928e+06	1.94846e+06	2.58086e+06	7.10651e+06	2.46267e+06	2.53523e+06	3.12827e+06	2.49088e+06	961767	2.07757e+06	2.03642e+06	1.90169e+06	4.26367e+06	1.85493e+06	6.44914e+06	2.35121e+06	2.03077e+06	2.0684e+06
	88.9687	3.55356e+06	4.54647e+06	5.02774e+06	8.98184e+06	4.36661e+06	2.82089e+06	7.68279e+06	4.92285e+06	7.60858e+06	4.90633e+06	2.08368e+06	5.52325e+06	3.35293e+06	2.63168e+06	7.61049e+06	4.38471e+06	4.76076e+06	1.82545e+06
	88.9687	3.06357e+06	3.26966e+06	4.4005e+06	3.78265e+06	4.06995e+06	5.56106e+06	6.23344e+06	3.86855e+06	4.30475e+06	3.93668e+06	3.93861e+06	3.5009e+06	6.51029e+06	3.8831e+06	7.80227e+06	3.15685e+06	2.94062e+06	6.1323e+06
	88.9687	3.61534e+06	7.53578e+06	4.33353e+06	6.12938e+06	4.78612e+06	3.01083e+06	6.49666e+06	4.4141e+06	4.10582e+06	4.72106e+06	2.19193e+06	9.82892e+06	3.41021e+06	3.41214e+06	3.77021e+06	4.27392e+06	4.03752e+06	2.60376e+06
	88.9687	2.13104e+06	972382	685406	918216	766195	987696	656417	921842	610537	737288	599880	1.31822e+06	1.21255e+06	581758	1.32621e+06	925833	764537	1.09396e+06
	88.9688	1.29253e+06	1.16419e+06	2.3206e+06	969601	1.30514e+06	2.64663e+06	1.66178e+06	1.40859e+06	3.39516e+06	1.28532e+06	1.11203e+06	1.45557e+06	1.26757e+06	1.13773e+06	1.16743e+06	1.34206e+06	780202	751084
	88.9688	2.36345e+06	844349	597841	821701	809467	2.34257e+06	946114	978032	1.0213e+06	743620	669172	1.04312e+06	2.62789e+06	1.09675e+06	823054	874563	1.82747e+06	1.75295e+06
	88.9688	167307	133235	136620	284817	163318	232555	242649	226200	210845	126604	136520	126765	120146	123922	136857	137287	151235	102064
	88.9688	362378	363642	297784	394589	322800	278414	294730	279206	347375	251022	277356	276858	286219	242011	220907	235070	416924	235627
	88.9688	255062	599770	279404	278021	277012	283845	264898	352424	311375	112257	124345	122337	122171	76406.6	84297.2	112104	122145	266406
	88.9688	340771	299968	360335	262007	208124	267914	397190	429005	370873	162154	299857	266887	198354	140487	213285	128605	117786	322140
	89.06	615138	305005	362188	620962	593680	594633	641851	581847	604833	624186	645700	624432	593493	663062	590566	634977	665435	623571
	89.06	1.93348e+06	2.60706e+06	2.65999e+06	1.96811e+06	1.87519e+06	3.87468e+06	3.60033e+06	1.99797e+06	2.1678e+06	1.78496e+06	2.16718e+06	2.28249e+06	2.06766e+06	3.38899e+06	3.60104e+06	1.62248e+06	2.38433e+06	1.733e+06
	89.06	563347	609591	3.64825e+06	3.08421e+06	386087	735118	3.0651e+06	2.8872e+06	1.96455e+06	1.43981e+06	3.32235e+06	884181	3.38378e+06	3.48883e+06	3.40175e+06	3.00961e+06	2.99328e+06	464217
	89.0601	782144	758500	2.92658e+06	738625	961491	1.68322e+06	3.10279e+06	2.9307e+06	1.16914e+06	821174	2.69072e+06	611182	2.91099e+06	3.03959e+06	3.13611e+06	2.8341e+06	1.75977e+06	2.80632e+06
	89.0601	803443	505438	3.36037e+06	1.15936e+06	2.47755e+06	637713	3.91453e+06	3.49995e+06	1.62949e+06	789167	3.47478e+06	730480	3.57431e+06	3.28509e+06	3.43148e+06	3.28294e+06	2.15517e+06	623345
	89.0601	726675	748101	2.23921e+06	737782	552831	740897	1.82942e+06	2.41767e+06	581163	1.75674e+06	1.70444e+06	719759	2.57094e+06	2.29481e+06	2.33261e+06	2.27962e+06	1.30405e+06	899901
	89.0601	867732	1.61531e+06	3.29164e+06	804480	1.22718e+06	2.16788e+06	3.04012e+06	2.68129e+06	1.31215e+06	716319	3.10017e+06	1.88883e+06	3.16652e+06	3.18083e+06	3.15366e+06	2.69809e+06	563254	1.06859e+06
	89.0601	635058	1.40258e+06	364757	657033	607118	630730	625002	652810	663333	575015	635659	614557	641119	664998	689692	639355	347553	1.27129e+06
	89.085	2.66365e+06	6.52324e+06	3.78099e+06	2.3578e+06	3.27486e+06	2.96695e+06	3.86298e+06	3.7179e+06	4.26378e+06	6.12993e+06	5.66473e+06	3.94569e+06	3.97394e+06	3.66779e+06	5.22695e+06	3.90343e+06	5.11011e+06	1.84953e+06
	89.085	3.17141e+06	2.95272e+06	2.45411e+06	2.10851e+06	2.52517e+06	2.48568e+06	2.60325e+06	3.08109e+06	3.01343e+06	4.99822e+06	2.25651e+06	2.44424e+06	2.54057e+06	2.28715e+06	2.38646e+06	2.90633e+06	3.95403e+06	4.85576e+06
	89.085	2.07717e+06	1.96428e+06	1.98032e+06	1.95589e+06	2.43551e+06	3.11448e+06	2.86906e+06	2.02054e+06	1.89909e+06	2.34688e+06	1.97847e+06	1.93543e+06	2.06054e+06	2.36006e+06	2.44993e+06	1.8675e+06	1.92438e+06	2.09825e+06
	89.085	2.11956e+06	6.89889e+06	2.60397e+06	2.51843e+06	2.4783e+06	2.64571e+06	2.40823e+06	2.40625e+06	2.63621e+06	2.15792e+06	3.02999e+06	2.47659e+06	2.4391e+06	2.49621e+06	2.54469e+06	2.48574e+06	2.55647e+06	2.55992e+06
	89.085	1.23496e+06	5.1785e+06	3.26242e+06	3.31516e+06	2.21686e+06	2.9394e+06	6.56739e+06	3.19943e+06	3.46779e+06	3.30783e+06	1.86803e+06	2.7874e+06	3.28202e+06	3.23237e+06	2.82911e+06	3.38931e+06	2.68745e+06	5.51378e+06
	89.0851	1.63009e+06	1.75738e+06	1.82549e+06	1.88687e+06	1.4735e+06	1.86979e+06	1.79998e+06	886749	1.67464e+06	1.77072e+06	1.82912e+06	2.90357e+06	1.41846e+06	1.48488e+06	1.80768e+06	1.24137e+06	1.76169e+06	1.49216e+06
	89.1078	1.26187e+07	1.29044e+07	1.30862e+07	1.23445e+07	1.22195e+07	1.21855e+07	2.04547e+07	2.02301e+07	1.91126e+07	1.46385e+06	1.30151e+06	1.39207e+06	2.42537e+06	2.51401e+06	2.4418e+06	1.51163e+06	1.47487e+06	1.41152e+06
	89.9403	6.35823e+06	6.04386e+06	5.96696e+06	5.83958e+06	6.04291e+06	5.96863e+06	6.60955e+06	6.40584e+06	6.21596e+06	6.36611e+06	6.41445e+06	6.47758e+06	6.56206e+06	6.41596e+06	6.66772e+06	6.75871e+06	6.7659e+06	5.97817e+06
	89.9641	6.36677e+06	7.73416e+06	3.63341e+06	4.48795e+06	5.01474e+06	4.87991e+06	1.01499e+07	3.46698e+06	4.76338e+06	5.21334e+06	5.17021e+06	5.20835e+06	5.25371e+06	1.01396e+07	1.61735e+07	3.87962e+06	9.62466e+06	4.844e+06
	89.9641	4.22389e+07	4.01097e+07	4.06529e+07	4.01375e+07	4.10167e+07	4.11519e+07	4.40327e+07	4.13085e+07	4.21947e+07	4.15623e+07	4.1778e+07	4.0984e+07	4.20745e+07	4.24835e+07	4.27256e+07	4.32981e+07	3.83542e+07	3.66407e+07
	90.0554	4.06216e+06	3.79044e+06	3.56793e+06	4.9981e+06	4.38991e+06	4.48624e+06	5.34184e+06	5.23702e+06	5.77882e+06	1.67686e+06	1.89566e+06	1.7254e+06	2.22427e+06	1.87586e+06	1.9285e+06	1.75602e+06	2.10795e+06	1.91397e+06
	90.9645	769627	691471	692352	759534	613729	586188	755429	659345	763627	752872	818094	604598	734816	779331	676363	737058	727679	828912
	90.977	4.13745e+06	4.3288e+06	3.76955e+06	4.7613e+06	4.23377e+06	5.31148e+06	3.569e+06	4.28339e+06	7.38355e+06	4.89193e+06	2.46617e+06	7.12274e+06	3.73609e+06	3.93646e+06	3.79112e+06	5.45128e+06	3.77384e+06	4.10457e+06
	90.977	7.09868e+06	8.72511e+06	7.65655e+06	4.32233e+06	4.60065e+06	7.91481e+06	7.19429e+06	7.244e+06	5.65647e+06	9.31258e+06	4.4253e+06	5.11879e+06	7.50653e+06	1.04546e+07	9.27055e+06	1.00373e+07	7.16178e+06	7.73296e+06
	90.977	3.17691e+06	2.94208e+06	2.96586e+06	2.55134e+06	2.95708e+06	2.44213e+06	2.83258e+06	2.81778e+06	3.1445e+06	2.85719e+06	3.01063e+06	2.23658e+06	2.51571e+06	2.51303e+06	2.42919e+06	3.75982e+06	2.5508e+06	2.98695e+06
	90.977	3.43614e+06	3.51615e+06	3.64428e+06	2.71461e+06	5.24082e+06	3.60347e+06	3.67472e+06	1.71135e+06	3.90201e+06	2.92465e+06	5.25592e+06	5.08055e+06	3.74609e+06	5.91102e+06	4.23574e+06	2.79711e+06	5.57967e+06	3.69306e+06
	90.977	665693	657882	533215	1.36593e+06	731138	610046	516480	605251	611813	629155	759515	596685	676268	715861	1.08804e+06	765017	764376	757768
	90.977	2.70632e+06	3.81524e+06	2.68461e+06	2.77176e+06	2.73591e+06	2.24333e+06	2.15852e+06	2.8184e+06	3.58693e+06	2.41289e+06	2.98523e+06	2.85429e+06	2.72211e+06	3.17657e+06	2.45886e+06	2.3288e+06	2.64803e+06	3.10398e+06
	90.977	2.22229e+06	5.71236e+06	2.76655e+06	2.43032e+06	2.78664e+06	7.09603e+06	2.27269e+06	918195	2.46471e+06	2.48277e+06	2.26715e+06	2.21242e+06	2.6682e+06	2.69173e+06	2.29168e+06	2.66858e+06	2.62037e+06	2.13252e+06
	90.977	4.18383e+06	4.68447e+06	4.72127e+06	2.2442e+06	4.82738e+06	7.5035e+06	4.48437e+06	5.33815e+06	1.29923e+07	3.86365e+06	3.73629e+06	4.59187e+06	4.53595e+06	5.38448e+06	4.70609e+06	3.06074e+06	1.03572e+07	4.66191e+06
	90.977	5.51939e+06	1.85717e+06	3.61759e+06	3.14936e+06	4.18455e+06	2.62579e+06	4.78375e+06	5.47148e+06	3.22272e+06	3.71721e+06	1.82485e+06	2.26019e+06	2.79134e+06	4.11073e+06	3.68954e+06	2.66923e+06	1.98968e+06	3.16702e+06
	90.977	5.04326e+06	6.51274e+06	4.60219e+06	4.59953e+06	4.15546e+06	6.69929e+06	5.0772e+06	4.19988e+06	4.86894e+06	7.14066e+06	7.8216e+06	7.22306e+06	4.40008e+06	4.72291e+06	3.54387e+06	3.94322e+06	3.8492e+06	4.30285e+06
	91.0213	3.81627e+06	3.62152e+06	3.93531e+06	3.77509e+06	3.85154e+06	3.63201e+06	3.9995e+06	3.90894e+06	3.88554e+06	3.95324e+06	3.46489e+06	3.56176e+06	3.49986e+06	3.53328e+06	3.4186e+06	3.76721e+06	3.88752e+06	4.03269e+06
	91.0393	570350	586052	543027	567153	811022	550748	1.46399e+06	681036	1.34276e+06	647570	490475	538458	610361	537693	968661	1.32857e+06	881034	548671
	91.0546	2.26582e+06	2.1068e+06	2.19077e+06	2.3615e+06	1.97713e+06	2.51611e+06	2.19669e+06	2.91768e+06	2.21604e+06	2.27735e+06	2.46298e+06	2.28507e+06	2.55173e+06	1.90412e+06	2.60787e+06	1.98986e+06	2.13576e+06	1.92566e+06
	91.0546	829380	774157	850001	147145	885851	630400	311796	1.19518e+06	950656	1.08931e+06	884132	1.07539e+06	1.17721e+06	1.34562e+06	703745	139991	799321	966918
	91.0546	3.52149e+06	3.42925e+06	4.21726e+06	4.07954e+06	3.99697e+06	4.10269e+06	3.0808e+06	3.1177e+06	3.12591e+06	3.9119e+06	3.4839e+06	5.68929e+06	3.25076e+06	3.34992e+06	3.51231e+06	3.16639e+06	3.44821e+06	3.40523e+06
	91.0546	1.88954e+06	1.99379e+06	1.87868e+06	1.83206e+06	2.71718e+06	1.77168e+06	1.86895e+06	2.18224e+06	1.85551e+06	1.99218e+06	1.89889e+06	2.09325e+06	1.84252e+06	1.74478e+06	1.88684e+06	1.76251e+06	1.77395e+06	1.74496e+06
	91.0546	4.52079e+06	2.80666e+06	4.42556e+06	1.44381e+06	3.92125e+06	2.75964e+06	3.45576e+06	4.22924e+06	3.9715e+06	5.54355e+06	5.47419e+06	5.24873e+06	5.35081e+06	5.07119e+06	4.14857e+06	2.35981e+06	2.23849e+06	5.94801e+06
	91.9407	293018	180465	160029	164496	176218	224112	147299	303701	219146	207386	150925	206304	301196	250189	119598	173719	201018	125988
	91.9485	364266	342855	384149	346712	337366	346785	413563	418131	393044	350816	426943	314019	422327	357152	421878	421280	384187	333521
	91.9644	966632	1.20313e+06	1.21603e+06	1.13415e+06	1.29532e+06	914218	1.42217e+06	1.33094e+06	1.52893e+06	1.57019e+06	1.22868e+06	923303	724833	1.04893e+06	1.20617e+06	1.26684e+06	871410	1.57381e+06
	92.058	302666	235963	328908	247057	242901	239628	216351	249122	198736	267307	263405	333697	235335	276677	281611	230563	208243	242967
	92.9485	79745.3	587850	69097.3	108389	107685	652474	92545.7	108388	542462	607193	548325	670693	119032	96870.5	652951	669970	117493	122679
	92.9831	87795.8	86659.4	62780	65945.2	58100.7	86299.3	73839	103863	40061	63153.6	95867.5	68049.1	122586	85847.6	137224	67549.5	138883	61633.1
	92.9961	206057	350270	327233	305926	288091	424199	469743	226433	375373	289145	350609	380733	335502	346437	327351	468077	254101	446463
	93.0702	2.57294e+06	2.47852e+06	2.07456e+06	2.04122e+06	2.10582e+06	3.00715e+06	2.35784e+06	2.79546e+06	2.30998e+06	3.00387e+06	2.63441e+06	3.02764e+06	4.4912e+06	2.89093e+06	3.04152e+06	3.01474e+06	2.99593e+06	2.18177e+06
	93.0703	3.90783e+06	3.89253e+06	3.71571e+06	3.48517e+06	4.12772e+06	3.82895e+06	3.74899e+06	5.70798e+06	4.07122e+06	5.11231e+06	4.24129e+06	5.08098e+06	3.64582e+06	3.57589e+06	3.92939e+06	3.70519e+06	3.56059e+06	3.50181e+06
	93.0703	4.91662e+06	6.65263e+06	7.2236e+06	4.66415e+06	6.3576e+06	7.18163e+06	5.81284e+06	6.95402e+06	5.8039e+06	4.74819e+06	7.14542e+06	6.13493e+06	8.55014e+06	8.95505e+06	9.4802e+06	5.52614e+06	4.96884e+06	6.45012e+06
	93.0703	9.75326e+06	1.01811e+07	9.4978e+06	9.54415e+06	1.08286e+07	1.10912e+07	1.01177e+07	1.02192e+07	1.03303e+07	1.03454e+07	1.03971e+07	1.10481e+07	8.82479e+06	1.03222e+07	1.05653e+07	8.90306e+06	9.66611e+06	9.41469e+06
	93.9801	310459	296872	320413	330482	384229	262581	279138	349322	337580	303576	336687	276053	313632	271493	286617	253867	370686	301097
	94.0417	953682	903195	951750	898196	737293	1.10421e+06	984984	814618	927902	949997	1.06002e+06	947304	1.00682e+06	718805	906633	817140	814768	689840
	94.0417	5.95231e+06	6.71946e+06	7.04621e+06	5.993e+06	6.58137e+06	6.42315e+06	6.14944e+06	6.39464e+06	6.09326e+06	6.72688e+06	5.93414e+06	6.18262e+06	6.71054e+06	5.83806e+06	6.76576e+06	5.63551e+06	6.59124e+06	6.26958e+06
	94.0736	228204	271009	230596	230443	258208	262484	223550	285748	254641	282901	227659	320879	268090	249877	296821	267502	257097	339578
	94.0736	674009	750156	651016	518974	790661	665552	897608	752444	830149	894043	627187	790594	689830	630764	737622	553567	624685	519665
	94.9496	70167.3	61482.2	38852.4	63036.9	80785.5	51602.6	61062.5	57185.5	70824.2	66259.6	52365.5	62855.2	91468.3	49991.8	57167.5	58275	69845	71720.2
	94.9677	49961.2	87757.5	85476.2	110316	65821.7	113657	117495	59561.6	112611	52199.1	102816	78563.4	56229.1	93752.4	72641.1	89381.6	78155.2	110288
	94.9915	141867	115981	97300.4	136385	59765.5	129739	154839	118561	112611	115494	102816	101739	99727.4	112724	110022	154319	99566.2	110288
	95.0495	639201	554328	718365	664377	864335	966189	560529	630459	631154	478809	638923	1.06264e+06	610034	496168	624624	619169	562892	622497
	95.0608	248317	165219	173429	271265	170134	266333	221056	240096	216083	126845	212088	171415	115867	94945.5	187861	161266	156973	167906
	95.0858	7.23916e+06	6.86846e+06	6.8866e+06	6.10806e+06	6.24183e+06	6.7719e+06	5.79516e+06	7.52173e+06	5.55298e+06	9.26953e+06	9.64548e+06	8.53096e+06	9.44707e+06	9.89516e+06	8.3171e+06	1.16125e+07	9.58736e+06	1.07086e+07
	95.0858	6.20896e+06	6.00056e+06	6.28096e+06	5.53681e+06	6.38004e+06	6.35613e+06	7.24987e+06	7.58274e+06	5.69481e+06	6.26318e+06	7.80163e+06	6.58794e+06	8.52239e+06	7.12298e+06	7.3363e+06	9.00906e+06	8.40218e+06	7.10661e+06
	96.9379	144319	138383	139705	128796	173033	165170	160039	192028	166867	156084	212933	153230	168654	147646	150027	161450	205258	218942
	96.938	278486	278300	312039	212925	309956	257612	336420	126022	214857	341006	350990	146445	267306	295767	335681	376653	258884	303732
	96.938	562953	632353	262790	600427	625987	1.04556e+06	291130	277653	655797	925170	713389	688712	567328	645378	460766	537676	1.0447e+06	602266
	96.9825	580486	488349	474813	473738	485506	292692	568174	557430	557887	562617	575845	586592	597132	589129	590071	595358	669530	802676
	96.9825	1.68216e+06	1.59716e+06	1.66814e+06	1.62336e+06	1.68801e+06	1.83911e+06	1.75593e+06	1.70167e+06	1.60607e+06	1.91845e+06	1.86967e+06	1.94084e+06	1.88623e+06	2.01693e+06	1.9114e+06	2.05118e+06	1.92814e+06	2.03349e+06
	97.0287	1.28945e+06	1.12881e+06	1.21117e+06	1.64513e+06	1.73225e+06	1.52529e+06	1.73963e+06	1.327e+06	1.42704e+06	1.42397e+06	1.38465e+06	1.49521e+06	1.16695e+06	1.20702e+06	1.21468e+06	1.34872e+06	1.21737e+06	1.17846e+06
	97.0287	761891	570807	598038	580084	283111	279413	313285	609009	387062	938617	565623	597772	403163	312914	355537	410529	665114	346253
	97.0287	1.01731e+06	732295	1.16333e+06	1.70702e+06	939478	1.6324e+06	1.816e+06	1.77859e+06	1.83758e+06	393561	353282	402456	343276	595669	551420	552234	347977	537214
	97.0287	110407	124437	115371	93616.5	102105	107062	111984	98347.3	98386	95203.8	93736.7	95074.7	82888.9	87631.8	82236.1	85929.2	86391.5	87195.8
	97.0651	2.06472e+06	1.87787e+06	2.53781e+06	2.03384e+06	2.00381e+06	2.25191e+06	2.10393e+06	2.29786e+06	2.02634e+06	2.04482e+06	2.52145e+06	2.6926e+06	2.73217e+06	3.03266e+06	2.29302e+06	3.17546e+06	3.61505e+06	2.35112e+06
	97.0651	3.37958e+06	3.31998e+06	1.62959e+06	2.06818e+06	1.69217e+06	3.32277e+06	2.72685e+06	1.59457e+06	1.38633e+06	3.2793e+06	3.18922e+06	1.8582e+06	1.66001e+06	1.70766e+06	1.96543e+06	3.9507e+06	1.93495e+06	2.05939e+06
	97.1014	3.2068e+06	3.30626e+06	3.5455e+06	3.13992e+06	3.47778e+06	4.12843e+06	4.65453e+06	4.62256e+06	3.18025e+06	4.15914e+06	4.31884e+06	4.50775e+06	5.46413e+06	4.57188e+06	3.78019e+06	5.10869e+06	4.36839e+06	4.53948e+06
	97.1015	2.81046e+06	2.8414e+06	2.79332e+06	1.69028e+06	2.61095e+06	2.8526e+06	2.6052e+06	2.77834e+06	2.86899e+06	4.16831e+06	4.01449e+06	3.76664e+06	4.13955e+06	4.09393e+06	3.69061e+06	3.85249e+06	4.0962e+06	4.05526e+06
	97.1015	604223	1.33977e+06	647085	690042	823486	760127	582831	678029	762157	773987	772878	547506	599037	1.32944e+06	422163	572260	747805	578806
	97.1015	488453	435620	631013	743033	789869	384610	784122	797437	752173	799526	444490	335601	1.26385e+06	677821	400292	866765	803022	685415
	97.1015	619285	441576	517290	531137	511616	487508	503973	610513	523343	511091	554692	463916	443477	1.20623e+06	499149	471262	532387	515475
	97.1015	418644	403512	603731	606213	603717	662127	654618	658308	623570	1.36615e+06	633277	1.91069e+06	594922	361010	588959	425154	630767	603814
	97.1015	821662	380871	699692	446042	420934	382677	382033	479823	455095	886591	175876	392938	1.26488e+06	410485	427697	374684	361500	427719
	97.1015	226524	357187	317780	248870	850834	246667	374827	274231	217274	560476	886943	706253	388359	234955	425121	266715	353782	303184
	97.1015	926776	914515	826151	881957	924239	894696	816568	815214	928511	481221	881102	747058	402492	1.00253e+06	722815	771332	809029	724173
	97.1015	1.26612e+06	1.09681e+06	1.05441e+06	1.17414e+06	696923	795715	1.08551e+06	873976	1.0851e+06	1.09381e+06	793425	831029	921448	1.22576e+06	681676	1.3555e+06	1.06888e+06	1.04859e+06
	97.1015	327146	318011	151275	319188	313202	323100	346161	140326	284057	314545	186067	355007	279597	166111	173738	149193	169758	284704
	97.1015	1.31e+06	1.3037e+06	1.37096e+06	1.39932e+06	2.03889e+06	1.31611e+06	1.19509e+06	1.8481e+06	1.10021e+06	1.13873e+06	1.19213e+06	1.4267e+06	1.20997e+06	1.28676e+06	1.22121e+06	1.40374e+06	1.34039e+06	1.36426e+06
	97.1015	326553	448102	409375	331466	456200	836291	309592	386547	316152	704617	546702	395516	357446	360565	311084	806615	444520	314697
	97.1015	351887	737871	722667	832512	667621	349409	754790	651342	762110	452028	691419	285720	675252	309138	284328	784353	800991	652327
	97.1015	761605	452775	335655	454416	385864	613438	860359	305124	459870	357446	374225	307020	1.02337e+06	353248	302486	298312	366400	349826
	97.9665	264295	247399	230574	138857	166617	370957	270842	256379	400077	288195	238803	239489	263501	228571	269094	266103	298457	334203
	97.9665	1.28028e+06	1.07663e+06	1.17838e+06	1.14248e+06	1.14076e+06	1.15831e+06	1.32666e+06	1.28996e+06	1.19474e+06	1.25234e+06	1.35527e+06	1.3329e+06	1.31182e+06	1.42754e+06	1.29812e+06	1.36503e+06	1.44612e+06	1.48434e+06
	98.9807	797271	794585	714753	684413	817918	773185	762798	746267	835503	842875	841411	810904	845488	851973	944906	923404	948689	880190
	98.9844	958977	1.03109e+06	956029	830996	967636	1.00829e+06	997249	998208	867007	1.01884e+06	995130	1.10775e+06	1.06994e+06	930885	1.07533e+06	938281	938624	949737
	98.9845	6.01193e+06	6.25726e+06	5.63871e+06	4.39441e+06	4.77049e+06	4.86334e+06	6.25155e+06	6.18024e+06	5.98225e+06	635047	573046	592585	1.38401e+06	1.30284e+06	1.28056e+06	1.24225e+06	1.29005e+06	1.26734e+06
	99.0443	1.30182e+06	1.32184e+06	1.21628e+06	1.35114e+06	1.24108e+06	1.43498e+06	1.12586e+06	1.00686e+06	1.25248e+06	1.17937e+06	1.31623e+06	1.16526e+06	1.12077e+06	937261	848159	964574	971206	1.36219e+06
	99.092	209610	191586	246300	187612	196546	191792	193481	187992	174588	247602	236527	189411	224406	103511	240012	241977	246738	206447
	99.9355	439156	431036	458785	420910	449649	369111	571590	512397	469163	468548	455877	425978	426220	515797	415621	480527	435529	555272
	99.9647	586652	520777	547182	536208	566745	530281	653768	561303	616125	613313	620769	555833	546076	630958	576725	628350	662566	565998
	100.076	2.31972e+06	2.58e+06	2.39805e+06	2.08929e+06	2.7325e+06	2.53776e+06	2.59202e+06	3.41723e+06	2.39497e+06	3.16766e+06	3.1085e+06	3.70439e+06	4.1654e+06	2.95561e+06	3.12505e+06	3.1112e+06	3.34807e+06	2.83426e+06
	100.076	1.80842e+06	1.71729e+06	1.89098e+06	1.64982e+06	1.76893e+06	1.42564e+06	1.58947e+06	1.71843e+06	1.35195e+06	2.02073e+06	2.40006e+06	2.33451e+06	2.40215e+06	1.80841e+06	2.19799e+06	2.78269e+06	2.7629e+06	2.70833e+06
	100.076	1.20908e+07	1.20676e+07	1.38829e+07	4.29691e+07	4.0752e+07	4.11015e+07	4.42028e+07	4.4795e+07	4.63541e+07	3.91937e+07	3.92375e+07	4.17614e+07	8.40561e+06	8.20879e+06	8.3229e+06	5.80379e+06	5.7527e+06	5.44605e+06
	100.076	931026	879983	1.19859e+06	1.00591e+06	1.26704e+06	1.28784e+06	1.2411e+06	1.02112e+06	1.02537e+06	1.92605e+06	1.72282e+06	1.79284e+06	1.90419e+06	1.79245e+06	1.79765e+06	1.67869e+06	1.71973e+06	1.71972e+06
	100.112	414755	378903	458450	507969	494587	489465	548377	412247	434123	286246	255657	269014	268779	257287	266267	255100	306149	236552
	100.932	505223	494779	539812	550637	555001	512035	612324	530835	561856	634451	610460	638681	681960	595883	593283	535823	570442	573315
	100.932	258216	393733	222375	156053	317789	278647	304273	272271	566466	271041	301861	225505	274443	189218	171315	284584	244092	227610
	100.932	147263	316065	287065	230316	289735	683446	257816	210999	186033	221686	98354.3	128423	148097	156923	130708	176839	150863	394554
	100.932	309912	302165	174431	275586	361680	353245	290316	221886	261567	188294	200503	201042	299201	181545	156786	185593	194877	189482
	100.967	74655	70433.7	95363.9	73646.3	88933.9	78692.7	91035.8	90153.6	86470.2	85984.2	108602	93748.8	97823.8	83985.5	98963	79729.1	94885.7	88185.2
	101.06	848088	886100	867435	900183	875922	872664	888270	800522	882150	820576	787985	797121	754090	747010	743812	727937	770625	692702
	101.06	346172	359856	330476	320887	365399	345120	341652	347544	355579	329895	323802	313625	306631	311291	355208	314085	352739	288523
	101.06	1.19337e+06	1.24236e+06	1.23403e+06	1.19159e+06	1.08131e+06	1.06737e+06	1.12097e+06	1.07123e+06	1.08163e+06	1.09642e+06	1.10906e+06	1.04329e+06	1.17839e+06	1.20055e+06	1.16921e+06	1.30129e+06	1.28077e+06	1.28893e+06
	101.079	636263	635316	656604	2.26739e+06	2.22748e+06	2.17785e+06	2.43706e+06	2.42912e+06	2.33655e+06	2.11794e+06	2.12237e+06	2.20842e+06	429762	421372	401347	266547	356881	279412
	101.096	464484	402585	407675	891556	848311	859982	967198	918575	893025	464555	321133	470318	293822	257117	251818	268346	278912	279426
	101.096	1.70367e+08	5.0324e+08	5.60785e+08	9.968e+08	1567962897	4.231e+08	5.9973e+08	8.8753e+08	4.04887e+08	7.96543e+08	8.8476e+08	7.20551e+08	5.88085e+08	4.9339e+08	488140276	1341634925	5.73513e+08	3.2904e+08
	101.096	4.44762e+08	4.4037e+08	5.29777e+08	4.43124e+08	4.4581e+08	3.4927e+08	1408457069	5.2072e+08	1046772116	418145468	4.89858e+08	5.17319e+08	3.43641e+08	4.27463e+08	5.14965e+08	5.02781e+08	1364554568	5.10792e+08
	101.096	2.8159e+08	3.24258e+08	1.97298e+08	2.83456e+08	1.9681e+08	2.80349e+08	2.72546e+08	2.65725e+08	265758560	2.16364e+08	2.27963e+08	2.70921e+08	2.65351e+08	2.6488e+08	2.59453e+08	2.19492e+08	2.18596e+08	5.58651e+08
	101.964	1.20302e+06	1.16876e+06	1.18358e+06	1.14907e+06	1.11244e+06	1.19547e+06	1.3145e+06	1.18475e+06	1.17366e+06	1.16545e+06	1.21145e+06	1.16386e+06	1.17354e+06	1.17332e+06	1.18055e+06	1.19116e+06	1.02861e+06	1.18347e+06
	102.055	1.15579e+06	1.08991e+06	1.12117e+06	1.12995e+06	1.11097e+06	1.28851e+06	1.41225e+06	1.38379e+06	1.39966e+06	1.28633e+06	1.15374e+06	1.3191e+06	1.49353e+06	1.43588e+06	1.41787e+06	1.43631e+06	1.70349e+06	1.59104e+06
	102.1	4.69114e+07	5.24714e+07	2.32234e+07	5.25771e+07	2.3222e+07	4.69328e+07	2.95256e+07	2.89382e+07	7.99402e+07	2.75882e+07	3.36245e+07	2.88612e+07	2.8249e+07	2.28138e+07	2.82308e+07	3.95631e+07	3.50368e+07	2.92274e+07
	102.1	1.40656e+07	1.87846e+07	1.76393e+07	1.05924e+07	1.77261e+07	2.47193e+07	2.03452e+07	3.77199e+07	1.87361e+07	25257728	1.7385e+07	1.28012e+07	2.23755e+07	1.05017e+07	1.77696e+07	1.24419e+07	3.08922e+07	1.18126e+07
	102.103	1.04935e+06	1.12139e+06	969607	976285	928464	989658	1.03574e+06	1.01764e+06	998220	1.04648e+06	929811	1.01644e+06	876443	836855	838933	870015	875556	829833
	102.971	666706	780333	465750	721525	511064	739957	678881	973409	541716	861558	1.41431e+06	1.13343e+06	980683	1.35983e+06	981171	1.04546e+06	795763	823674
	103.039	362890	86592.1	336243	170329	190218	78514.3	278078	116869	299094	182109	39994.5	275012	156761	133368	318492	242358	294978	279095
	103.054	198279	209105	219000	341891	331601	351231	410477	383982	328773	106520	137691	137279	155568	142945	159875	135577	111459	113769
	103.055	862223	966091	742508	850881	664449	943723	676085	955135	937719	630483	732358	774677	791819	585707	912786	994284	578462	630424
	103.076	1.16115e+06	1.14597e+06	1.19059e+06	1.29583e+06	1.24374e+06	1.28741e+06	1.28428e+06	1.2164e+06	1.20902e+06	2.74264e+06	1.20026e+06	959362	1.1082e+06	1.02646e+06	2.00521e+06	1.12467e+06	2.46454e+06	1.1429e+06
	103.076	1.37718e+06	1.39917e+06	1.37112e+06	1.58662e+06	1.4889e+06	1.39111e+06	1.24519e+06	1.3171e+06	1.14823e+06	1.37663e+06	1.43773e+06	1.49517e+06	1.41829e+06	2.51888e+06	2.71828e+06	1.41944e+06	1.46706e+06	1.5893e+06
	103.076	1.22075e+06	1.22295e+06	1.78977e+06	1.4449e+06	1.33956e+06	1.13554e+06	1.3023e+06	1.55522e+06	1.4151e+06	2.30832e+06	1.3551e+06	1.16343e+06	2.34718e+06	1.27142e+06	2.78911e+06	1.42323e+06	1.51122e+06	862211
	103.123	1.48729e+07	1.48522e+07	1.48136e+07	1.48377e+07	1.42489e+07	1.43603e+07	2.18383e+07	2.15132e+07	2.14139e+07	1.25654e+06	1.13386e+06	916809	1.81562e+06	1.69263e+06	1.74164e+06	1.34388e+06	1.38746e+06	1.24565e+06
	104.053	1.66889e+06	1.58195e+06	1.61065e+06	2.14783e+06	2.15694e+06	2.2249e+06	2.88305e+06	2.82692e+06	2.85814e+06	823662	797423	880354	1.00812e+06	968778	1.01479e+06	950842	938754	879007
	104.071	628358	518074	933487	638063	1.09521e+06	615821	626898	685270	634078	479265	758347	516437	582827	833456	811117	952509	813397	867700
	104.107	2.10093e+07	2.11345e+07	1.84657e+07	2.40971e+07	2.42731e+07	2.38475e+07	3.08876e+07	3.04195e+07	3.24064e+07	1.5814e+07	1.46228e+07	1.93942e+07	2.00328e+07	2.02278e+07	1.72919e+07	1.5056e+07	1.6668e+07	1.69481e+07
	104.107	633594	1.33794e+06	913337	749667	993511	881582	792176	1.20779e+06	1.48804e+06	798907	782716	984272	1.22516e+06	931496	1.02861e+06	946492	805351	970359
	104.107	669926	876724	728745	802012	972655	823836	776957	806138	1.6039e+06	827185	791754	858741	786844	755984	781335	747173	799851	810248
	104.107	482452	1.46025e+06	799567	864304	883549	785635	824415	1.57106e+06	659339	925430	859869	866417	1.64213e+06	745811	782502	930336	970715	889911
	104.951	1.65127e+06	1.40709e+06	1.68822e+06	820536	800502	1.77928e+06	957337	841691	921818	2.13e+06	1.93901e+06	1.96914e+06	2.01419e+06	2.11689e+06	2.09988e+06	2.20654e+06	2.26779e+06	2.6209e+06
	105.004	2.28146e+06	2.34389e+06	2.11199e+06	1.58215e+06	1.6318e+06	1.6443e+06	4.18178e+06	4.95906e+06	4.05687e+06	1.10977e+06	1.45374e+06	1.4557e+06	1.43746e+06	2.14905e+06	1.56692e+06	1.47253e+06	1.18921e+06	1.20046e+06
	105.034	1.80105e+06	1.67716e+06	1.74625e+06	1.70222e+06	1.65869e+06	1.75433e+06	1.83252e+06	1.63419e+06	1.97412e+06	2.13492e+06	2.56244e+06	1.6311e+06	1.58548e+06	1.62305e+06	1.9244e+06	1.75988e+06	1.71261e+06	1.76426e+06
	105.037	2.75043e+06	2.57206e+06	2.69858e+06	2.64817e+06	2.60258e+06	2.72036e+06	2.50716e+06	2.60205e+06	2.46445e+06	2.85468e+06	2.62166e+06	2.90463e+06	2.94347e+06	2.41522e+06	3.22957e+06	2.46786e+06	2.73966e+06	2.34919e+06
	105.055	263620	202549	258407	233580	236912	254904	225852	252855	248045	261310	281887	232247	240095	208986	260245	231754	251734	262452
	105.07	1.35416e+08	1.34645e+08	137972799	1.48145e+08	1.61574e+08	1.64564e+08	142985711	1.47112e+08	1.55503e+08	1.41032e+08	1.43565e+08	1.48234e+08	1.19898e+08	1.22265e+08	1.23779e+08	1.22155e+08	1.25385e+08	122094447
	105.07	827801	1.41616e+06	839906	841757	900421	200803	756112	816569	814917	761747	642338	697731	645388	697190	554385	680151	776666	606381
	105.07	1.0225e+06	1.31876e+06	1.09074e+06	817528	973956	1.03465e+06	1.21783e+06	1.06891e+06	884671	1.41706e+06	1.7103e+06	1.40083e+06	1.76984e+06	1.48556e+06	1.45421e+06	1.82211e+06	1.43228e+06	1.23372e+06
	105.07	177558	173931	171109	160428	196236	173099	175257	175210	179191	411760	162057	148622	138735	144318	126183	164662	133649	135158
	105.103	1.01472e+06	957558	761639	1.08636e+06	1.13385e+06	1.07972e+06	1.49977e+06	1.4243e+06	1.53678e+06	830473	692600	975079	960537	863379	760699	682767	805584	742841
	105.959	1.24743e+06	950162	1.45112e+06	1.19827e+06	1.17031e+06	1.0782e+06	1.24371e+06	1.17231e+06	1.07792e+06	1.12319e+06	1.53065e+06	1.22153e+06	1.19981e+06	1.48719e+06	1.10686e+06	1.34815e+06	1.31148e+06	1.33506e+06
	105.979	233472	294087	237071	250697	191486	275118	275189	267105	288914	283016	271877	311160	315206	257265	213601	290660	266014	275296
	106.037	162874	126104	148973	161442	142734	160260	157578	136468	156873	212237	171169	167098	136648	140191	151337	153469	166413	146752
	106.037	1.05779e+07	1.04199e+07	1.02016e+07	1.11283e+07	1.11382e+07	1.10688e+07	1.11374e+07	1.04131e+07	1.09751e+07	1.03856e+07	1.0405e+07	9.80146e+06	1.00589e+07	1.06405e+07	1.11032e+07	1.0512e+07	1.03575e+07	1.0324e+07
	106.05	171691	180317	185513	283013	272752	258254	308967	312595	340780	233373	267921	208066	282458	251480	241065	224994	264869	257910
	106.073	1.44195e+07	1.4283e+07	1.55033e+07	1.68164e+07	1.66305e+07	1.68627e+07	1.43353e+07	1.61939e+07	1.65561e+07	1.54554e+07	1.60914e+07	1.72891e+07	1.29555e+07	1.34938e+07	1.41027e+07	1.34206e+07	1.40864e+07	13242398
	106.943	948026	842445	780514	932719	902401	809118	926391	905951	964523	889773	1.06167e+06	859224	1.03715e+06	903900	1.00164e+06	1.0456e+06	1.06247e+06	1.12646e+06
	106.963	145430	115299	1.70089e+06	1.93951e+06	143006	83600.6	144755	84657	124266	2.06188e+06	2.06036e+06	2.01394e+06	164098	2.15224e+06	2.24703e+06	63206.5	2.16327e+06	161275
	106.967	2.87054e+06	2.49899e+06	2.29023e+06	2.57184e+06	2.51521e+06	2.48957e+06	2.7112e+06	2.66716e+06	2.62988e+06	2.67198e+06	2.71989e+06	2.41664e+06	2.92281e+06	2.81451e+06	3.02845e+06	2.77282e+06	2.82372e+06	3.01023e+06
	107.049	1.09496e+06	1.04745e+06	624613	614430	644049	648981	727662	687659	699445	957993	892232	915300	858727	777988	826506	719199	842770	795398
	107.049	5.04581e+06	4.16244e+06	5.33812e+06	5.29612e+06	4.33323e+06	5.3615e+06	4.18742e+06	4.28927e+06	4.46218e+06	4.54548e+06	4.61385e+06	4.79109e+06	4.68081e+06	4.59265e+06	4.49484e+06	4.41445e+06	4.77411e+06	4.48178e+06
	107.049	6.37895e+06	6.17556e+06	6.31265e+06	5.68731e+06	6.06492e+06	6.11861e+06	6.44492e+06	6.09223e+06	5.81497e+06	7.13736e+06	7.51827e+06	8.06899e+06	5.89063e+06	5.64804e+06	6.16266e+06	6.34403e+06	6.72261e+06	5.98179e+06
	107.071	5.08442e+06	5.55259e+06	5.14781e+06	4.9669e+06	4.66063e+06	4.70498e+06	6.90694e+06	7.02456e+06	7.52809e+06	5.72876e+06	5.41291e+06	6.26692e+06	4.43314e+06	4.53566e+06	7.40169e+06	6.77748e+06	5.26683e+06	5.31839e+06
	107.071	1.30414e+06	1.28472e+06	1.31814e+06	2.94091e+06	3.24198e+06	3.02658e+06	3.22922e+06	3.21753e+06	3.30307e+06	1.19061e+06	1.01247e+06	1.44633e+06	709641	732809	719495	715947	697142	611980
	107.071	691037	1.34578e+06	633490	704735	522600	767020	893452	541262	597749	405349	631158	930409	649425	823324	1.30818e+06	518477	415825	750362
	107.071	710380	870401	588087	428947	239814	578353	482171	372960	454058	786987	639903	687172	624621	502542	537798	322542	523290	510519
	107.071	438951	826552	1.1741e+06	722757	763042	667158	885906	968971	1.18641e+06	1.30424e+06	1.06495e+06	892444	673657	862256	593416	1.05803e+06	931901	853778
	107.086	3.03693e+06	2.5383e+06	2.99295e+06	2.67561e+06	2.65977e+06	3.41295e+06	3.63348e+06	3.09945e+06	2.85557e+06	3.01169e+06	4.14359e+06	3.80292e+06	3.31803e+06	3.71074e+06	3.51107e+06	4.7291e+06	4.32429e+06	3.20603e+06
	107.086	7.58093e+06	9.6828e+06	5.84352e+06	6.16386e+06	9.60345e+06	1.00172e+07	7.98174e+06	9.99473e+06	8.39041e+06	1.187e+07	1.40513e+07	1.36436e+07	1.31932e+07	1.38645e+07	1.38644e+07	1.535e+07	8.97997e+06	1.3405e+07
	107.086	7.41479e+06	5.64363e+06	5.90088e+06	4.38125e+06	4.24745e+06	4.7648e+06	5.98909e+06	5.98546e+06	5.83252e+06	1.50967e+07	1.31863e+07	1.57774e+07	6.61629e+06	6.8626e+06	6.79442e+06	7.97638e+06	8.00842e+06	7.966e+06
	107.086	634876	570382	642866	477194	595724	604921	739319	701295	734642	779290	653122	911283	684953	767046	725094	623075	636261	730079
	107.086	1.15229e+07	1.11879e+07	7.5397e+06	3.60306e+06	4.36774e+06	4.51097e+06	1.0546e+07	1.04988e+07	1.08167e+07	1.38731e+07	1.35113e+07	1.43663e+07	1.2109e+06	2.58339e+06	1.15577e+06	2.24961e+06	2.17752e+06	4.06534e+06
	107.951	2.46353e+06	2.35427e+06	2.20524e+06	2.43345e+06	2.18797e+06	2.13555e+06	2.33794e+06	2.45827e+06	2.48938e+06	2.67211e+06	2.55785e+06	2.50758e+06	2.55539e+06	2.3083e+06	2.53573e+06	3.07802e+06	3.26936e+06	3.3672e+06
	107.974	939796	399005	1.51478e+06	471690	491395	506283	478144	444860	445821	593892	475982	702681	604258	614158	555542	1.19797e+06	576168	448628
	107.975	6.53466e+06	6.10914e+06	6.10633e+06	5.90479e+06	6.17275e+06	6.23874e+06	6.6936e+06	6.27358e+06	5.06786e+06	6.36674e+06	5.18262e+06	5.46927e+06	5.14028e+06	6.57289e+06	5.25596e+06	6.60003e+06	5.81686e+06	7.00348e+06
	108.081	114447	126031	143060	143121	162335	127068	160151	231276	193570	440652	436474	505815	472932	555473	524057	398107	352186	330314
	108.089	555279	542380	463104	373207	383183	456798	432216	548424	492089	1.15994e+06	1.31858e+06	1.54911e+06	489484	614346	556853	659782	777989	790210
	108.089	651589	686787	421132	257142	561401	536258	304323	412548	436456	669086	534940	792135	605520	574093	631930	839642	787121	408533
	108.959	3.23225e+06	2.74164e+06	2.8858e+06	2.60339e+06	3.00691e+06	2.97715e+06	3.18245e+06	3.04588e+06	3.08717e+06	3.80913e+06	3.80452e+06	3.8158e+06	3.15046e+06	3.91057e+06	3.33384e+06	3.14512e+06	4.02332e+06	3.618e+06
	108.975	2.65945e+06	104935	2.3876e+06	2.60029e+06	95755	93365.3	2.88884e+06	2.7765e+06	81654.6	2.8547e+06	114619	57612.2	2.57691e+06	113629	118479	109246	2.94879e+06	3.08435e+06
	109.029	318021	226121	241729	251981	291349	249981	377254	325580	289393	140744	127047	376426	97989.7	367998	412369	127189	102352	249929
	109.065	4.79898e+07	5.11623e+07	5.45275e+07	2.2901e+07	4.67289e+07	3.97571e+06	3.82336e+07	5.21242e+07	4.19347e+07	3.51025e+06	3.26893e+06	5.03829e+06	4.72849e+06	4.99369e+06	7.22496e+07	7.66862e+07	3.20888e+06	2.89051e+06
	109.065	1.6763e+06	1.7323e+06	1.74466e+06	1.6325e+06	1.74434e+06	1.66029e+06	1.73707e+06	1.77995e+06	1.61795e+06	1.70979e+06	1.90345e+06	1.86242e+06	1.84761e+06	1.55653e+06	1.61852e+06	1.6106e+06	1.61755e+06	1.52826e+06
	109.101	5.9468e+06	7.01112e+06	6.73465e+06	5.86732e+06	7.29996e+06	7.38957e+06	6.13674e+06	8.54187e+06	6.22304e+06	7.01596e+06	7.88096e+06	7.68701e+06	8.51609e+06	1.05159e+07	7.10962e+06	9.12706e+06	9.66535e+06	7.78433e+06
	109.101	1.10626e+07	1.24984e+07	1.14318e+07	2.5392e+06	3.85074e+06	4.16598e+06	9.94133e+06	1.04125e+07	1.06563e+07	1.53492e+07	1.51109e+07	1.531e+07	1.62202e+07	1.57305e+07	16186078	1.54122e+07	1.53619e+07	1.50855e+07
	109.101	5.85723e+06	6.01934e+06	6.5895e+06	3.01121e+06	4.99519e+06	5.45824e+06	6.85622e+06	7.08441e+06	6.92352e+06	6.49404e+06	6.10334e+06	7.16392e+06	7.15551e+06	7.28622e+06	7.01149e+06	6.27545e+06	6.90919e+06	6.84228e+06
	109.101	5.45736e+07	5.86462e+07	61287943	2.8585e+07	5.31203e+07	5.77683e+07	4.51893e+07	5.92331e+07	4.9577e+07	7.95245e+07	8.05602e+07	7.67697e+07	7.96337e+07	7.86228e+07	81673801	8.79893e+07	8.79338e+07	7.78256e+07
	109.955	353877	436343	553339	407941	44616.3	377861	455479	286545	515317	352593	449122	368958	365321	380082	573585	651126	372625	347697
	110.035	81751.1	85999.6	106674	73726.4	95784.8	98148.1	68819.2	71187.3	82544.8	85288.4	97166.9	78917.1	84673.6	80754.5	94533.9	70678.6	82886.1	71120.7
	110.071	2.00622e+06	2.1797e+06	2.05359e+06	2.53753e+06	2.43086e+06	2.45187e+06	2.05337e+06	1.91562e+06	1.83216e+06	506929	474173	449676	506676	478572	560952	536818	480567	454809
	110.105	4.48681e+06	5.0368e+06	2.34945e+06	1.82168e+06	4.30193e+06	4.72322e+06	3.85891e+06	5.19947e+06	2.59608e+06	6.39305e+06	7.25417e+06	3.13282e+06	3.00085e+06	6.88414e+06	7.27438e+06	3.32839e+06	3.36928e+06	3.11573e+06
	110.105	445817	480559	531940	268718	404676	442914	526480	497096	529403	518577	522641	624916	566724	626111	614904	533464	573782	581003
	111.008	2.09212e+06	2.09985e+06	2.24602e+06	2.10098e+06	2.22435e+06	2.10244e+06	2.02843e+06	1.9894e+06	1.92559e+06	2.39006e+06	2.11996e+06	2.13577e+06	2.30306e+06	2.37673e+06	2.23331e+06	2.09214e+06	1.93634e+06	2.59408e+06
	111.008	1.07468e+07	1.06956e+07	1.13868e+07	1.16566e+07	1.1396e+07	1.20071e+07	1.16215e+07	1.14523e+07	1.17489e+07	1.34326e+07	1.40792e+07	1.30668e+07	1.42049e+07	1.29647e+07	1.32496e+07	1.31869e+07	1.3207e+07	1.36129e+07
	111.044	965013	693004	1.53378e+06	617531	705268	735538	775132	962907	778879	1.40814e+06	1.31212e+06	2.36295e+06	765782	945805	894026	1.1074e+06	1.07808e+06	933768
	111.044	3.14495e+06	3.09354e+06	3.15157e+06	3.26128e+06	3.73426e+06	3.62235e+06	3.14346e+06	3.06563e+06	3.83945e+06	3.41746e+06	3.26481e+06	3.21743e+06	3.01406e+06	3.05794e+06	3.38884e+06	2.79613e+06	2.86881e+06	2.69107e+06
	111.044	3.98911e+06	3.98984e+06	2.66579e+06	1.46779e+06	1.25687e+06	1.61423e+06	4.05294e+06	3.74902e+06	3.79584e+06	4.71548e+06	4.50598e+06	4.81916e+06	520202	516874	438442	1.33061e+06	1.32768e+06	1.32492e+06
	111.081	3.61359e+06	3.41587e+06	3.69792e+06	3.48465e+06	4.01007e+06	4.14804e+06	4.13657e+06	5.92446e+06	3.80173e+06	4.45669e+06	3.88681e+06	6.15662e+06	5.842e+06	4.85619e+06	4.16145e+06	4.94659e+06	5.58165e+06	4.14093e+06
	111.117	7.53875e+06	6.35351e+06	7.16533e+06	7.82633e+06	7.32594e+06	6.77978e+06	6.69926e+06	6.37967e+06	7.54121e+06	7.71316e+06	8.3104e+06	9.38506e+06	6.94383e+06	7.46782e+06	7.82086e+06	8.21304e+06	7.51006e+06	7.44046e+06
	111.117	5.90328e+06	5.08009e+06	6.6754e+06	6.05771e+06	6.83337e+06	7.59093e+06	6.26577e+06	7.75591e+06	6.06912e+06	8.18654e+06	6.49957e+06	6.33104e+06	6.84182e+06	7.00434e+06	7.23727e+06	7.52322e+06	6.05913e+06	7.06478e+06
	111.117	1.01679e+08	1.00969e+08	1.03012e+08	100321877	9.97908e+07	1.01055e+08	1.1008e+08	1.1094e+08	111192664	105511462	1.0878e+08	1.13804e+08	9.85884e+07	9.92747e+07	112840495	1.02892e+08	101861510	100016957
	111.968	132592	109777	109397	100826	113960	107871	104576	77587	110450	105738	115057	99201.6	87036.2	96703.5	104223	126578	117842	105142
	112.048	163819	122507	195915	90834.5	100107	94357.6	236339	205957	208195	180700	195764	189617	72600.6	70519	69576.9	55881.4	82054.1	51537.9
	112.051	3.51227e+06	3.69231e+06	3.41559e+06	615261	636478	556289	1.32546e+06	1.2498e+06	1.33641e+06	1.07775e+06	1.00678e+06	1.08036e+06	1.38422e+06	1.20879e+06	997295	1.29471e+06	1.61179e+06	1.24815e+06
	112.051	5.00826e+06	4.81882e+06	5.04808e+06	558412	489436	724051	3.87778e+06	3.75677e+06	3.24791e+06	647414	622824	614340	1.25042e+06	1.14005e+06	1.47805e+06	1.59614e+06	1.43603e+06	1.4915e+06
	112.076	262368	286864	295572	1.31254e+06	1.45297e+06	1.45749e+06	2.18093e+06	2.10902e+06	1.93582e+06	1.11273e+06	1.071e+06	1.07586e+06	116666	125632	99536.6	126467	122306	228504
	112.076	216480	209152	258519	273034	283630	287495	404405	373796	420932	407974	214655	241877	173637	174409	179706	187885	176304	180487
	112.087	931131	1.13512e+06	1.21248e+06	1.24691e+06	1.32833e+06	1.21758e+06	1.32422e+06	1.29998e+06	1.45945e+06	629692	547939	760697	496812	628757	601403	640308	618136	727048
	112.112	815589	970624	475027	435323	393099	255518	3.76695e+06	7.15296e+06	2.28667e+06	1.02693e+06	1.02311e+06	923797	127978	121618	110623	1.28131e+06	1.28095e+06	1.34085e+06
	112.12	638338	448996	524857	543868	535456	611455	535335	499126	541146	601732	646718	569031	613734	579129	847999	617006	618177	592418
	112.12	8.56381e+06	8.58523e+06	9.08261e+06	8.32406e+06	8.21167e+06	8.84856e+06	9.14352e+06	9.86753e+06	9.09332e+06	9.03824e+06	9.51389e+06	1.03152e+07	8.23756e+06	8.18418e+06	9.40818e+06	8.99321e+06	8.77899e+06	8.38283e+06
	113	7.31624e+06	6.925e+06	7.51436e+06	5.89906e+06	5.81465e+06	5.35795e+06	7.05305e+06	6.89131e+06	7.01596e+06	1.58453e+06	1.31432e+06	1.54724e+06	1.96319e+06	1.68393e+06	1.7036e+06	1.76392e+06	1.7158e+06	1.64117e+06
	113.035	148635	144765	175572	117892	444679	139975	345017	377106	338528	59402.1	50305	42943.5	54800.7	50601.4	47455.3	57254.4	52613.7	47292.7
	113.035	4.96795e+07	4.80732e+07	7.267e+07	4.80155e+07	4.75606e+07	4.70535e+07	1.74295e+08	1.74746e+08	1.7304e+08	796988	497307	785393	1.19273e+06	1.1767e+06	868905	1.17828e+06	777677	599322
	113.06	109377	131647	1.38636e+06	998974	763936	683326	37197.4	717692	792767	897955	949942	953350	914547	843538	939888	917885	814675	960925
	113.071	133782	165661	643456	197305	197980	252552	305354	305203	710247	267685	277132	190336	201730	277359	200102	185914	317851	196397
	113.108	684232	452891	631966	518159	653871	558233	594310	592968	759110	838939	876223	819172	789130	815521	861350	823654	737999	892553
	113.133	1.09873e+06	1.11272e+06	958107	1.17689e+06	1.13261e+06	958747	977757	1.11897e+06	932706	1.08838e+06	1.04975e+06	940102	929299	969359	1.08011e+06	973200	1.04896e+06	922752
	113.964	3.43101e+06	3.38568e+06	3.21294e+06	3.2702e+06	3.17128e+06	3.40592e+06	3.36426e+06	3.14909e+06	3.27889e+06	3.14406e+06	3.24889e+06	3.10826e+06	3.18412e+06	3.18257e+06	3.34914e+06	3.29553e+06	3.16056e+06	2.6423e+06
	114.038	1.77555e+06	2.08505e+06	2.15915e+06	2.03152e+06	1.44429e+06	1.43902e+06	7.8134e+06	7.80571e+06	7.86987e+06	473517	503785	606920	502267	521292	504088	512414	506290	481851
	114.055	910218	946454	1.53861e+06	999759	942538	1.47428e+06	1.52772e+06	1.52028e+06	1.5156e+06	1.48977e+06	1.41998e+06	1.2808e+06	1.39186e+06	1.41334e+06	1.41453e+06	1.43524e+06	1.41422e+06	1.37995e+06
	114.055	339359	3.85515e+07	3.39024e+07	5.28479e+07	5.09601e+07	4.99538e+07	5.58742e+07	5.54664e+07	6.05898e+07	3.97141e+07	3.96141e+07	39062750	43817974	3.97139e+07	3.94401e+07	4.18177e+07	4.49221e+07	4.39512e+07
	114.063	352949	5.93734e+06	375413	152868	376032	360822	5.37965e+06	202120	5.47602e+06	5.63038e+06	6.0892e+06	492762	5.50432e+06	102669	5.6584e+06	93742.7	163497	377663
	114.066	3.76053e+07	3.81035e+07	3.65071e+07	5.46815e+07	5.28571e+07	5.186e+07	5.84597e+07	5.77798e+07	6.2743e+07	4.03827e+07	4.03334e+07	3.98105e+07	4.44652e+07	4.34755e+07	4.34311e+07	4.58425e+07	4.5708e+07	4.46871e+07
	114.092	5.59753e+06	7.44088e+06	5.49033e+06	6.38209e+06	5.56989e+06	6.74012e+06	5.6582e+06	5.55439e+06	5.0819e+06	7.51847e+06	7.7029e+06	7.60526e+06	7.48614e+06	7.61454e+06	7.95623e+06	8.78471e+06	1.02828e+07	9.14849e+06
	114.092	8.49823e+06	8.94032e+06	8.87147e+06	7.50085e+06	9.01028e+06	9.00238e+06	1.0548e+07	1.04326e+07	7.35623e+06	1.09501e+07	9.6303e+06	1.13053e+07	9.90355e+06	1.23273e+07	1.00668e+07	1.06305e+07	1.03293e+07	9.58566e+06
	114.092	2.93555e+07	2.99013e+07	2.23043e+07	2.60424e+07	2.56083e+07	2.56251e+07	2.34325e+07	2.35495e+07	3.0929e+07	4.23219e+07	4.19307e+07	4.01943e+07	5.31265e+06	3.40763e+06	3.34521e+06	4.48706e+07	4.83072e+07	4.70942e+07
	114.092	9.07365e+06	7.19553e+06	7.16636e+06	8.52071e+06	9.71639e+06	7.93422e+06	8.82222e+06	1.35252e+07	1.19634e+07	2.10718e+07	1.33876e+07	4.31955e+07	7.48772e+06	1.07092e+07	1.24485e+07	9.83418e+06	8.99295e+06	6.68614e+06
	114.103	3.72427e+07	3.77417e+07	4.25748e+07	7.11644e+06	7.90268e+06	6.94415e+06	3.38355e+07	3.32064e+07	3.14322e+07	4.31346e+07	4.27185e+07	4.26076e+07	4.9012e+07	4.45964e+07	4.44184e+07	4.5929e+07	4.92426e+07	4.80034e+07
	114.948	1.18184e+06	799770	684202	674827	795041	798417	858033	740472	1.08654e+06	864781	723613	685126	924411	1.13772e+06	1.18027e+06	1.12959e+06	1.17883e+06	974177
	114.964	51634.7	133786	72956.3	143755	134023	146052	99185	123860	125914	75121	103726	105689	99641.4	103832	77819.4	100669	67412.2	110678
	115.037	418958	426668	394832	453972	519343	437859	615778	555879	693803	3.36716e+06	3.6151e+06	3.04744e+06	4.44548e+06	5.09705e+06	4.279e+06	5.04411e+06	4.16365e+06	4.64565e+06
	115.037	458734	465902	454030	470146	469026	452860	556122	536508	494293	354107	372088	355127	373714	418610	399571	394011	357910	386404
	115.039	1.25408e+06	1.1481e+06	1.23103e+06	1.18692e+06	1.17834e+06	1.172e+06	997243	929270	1.01392e+06	620828	578949	713296	642597	738032	692606	504074	531512	568831
	115.054	557906	644232	492718	347337	372920	426943	476223	519715	497827	1.00029e+06	1.08787e+06	1.57359e+06	577519	550828	502539	603902	857430	767336
	115.087	866441	873763	950897	1.05046e+06	1.17176e+06	1.32762e+06	1.24229e+06	1.19265e+06	1.30111e+06	1.20484e+06	1.1028e+06	1.17913e+06	1.44149e+06	1.38509e+06	1.38735e+06	1.54939e+06	1.49708e+06	1.45556e+06
	115.095	1.22412e+06	1.29149e+06	1.37854e+06	2.10347e+06	1.56781e+06	1.71031e+06	1.44096e+06	1.35232e+06	1.63043e+06	1.77669e+06	1.78818e+06	1.58993e+06	1.96356e+06	228610	167731	1.91794e+06	2.01971e+06	1.90753e+06
	115.095	541065	423890	440526	510034	629193	459049	573086	821797	781892	1.59976e+06	1.01623e+06	2.8299e+06	447305	618681	755121	591278	575026	597587
	115.949	71307.1	84728.2	77389.8	83945.7	62016.6	68539.8	73005.3	78667.3	62690	89384.5	91055.6	60757.1	110053	59387.1	88033.5	130988	101024	71755.5
	115.963	2.56213e+06	2.38984e+06	2.32702e+06	2.41682e+06	2.29456e+06	2.37438e+06	2.57197e+06	2.42273e+06	1.86409e+06	2.52328e+06	2.48534e+06	2.49768e+06	2.65647e+06	2.57544e+06	2.57473e+06	2.68326e+06	2.76011e+06	2.2181e+06
	115.982	127653	141704	139731	140458	155304	136932	104273	120025	102748	217055	87107.9	94916.7	116027	160071	130807	93177.7	117480	177926
	116.071	2.26161e+07	2.29762e+07	1.86278e+07	2.27664e+07	1.97043e+07	2.02364e+07	3.38744e+07	3.29449e+07	3.88106e+07	5.33512e+06	5.44428e+06	5.88781e+06	8.33108e+06	6.5824e+06	7.69583e+06	6.23928e+06	6.6429e+06	6.44628e+06
	116.107	1.18884e+06	910901	970682	2.10104e+06	905211	1.98368e+06	1.01694e+06	1.07569e+06	963905	1.16365e+06	996713	1.2014e+06	2.06295e+06	961388	910801	995588	947260	1.94809e+06
	116.948	1.24253e+06	919905	895440	919437	990108	1.12909e+06	1.14817e+06	1.28701e+06	1.01051e+06	1.24424e+06	1.05523e+06	1.03751e+06	977649	1.13889e+06	1.32236e+06	1.3281e+06	1.08043e+06	1.10573e+06
	116.962	520276	483630	450377	399921	433335	470140	522244	469238	500371	430352	542888	430472	556489	509752	515035	455003	559969	595869
	117.055	1.0606e+06	981574	173892	242982	293991	292216	209371	394118	231070	668136	608169	713773	680917	651772	719654	501319	641545	514644
	117.07	959262	937106	922743	1.01377e+06	873816	884056	877638	898226	962503	1.2491e+06	1.59565e+06	1.84983e+06	885837	835726	967406	1.07159e+06	1.28263e+06	1.00422e+06
	117.07	1.43958e+06	1.43004e+06	1.44124e+06	1.39028e+06	479908	1.37866e+06	467739	524621	1.22413e+06	761723	1.41675e+06	775184	569061	543035	372905	1.44809e+06	1.42728e+06	1.46104e+06
	117.07	1.84169e+06	1.79823e+06	1.89324e+06	1.54363e+06	1.60999e+06	1.46943e+06	4.00137e+06	1.5791e+06	1.6018e+06	1.8349e+06	1.78915e+06	212031	1.76042e+06	4.18396e+06	181093	253539	1.75324e+06	1.75227e+06
	117.07	758311	803557	815281	933205	891448	881537	1.72942e+06	889163	1.09259e+06	949472	912073	483716	777552	904455	939445	328867	917858	916039
	117.07	982682	942447	923108	883856	1.04727e+06	1.03693e+06	1.0126e+06	1.05553e+06	1.07392e+06	863984	965056	967380	952548	1.01262e+06	954449	404987	939732	973240
	117.074	1.08504e+06	1.00928e+06	970598	1.0106e+06	987251	954677	1.65e+06	1.58685e+06	1.85875e+06	238772	222749	741691	329946	304382	324673	317405	287241	405692
	117.091	2.70835e+06	2.18699e+06	2.91388e+06	2.28279e+06	2.17033e+06	2.26328e+06	4.34908e+06	1.94139e+06	2.13117e+06	2.33702e+06	2.25207e+06	2.30737e+06	1.83654e+06	2.16209e+06	1.14534e+06	2.2681e+06	2.33271e+06	2.35055e+06
	117.091	6.94174e+06	6.37765e+06	6.63189e+06	6.41461e+06	7.50981e+06	6.46888e+06	7.28042e+06	6.24244e+06	4.5091e+06	7.02007e+06	6.79395e+06	6.57916e+06	7.3199e+06	4.8123e+06	2.99917e+06	6.48061e+06	6.25139e+06	6.24758e+06
	117.091	836874	705071	2.2419e+06	808712	817886	828483	976176	764355	1.1686e+06	725623	848753	672568	830513	986650	703333	790329	796745	839954
	117.091	3.36921e+06	3.48378e+06	3.33624e+06	3.30399e+06	3.35004e+06	2.92512e+06	3.06293e+06	3.32496e+06	3.12087e+06	3.54215e+06	3.46228e+06	3.36667e+06	3.14744e+06	3.10988e+06	3.12566e+06	3.1546e+06	3.20916e+06	3.09285e+06
	117.091	1.94159e+06	1.976e+06	1.81309e+06	1.91032e+06	954240	1.8667e+06	1.75057e+06	1.86859e+06	1.93341e+06	2.00457e+06	1.90598e+06	1.61003e+06	1.90026e+06	1.88141e+06	1.89156e+06	1.83517e+06	1.87302e+06	1.94982e+06
	117.091	1.26616e+06	1.20369e+06	1.03306e+06	2.06896e+06	728407	986646	989046	971429	1.1055e+06	1.04065e+06	1.12657e+06	1.07149e+06	1.08117e+06	1.07177e+06	1.14385e+06	1.06163e+06	1.02553e+06	1.03301e+06
	117.091	914529	923553	1.03877e+06	849066	2.47795e+06	912791	979026	946235	987373	932807	986445	941983	929965	904008	956513	954780	1.21845e+06	978757
	117.091	1.18965e+06	1.10292e+06	1.45365e+06	838830	2.34249e+06	1.09129e+06	1.1558e+06	1.23336e+06	1.19491e+06	1.16903e+06	1.47763e+06	1.05788e+06	1.16626e+06	1.09941e+06	1.12562e+06	1.13273e+06	1.16133e+06	1.15181e+06
	117.102	694889	737713	684135	836442	875250	743765	882151	700689	862414	678057	637647	918278	877636	855289	757498	683383	808241	537506
	117.102	1.15816e+06	1.14109e+06	1.17809e+06	535994	570220	544035	627081	664853	638044	1.17005e+06	1.14081e+06	1.1639e+06	1.08275e+06	1.07825e+06	1.09236e+06	1.15288e+06	1.12605e+06	1.10181e+06
	117.946	1.79958e+06	1.40591e+06	1.52972e+06	1.28943e+06	1.53231e+06	1.61774e+06	1.8012e+06	1.5789e+06	1.59411e+06	1.63132e+06	1.66183e+06	1.59543e+06	1.68661e+06	1.45151e+06	1.65509e+06	1.68886e+06	1.78683e+06	2.19541e+06
	117.959	4.11685e+07	3.87725e+07	3.808e+07	3.78152e+07	3.9349e+07	4.02441e+07	4.32283e+07	4.04177e+07	4.04478e+07	4.10103e+07	4.1244e+07	4.01268e+07	4.13809e+07	4.19001e+07	4.20436e+07	4.30061e+07	3.56336e+07	36150071
	118.086	1.85489e+07	1.89381e+07	1.86603e+07	2.27033e+07	3.50323e+07	3.51952e+07	2.59655e+07	2.57966e+07	2.72641e+07	2.8974e+07	2.72427e+07	4.40011e+07	2.7813e+07	2.66541e+07	2.6931e+07	2.5658e+07	2.76218e+07	2.82663e+07
	118.943	2.2315e+07	2.04083e+07	2.04975e+07	2.03747e+07	2.14597e+07	2.07009e+07	2.30464e+07	2.15885e+07	2.18854e+07	2.21788e+07	2.22761e+07	2.18342e+07	2.22574e+07	2.24973e+07	2.28654e+07	2.30779e+07	1.90658e+07	2.13611e+07
	118.943	3.51353e+06	3.22925e+06	3.61813e+06	5.70438e+06	5.4328e+06	4.06785e+06	3.93296e+06	3.64796e+06	3.97055e+06	3.15259e+06	3.36599e+06	3.33144e+06	7.96723e+06	1.72635e+06	3.46421e+06	3.16326e+06	3.19715e+06	2.88781e+06
	118.943	6.46771e+06	2.88006e+06	4.15057e+06	7.33245e+06	3.13694e+06	3.53932e+06	3.12369e+06	2.75257e+06	2.96493e+06	2.61322e+06	2.59719e+06	2.69638e+06	2.45998e+06	1.80577e+06	2.47305e+06	2.45247e+06	2.34826e+06	2.49811e+06
	118.979	1.35614e+06	1.25194e+06	1.73082e+06	1.29768e+06	1.26629e+06	3.47307e+06	1.3452e+06	1.07379e+06	1.10611e+06	1.19085e+06	1.15599e+06	1.68102e+06	1.61453e+06	3.35358e+06	2.78949e+06	1.04876e+06	1.10742e+06	1.14903e+06
	118.979	650550	706038	635309	712269	974166	518085	706993	595068	1.92309e+06	518719	870697	810187	586167	561699	481049	197880	572689	211010
	118.979	257705	904021	546282	190598	232832	203229	317213	200629	84325.5	155883	118378	110428	155824	255486	260464	158440	127248	229220
	118.979	1.00285e+06	1.01882e+06	1.58754e+06	1.13315e+06	881802	880790	881971	936618	1.46517e+06	814626	754855	2.62703e+06	1.16738e+06	809999	595214	937430	828935	721277
	118.979	1.19853e+06	678810	1.25328e+06	1.04188e+06	1.24985e+06	1.15991e+06	1.03052e+06	1.87474e+06	925920	806874	588767	843431	724956	2.22062e+06	2.19522e+06	1.57596e+06	1.25337e+06	275390
	118.979	1.35756e+06	652674	1.50893e+06	1.41314e+06	605025	678327	860084	833074	866550	811498	760921	673890	1.14974e+06	518974	1.10166e+06	1.1269e+06	661499	926418
	118.979	3.73233e+06	4.30715e+06	5.20091e+06	1.5458e+07	4.6611e+06	5.6948e+06	4.03671e+06	6.08064e+06	1.22016e+07	5.51286e+06	5.79838e+06	1.56961e+07	5.2386e+06	1.25498e+07	6.07119e+06	4.77972e+06	4.2517e+06	1.14818e+07
	118.979	6.87804e+06	6.79809e+06	7.68004e+06	3.19003e+06	1.09347e+07	8.59673e+06	5.72268e+06	9.4299e+06	6.11401e+06	5.54496e+06	9.44306e+06	9.01285e+06	4.83322e+06	4.14737e+06	6.09969e+06	6.09417e+06	3.66826e+06	5.71769e+06
	118.979	3.02192e+06	5.68744e+06	1.91352e+06	2.96932e+06	2.18421e+06	1.70492e+06	1.61313e+06	5.75077e+06	4.37112e+06	2.43202e+06	2.73209e+06	1.6148e+06	2.34629e+06	2.19513e+06	1.81578e+06	1.91038e+06	3.32657e+06	1.84116e+06
	118.979	1.50423e+07	1.2308e+07	1.20962e+07	2.9485e+07	2.41433e+07	1.49596e+07	1.55783e+07	1.17089e+07	8.79794e+06	2.99818e+07	1.37921e+07	1.16941e+07	3.79136e+07	1.70435e+07	1.34946e+07	1.5621e+07	1.08087e+07	2.30276e+07
	119.049	1.16026e+07	1.1092e+07	1.21009e+07	1.23532e+07	1.24853e+07	1.32299e+07	1.19258e+07	1.23371e+07	1.28218e+07	1.15847e+07	1.18821e+07	1.27532e+07	10413640	1.04927e+07	1.05168e+07	1.00308e+07	1.02523e+07	1.0404e+07
	119.049	615624	549731	606732	768239	748978	771736	147065	712646	652307	282595	272034	331719	178941	688014	789282	604246	641695	135549
	119.049	127890	202949	325832	246731	334242	374444	411360	318672	281925	143509	138518	161295	104235	147591	145690	112219	120013	132277
	119.07	2.38631e+06	2.4023e+06	2.30867e+06	2.28142e+06	2.35657e+06	2.20457e+06	2.26842e+06	2.3638e+06	2.27786e+06	2.176e+06	2.18276e+06	2.15786e+06	2.12378e+06	2.12327e+06	2.07369e+06	2.14743e+06	2.16916e+06	2.0561e+06
	119.07	3.38231e+06	3.4887e+06	3.47319e+06	2.70489e+06	2.81424e+06	2.79596e+06	2.77287e+06	3.23058e+06	3.26496e+06	3.16633e+06	3.10466e+06	3.05433e+06	3.17878e+06	3.01547e+06	3.07187e+06	3.0865e+06	3.04266e+06	2.91626e+06
	119.086	1.15484e+08	9.17204e+07	9.63601e+07	6.8792e+07	6.89104e+07	7.59164e+07	9.80956e+07	1.02052e+08	9.95868e+07	2.24649e+08	219180087	2.4626e+08	1.12894e+08	1.11473e+08	1.14206e+08	134784149	1.3668e+08	1.35553e+08
	119.09	988442	963094	906000	1.16684e+06	1.84627e+06	1.16809e+06	1.47514e+06	1.25998e+06	1.46686e+06	1.56243e+06	1.47267e+06	2.36668e+06	1.47966e+06	1.48005e+06	1.42568e+06	1.31124e+06	1.52205e+06	1.59414e+06
	119.943	354742	340726	383925	373315	362910	326871	442372	393700	395181	355592	385333	364711	379507	331090	406754	431148	421562	477454
	119.974	143034	255353	2.66796e+06	254672	241328	206130	278084	232992	196012	188922	283116	210310	237682	287465	290607	243138	255284	195813
	120.048	513348	537983	535039	500519	511238	504785	471292	468597	521304	564727	588166	559517	501606	562574	576381	516844	555964	505889
	120.081	442643	211756	330651	210957	375361	262479	230861	382856	210509	233692	377405	216311	233930	376939	234321	328597	341868	213775
	120.081	840360	819673	999537	1.43834e+06	1.4446e+06	1.44682e+06	1.42027e+06	1.3085e+06	1.40085e+06	807857	783194	860548	969745	932159	969591	920243	932968	876369
	120.081	311692	302282	233523	307711	293189	283836	345532	359942	392064	488203	516760	260713	279449	303887	303925	268581	548066	262080
	120.081	275340	261174	288839	387304	750385	817177	508399	466646	484828	210099	223133	271032	323142	305441	309293	291122	303125	278444
	120.081	1.60279e+07	1.5841e+07	1.63834e+07	2.20683e+07	2.21754e+07	2.24991e+07	2.64045e+07	2.6711e+07	2.71648e+07	8.26492e+06	7.60847e+06	8.75196e+06	1.06372e+07	1.00416e+07	1.01688e+07	7.87162e+06	8.29332e+06	7.78158e+06
	120.081	286584	253770	254967	245175	282127	232979	260708	271715	268168	361987	280009	312170	523064	402278	233019	281168	270830	255457
	120.081	993458	917309	1.0383e+06	1.46237e+06	1.44223e+06	1.48831e+06	2.37855e+06	2.26656e+06	2.30093e+06	1.21358e+06	1.15735e+06	1.18876e+06	1.52504e+06	1.57343e+06	1.55726e+06	1.56347e+06	1.8939e+06	1.47636e+06
	120.089	1.17257e+07	9.31852e+06	1.00175e+07	7.08146e+06	7.30513e+06	7.8042e+06	1.03459e+07	1.09442e+07	1.03174e+07	2.43237e+07	2.30362e+07	2.52652e+07	1.16437e+07	1.13171e+07	1.18039e+07	1.4485e+07	1.47029e+07	1.38328e+07
	120.947	34051.2	22600.9	23607.2	21017.6	24817.4	13984.8	16473.1	32449.7	16221.4	18302.4	30232.6	32822.7	23432.6	19640.3	23343.5	18578.9	24056	34638.9
	120.947	83133	87825.4	83590.1	93714.5	106990	98664.8	122898	91234	105514	126025	70841.3	77364.6	84344.5	101846	130362	121767	111200	103327
	120.982	206730	164455	192153	190405	221044	206176	161260	131960	181780	210871	163001	196484	156974	207207	210558	212377	175819	160203
	121.029	2.75868e+06	2.78464e+06	2.98547e+06	1.49004e+06	1.70015e+06	1.81864e+06	5.78245e+06	5.90745e+06	5.79529e+06	1.45257e+06	1.27052e+06	1.83013e+06	676834	1.1026e+06	1.16691e+06	749201	710915	652103
	121.029	627059	678685	626277	698719	951755	868735	737585	706178	967255	755654	718087	728498	661285	762928	946822	624578	643771	729578
	121.04	4.42725e+06	4.06409e+06	4.14375e+06	2.504e+06	2.76165e+06	5.65914e+06	3.15933e+06	6.48812e+06	6.45026e+06	2.30806e+06	2.29254e+06	2.94469e+06	4.72678e+06	4146858	4.30441e+06	2.05661e+06	2.18929e+06	2.38092e+06
	121.065	8.21676e+07	8.0789e+07	8.11996e+07	9.08678e+07	9.87258e+07	1.0158e+08	8.53812e+07	8.83871e+07	8.73886e+07	8.66101e+07	8.61773e+07	9.015e+07	7.40266e+07	7.64537e+07	7.70845e+07	7.41399e+07	7.76258e+07	7.31714e+07
	121.065	587407	567109	597012	484888	483972	496605	511469	499640	514887	389681	404719	387277	400337	365219	391765	368840	361995	355595
	121.084	1.53949e+06	1.47909e+06	1.44964e+06	2.12987e+06	2.21053e+06	2.08914e+06	2.58824e+06	2.33913e+06	2.57221e+06	701749	707163	710927	1.03738e+06	910728	903710	713160	686439	723701
	121.101	653611	482065	535201	873425	696397	556387	437154	526608	438423	511559	349774	578338	505716	539808	542906	484771	478298	534711
	121.101	790221	2.17378e+06	829462	1.35641e+06	933006	835745	883308	899232	597320	868652	901851	806737	707543	676728	170892	2.45785e+06	815080	993750
	121.101	5.93235e+06	5.93724e+06	6.86503e+06	5.64328e+06	5.7335e+06	7.1524e+06	6.39726e+06	8.79359e+06	6.33939e+06	7.61898e+06	8.07956e+06	8.18057e+06	8.51631e+06	8.12552e+06	8.50256e+06	9.52719e+06	9.50114e+06	7.13152e+06
	121.101	343471	250871	284186	469919	370438	337588	394066	416707	589900	338542	328481	402798	327399	330646	316138	295369	331224	358151
	121.101	325102	464178	342311	458052	342680	406625	393413	393022	384945	394504	280147	326159	385560	373439	304974	352778	530335	359157
	121.101	361184	1.25361e+06	457206	383504	387252	346873	398953	371237	708366	464786	440553	384783	363629	399615	524949	386337	395179	419086
	121.955	1.62226e+06	1.4307e+06	1.55208e+06	1.48529e+06	1.4895e+06	1.32786e+06	1.61726e+06	1.42288e+06	1.3153e+06	1.89408e+06	1.61663e+06	1.78777e+06	1.89245e+06	1.66867e+06	1.53687e+06	1.50183e+06	1.62017e+06	2.04554e+06
	122.043	371438	333740	160952	216540	226235	205082	244495	256405	268920	187522	202721	128700	183442	318984	209741	197809	215669	77712.4
	122.064	484187	457697	466530	380631	410483	423065	674831	442462	404138	396519	420823	414195	409620	400899	486795	381940	158614	372357
	122.068	7.39576e+06	7.69118e+06	7.10369e+06	7.87558e+06	8.64804e+06	8.6091e+06	7.53566e+06	7.67804e+06	7.98431e+06	7.67419e+06	7.87002e+06	8.24683e+06	7.01077e+06	6.48576e+06	6.74792e+06	6.35549e+06	7.12843e+06	6.88891e+06
	122.071	705108	819799	683080	920143	858545	871559	3.4415e+06	1.63703e+06	3.59115e+06	526040	482981	505034	417117	420311	419892	404533	484426	371675
	122.081	1.06965e+06	1.26169e+06	1.378e+06	1.44494e+06	1.35991e+06	1.44938e+06	1.10724e+06	966262	1.02663e+06	991798	1.17338e+06	933045	809802	831035	975578	722559	934623	762801
	122.097	238854	248379	255080	265390	257396	244485	250638	254095	235418	216237	220791	221127	218975	189926	213252	210380	215815	228397
	122.974	723042	769221	717982	761580	712102	710003	905615	705779	697494	753308	745267	749111	735960	776912	762134	772184	741462	739164
	122.975	813819	649967	688799	660933	567086	626693	751766	574653	761468	681742	581181	623211	608013	520823	658827	748607	663626	566273
	123.044	847537	945795	930159	933740	1.20874e+06	1.17139e+06	838174	958336	850539	824787	790176	884569	1.18182e+06	751680	719247	772595	775503	844866
	123.044	1.25451e+06	1.11326e+06	1.11245e+06	1.12424e+06	1.22025e+06	1.23751e+06	1.58652e+06	1.56443e+06	1.57813e+06	763329	805434	776668	800740	797540	760228	745294	711709	711762
	123.055	4.24294e+06	4.4995e+06	2.97224e+06	3.96113e+06	3.85755e+06	2.79746e+06	3.01401e+06	3.59956e+06	3.83077e+06	2.5354e+06	2.45728e+06	2.39495e+06	4.10597e+06	2.31162e+06	2.14728e+06	2.28679e+06	4.07961e+06	4.08009e+06
	123.055	398194	396824	408562	406901	390884	384221	385492	384621	404376	4.32113e+06	4.14645e+06	5.84406e+06	1.99299e+06	2.06193e+06	2.14284e+06	1.72011e+06	1.58494e+06	1.86975e+06
	123.081	1.11465e+06	679656	776888	662706	518665	1.13337e+06	673491	852775	679644	637009	715535	835662	618309	358119	470060	1.0767e+06	1.24341e+06	1.69985e+06
	123.081	1.43701e+06	1.81903e+06	3.20448e+06	1.86528e+06	1.90358e+06	744891	1.84752e+06	964178	2.22442e+06	475587	3.24621e+06	1.11877e+06	2.11719e+06	660083	2.59222e+06	821003	889360	521939
	123.081	509206	384343	414327	1.02309e+06	288468	373797	322268	413095	481307	410927	995777	394393	414134	460174	404393	375387	408048	381639
	123.081	1.16652e+06	666897	774163	1.83505e+06	1.02397e+06	893179	1.87074e+06	839189	1.01445e+06	1.18536e+06	604448	1.27789e+06	1.07938e+06	839575	1.11132e+06	1.07541e+06	1.06208e+06	1.02067e+06
	123.081	413149	685840	700747	568213	721059	488081	524270	580554	516905	456783	981739	544461	356933	566631	390799	390955	398049	369210
	123.081	647732	419632	311935	915143	520487	1.05932e+06	570392	377425	609280	479093	489441	508307	468654	623159	461669	486561	462248	458535
	123.081	897101	1.13353e+06	841053	1.3681e+06	2.2497e+06	867227	665672	981298	1.08793e+06	1.14056e+06	1.20139e+06	1.26814e+06	790451	787554	811029	858421	812594	807220
	123.081	807810	836786	866895	1.595e+06	1.00748e+06	2.79953e+06	774342	1.30367e+06	1.13786e+06	1.75749e+06	1.04361e+06	1.65204e+06	991911	1.66111e+06	1.18046e+06	1.10809e+06	1.0397e+06	1.07455e+06
	123.081	514323	1.18758e+06	547911	401487	460177	335392	397759	724633	496607	991750	250013	1.25533e+06	597394	248340	708380	619076	405215	418836
	123.081	857681	955532	1.81055e+06	1.09077e+06	945491	1.16368e+06	1.05637e+06	1.19034e+06	1.04213e+06	1.26839e+06	1.37084e+06	1.19523e+06	1.03423e+06	1.24744e+06	937789	1.06926e+06	1.14263e+06	1.05057e+06
	123.081	1.13199e+06	986791	2.58572e+06	1.27018e+06	899411	1.08757e+06	2.64489e+06	1.1083e+06	1.49512e+06	1.67021e+06	1.03327e+06	1.82868e+06	1.05279e+06	1.11105e+06	1.10838e+06	1.02936e+06	1.04497e+06	960135
	123.081	1.26524e+06	1.1743e+06	1.04259e+06	976931	2.17411e+06	1.09133e+06	1.79203e+06	1.10431e+06	1.32708e+06	1.36618e+06	1.14203e+06	1.78181e+06	1.10773e+06	1.59254e+06	1.19083e+06	1.13193e+06	1.22507e+06	1.02438e+06
	123.081	2.59167e+06	2.38966e+06	2.72482e+06	1.62818e+06	2.7043e+06	3.07298e+06	2.87314e+06	2.42152e+06	2.30578e+06	2.96016e+06	1.60669e+06	3.26017e+06	2.3552e+06	1.64471e+06	2.64334e+06	2.73036e+06	2.52917e+06	2.40436e+06
	123.081	836180	970933	662277	958532	405610	360661	462504	271244	447569	668060	484976	663389	965561	362165	992080	1.03315e+06	1.06953e+06	991970
	123.117	1.24669e+06	1.22717e+06	977020	1.24601e+06	638362	1.14004e+06	1.12723e+06	501687	1.15806e+06	1.13758e+06	1.23118e+06	940431	1.19954e+06	1.22164e+06	1.14323e+06	1.1048e+06	1.02157e+06	1.11051e+06
	123.117	1.18808e+06	1.29115e+06	1.29756e+06	1.08428e+06	1.60653e+06	1.18573e+06	1.59492e+06	1.31639e+06	1.43274e+06	3.73724e+06	1.69517e+06	2.47285e+06	3.7544e+06	1.78565e+06	2.45441e+06	2.14854e+06	1.66772e+06	1.52767e+06
	123.117	4.81737e+06	4.32622e+06	4.79974e+06	4.39495e+06	4.66054e+06	5.05343e+06	3.81041e+06	6.12618e+06	4.02813e+06	5.83131e+06	6.03672e+06	5.00006e+06	5.99574e+06	5.44675e+06	5.08954e+06	6.37703e+06	5.8968e+06	5.5517e+06
	123.117	869802	953919	891886	839430	542909	938729	786874	434534	719221	854043	1.0222e+06	829393	889605	946172	978768	814121	784844	868427
	123.117	2.01004e+06	1.79892e+06	1.79308e+06	1.87803e+06	1.77568e+06	466894	1.86406e+06	497641	2.013e+06	1.64119e+06	1.76323e+06	1.6013e+06	1.70344e+06	1.68965e+06	1.66472e+06	1.64186e+06	1.80894e+06	1.70683e+06
	123.117	718513	485399	691468	779258	491452	785511	737852	481440	739209	429540	432775	514374	729627	481944	485648	424642	393886	527047
	123.117	3.07295e+06	2.08959e+06	1.96702e+06	1.896e+06	1.49562e+06	1.96658e+06	2.98043e+06	1.75382e+06	2.2345e+06	4.80836e+06	1.69979e+06	2.73253e+06	1.722e+06	1.97284e+06	3.06016e+06	2.94068e+06	1.67848e+06	1.72449e+06
	123.117	744260	747814	845375	945677	637359	587471	988448	1.00631e+06	975812	2.08509e+06	1.67572e+06	1.57891e+06	1.14337e+06	1.25207e+06	1.25657e+06	1.0651e+06	678615	817775
	123.117	1.22794e+06	1.21934e+06	1.27297e+06	1.1629e+06	804789	1.21695e+06	1.17053e+06	1.38099e+06	891919	1.48286e+06	2.26994e+06	1.59369e+06	1.12113e+06	1.08101e+06	1.19084e+06	1.27192e+06	1.59711e+06	1.33193e+06
	123.952	200131	179140	401716	459593	164391	49769	176600	176927	220375	392540	360326	349906	352064	347443	165743	161518	181590	139957
	123.969	290395	251951	258593	263834	301729	312993	346458	200871	243580	316311	229404	451775	217490	325231	236358	274202	337524	380499
	124.039	2.81889e+08	2.79221e+08	2.81884e+08	3.01284e+08	3.02059e+08	3.07685e+08	2.88145e+08	2.89193e+08	2.97691e+08	2.35445e+06	2.91014e+06	2.45122e+06	4.3e+06	4.16069e+06	4.39219e+06	3.47156e+06	3.5309e+06	3.72179e+06
	124.059	80855.7	69312.5	86591.2	72100.5	58958.9	54912.2	72485	72469.6	81223.1	257940	231105	354288	109762	108697	113704	93056.9	99449.2	96446.5
	124.112	1.33035e+06	1.24267e+06	1.40386e+06	586326	1.23477e+06	1.30951e+06	1.28924e+06	1.35429e+06	1.39792e+06	1.89016e+06	1.81404e+06	2.49852e+06	1.95122e+06	2.06531e+06	2.11599e+06	1.85148e+06	1.89969e+06	1.95803e+06
	124.953	278097	194468	246303	252842	320232	1.73363e+06	297004	244748	267155	154975	298799	264843	258470	261471	198958	1.98537e+06	292647	1.99926e+06
	124.977	1.38591e+06	2.39313e+06	1.26854e+06	1.19116e+06	1.33601e+06	2.11591e+06	1.27347e+06	1.25487e+06	1.33303e+06	1.39966e+06	1.319e+06	1.23533e+06	1.33629e+06	1.30966e+06	1.38871e+06	2.05239e+06	1.40187e+06	1.44449e+06
	125.023	1.41326e+06	1.353e+06	1.61601e+06	1.44598e+06	1.51713e+06	1.48697e+06	1.42475e+06	1.5966e+06	1.53547e+06	1.648e+06	1.52703e+06	1.37877e+06	1.6042e+06	1.45931e+06	1.47471e+06	1.39613e+06	1.45389e+06	1.42639e+06
	125.023	6.60659e+06	6.35528e+06	6.91621e+06	6.66477e+06	7.33954e+06	7.22611e+06	7.38192e+06	6.92875e+06	7.29998e+06	8.60904e+06	8.47614e+06	8.60824e+06	8.0031e+06	7.9373e+06	7.9292e+06	8.09295e+06	8.07764e+06	7.78622e+06
	125.043	1.90538e+07	1.89743e+07	1.94107e+07	2.03954e+07	2.04233e+07	2.08373e+07	1.94026e+07	1.94859e+07	1.99429e+07	148398	139173	150415	269554	253338	234809	204675	200685	168748
	125.071	323484	174752	312709	309774	310518	334041	210581	301809	221807	167180	277110	163611	199459	120644	237800	147888	161386	160056
	125.096	1.06295e+06	1.02441e+06	1.03559e+06	928535	1.27846e+06	1.0198e+06	1.13604e+06	1.19691e+06	1.28291e+06	1.36804e+06	1.15353e+06	1.38976e+06	1.08623e+06	1.20432e+06	1.16377e+06	1.0679e+06	1.17942e+06	1.10985e+06
	125.096	1.16026e+06	1.04589e+06	1.08668e+06	691572	1.31496e+06	1.06925e+06	1.0476e+06	1.10752e+06	1.22241e+06	1.50171e+06	1.4295e+06	1.95012e+06	1.48429e+06	1.58303e+06	1.55681e+06	1.43451e+06	1.43931e+06	1.51011e+06
	125.096	1.72741e+07	1.89718e+07	1.96718e+07	9.83804e+06	1.71701e+07	1.77628e+07	1.48956e+07	1.82139e+07	1.56394e+07	2.57835e+07	2.5843e+07	2.41195e+07	2.51754e+07	2.48595e+07	2.53549e+07	2.61909e+07	2.72853e+07	2.48371e+07
	125.096	3.47338e+06	3.99075e+06	4.13406e+06	4.06935e+06	3.97822e+06	4.11037e+06	3.12798e+06	4.35578e+06	3.15051e+06	4.57402e+06	5.04859e+06	6.52519e+06	6.55249e+06	6.43912e+06	4.1244e+06	4.93025e+06	5.03131e+06	4.59334e+06
	125.961	1.42325e+06	1.36436e+06	1.32811e+06	1.39394e+06	1.55201e+06	1.54244e+06	1.6758e+06	1.52049e+06	768763	1.38605e+06	802347	1.40518e+06	1.10097e+06	1.45673e+06	1.47775e+06	1.50641e+06	1.19442e+06	1.23199e+06
	126.044	1.1291e+06	436910	1.06106e+06	459738	1.20856e+06	472240	1.04588e+06	1.1058e+06	1.19751e+06	192748	160530	169538	142023	184686	162397	145525	173855	163727
	126.1	673939	588102	849543	349693	577905	683923	667571	980441	777605	1.14001e+06	1.09599e+06	792640	1.19649e+06	1.07721e+06	801896	1.69844e+06	999481	1.14027e+06
	126.128	351638	363069	312828	382508	329132	367070	459615	475598	447581	137009	154114	157910	250543	241294	211098	210907	233571	224884
	126.975	293149	273648	277533	251604	307041	232963	298018	269845	285898	312961	297399	268660	273122	181597	318454	298083	296840	313394
	127.039	921450	867643	905477	705132	682555	817075	1.00989e+06	1.03415e+06	920404	2.7234e+06	1.96245e+06	2.56103e+06	1.10028e+06	1.02979e+06	1.07728e+06	1.16449e+06	1.33903e+06	1.20052e+06
	127.039	538538	511684	530856	572854	496188	524611	518163	435039	604313	486107	576400	769796	507408	474869	461261	495109	484383	492035
	127.039	4.79593e+06	4.86789e+06	4.98104e+06	5.39861e+06	5.39014e+06	5.93541e+06	5.06668e+06	5.26001e+06	5.37368e+06	5.071e+06	5.09677e+06	5.09444e+06	4.46775e+06	4.637e+06	4.63556e+06	4.51746e+06	4.43967e+06	4.3313e+06
	127.05	1.00855e+06	1.15476e+06	1.22113e+06	883148	863831	971810	2.63823e+06	2.74461e+06	2.73483e+06	246565	232639	210683	301767	314600	272468	287598	279664	306431
	127.05	6.21736e+06	6.18248e+06	6.43756e+06	5.4066e+06	5.45089e+06	5.22979e+06	1.21615e+07	1.20069e+07	1.24374e+07	444616	460950	482721	819890	765113	814605	667652	642782	619157
	127.075	553040	241481	230821	636022	263380	661535	134867	648847	588408	528934	582127	788768	221281	751045	262073	176116	223622	633917
	127.075	726399	617938	599921	1.22434e+06	1.31724e+06	681124	674724	670215	241448	743254	666512	773277	765257	645771	613533	155477	949306	604919
	127.087	540664	520926	357543	532178	565604	533485	586117	547250	502850	418408	488922	412681	506819	501839	470745	564627	567127	546282
	127.087	2.25734e+06	2.17839e+06	2.26188e+06	3.05715e+06	3.18975e+06	3.22236e+06	3.89364e+06	4.16084e+06	4.2314e+06	2.10371e+06	2.0566e+06	2.38497e+06	2.39603e+06	2.47075e+06	2.47981e+06	2.34275e+06	2.49332e+06	2.41914e+06
	127.112	1.48993e+06	3.47036e+06	3.50377e+06	933393	2.87589e+06	1.48438e+06	2.98113e+06	3.48768e+06	3.08288e+06	4.47966e+06	4.72102e+06	4.21047e+06	4.46903e+06	4.22742e+06	4.52759e+06	4.8016e+06	1.89328e+06	4.9232e+06
	127.965	61759.6	111799	82538	58259.9	73380.7	72998.7	66631.4	61380.6	121744	76790.2	64612.2	56821	83589.2	85675.8	91165.7	72392.9	85802.8	92846.7
	127.979	2.91739e+06	1.61078e+06	1.75984e+06	1.15063e+06	2.01013e+06	2.34842e+06	1.8335e+06	3.85278e+06	1.8406e+06	3.19893e+06	1.80196e+06	1.85019e+06	1.14589e+06	1.1274e+06	1.56897e+06	1.68172e+06	1.90802e+06	1.48805e+06
	127.979	293467	309101	250574	378657	223908	232640	372231	306460	229160	212112	161202	212171	249745	200586	228453	205470	210105	176257
	127.979	827625	2.17508e+06	1.72342e+06	3.09596e+06	2.01378e+06	1.92602e+06	2.16048e+06	2.21517e+06	740528	663225	1.78057e+06	2.41425e+06	1.0612e+06	1.19213e+06	1.94542e+06	2.12164e+06	2.48479e+06	1.91686e+06
	127.979	1.25705e+06	1.48522e+06	896410	1.34733e+06	1.20102e+06	1.25428e+06	975321	1.00265e+06	1.20836e+06	1.10321e+06	1.11576e+06	1.60709e+06	1.04301e+06	1.81384e+06	1.08237e+06	1.00715e+06	1.38842e+06	1.61811e+06
	127.979	609229	475141	610164	560923	634931	610902	614284	582777	737841	526743	555152	529897	682746	227896	558421	489723	510521	521812
	127.979	1.89978e+06	900615	862974	1.02378e+06	529915	615679	1.71232e+06	1.92723e+06	538194	946959	862313	953527	670577	645952	633587	606457	772756	481268
	127.979	2.37028e+06	2.3845e+06	3.35167e+06	1.76715e+06	3.32303e+06	3.48003e+06	3.59027e+06	2.11779e+06	2.63882e+06	2.30018e+06	3.51907e+06	3.40348e+06	5.52247e+06	3.46575e+06	3.5179e+06	3.28093e+06	3.51779e+06	3.64935e+06
	127.979	365206	738858	331798	422409	407987	414282	384688	646462	652496	491022	333025	643894	308472	729983	314690	345587	357556	382461
	127.979	321385	520861	530354	247630	500931	464984	483784	404454	916509	400340	388787	466600	407776	626618	441311	373958	376279	846093
	127.979	1.50442e+06	1.55387e+06	1.71931e+06	1.6196e+06	1.50744e+06	1.64064e+06	3.46615e+06	1.23441e+06	1.45507e+06	1.21232e+06	1.22181e+06	1.98259e+06	3.05039e+06	3.03133e+06	2.10784e+06	1.34814e+06	1.82376e+06	1.40011e+06
	127.979	2.82986e+06	8.68535e+06	5.2083e+06	1.97017e+06	5.71558e+06	5.19116e+06	8.10139e+06	4.08389e+06	2.79159e+06	5.29717e+06	5.05528e+06	4.95058e+06	4.09594e+06	5.04945e+06	5.32423e+06	5.01194e+06	5.16597e+06	5.24383e+06
	127.979	1.5123e+06	4.08032e+06	3.55507e+06	4.11699e+06	3.30852e+06	3.77236e+06	1.64383e+06	5.03723e+06	1.59653e+06	3.17207e+06	3.03596e+06	2.91256e+06	4.1739e+06	3.20727e+06	3.21907e+06	3.40965e+06	3.46585e+06	3.14496e+06
	127.979	3.44981e+06	3.30989e+06	3.31487e+06	4.62293e+06	3.31125e+06	3.3015e+06	3.53687e+06	3.89568e+06	3.28058e+06	3.81117e+06	3.51526e+06	3.42836e+06	3.40309e+06	3.52381e+06	3.36713e+06	3.20176e+06	4.11038e+06	3.48024e+06
	128.028	48915.6	54446.5	69837.6	52925.1	38717.2	46986.5	136904	158746	186306	20893.3	38474.8	11480	30490.3	19137.6	39008.8	24944.7	18046.8	32693.8
	128.082	215438	557214	542297	476138	358621	370713	394041	276310	671463	125158	221075	137750	183447	109171	101289	118719	111563	108627
	128.107	8.6954e+06	9.55866e+06	8.54347e+06	7.47147e+06	7.65823e+06	9.85091e+06	7.12361e+06	1.21688e+07	8.39756e+06	1.04159e+07	1.16019e+07	1.19177e+07	1.22926e+07	1.21716e+07	1.10791e+07	1.2947e+07	1.28678e+07	1.14354e+07
	128.107	6.42583e+06	6.74629e+06	7.35402e+06	5.98095e+06	6.73005e+06	7.01982e+06	6.05567e+06	7.7689e+06	6.36076e+06	9.65417e+06	9.89722e+06	8.53195e+06	9.8139e+06	1.02791e+07	1.00907e+07	1.18048e+07	1.21708e+07	1.1601e+07
	128.107	254036	317861	303190	305543	333384	265071	312809	309689	256779	485365	676678	646791	632625	498580	407676	737819	466158	721716
	128.107	1.80824e+06	1.76151e+06	1.29695e+06	2.12873e+06	1.27846e+06	1.28465e+06	1.23309e+06	1.93484e+06	1.18515e+06	304627	296773	338480	340012	326295	302777	319617	330384	289905
	128.143	300330	272050	290014	372825	321427	246925	277442	276845	264096	311557	309238	377266	298610	327250	295146	324750	259628	284600
	129.018	98474.6	101840	96289.8	81443.9	111198	117478	100112	89789.3	76625.5	94650.5	91172.9	93725.9	86406.5	86753.7	110635	73343.5	80170.5	89853.8
	129.018	802878	948917	961991	890181	1.09334e+06	815378	647073	788590	2.05351e+06	917107	790222	949464	882207	1.07149e+06	1.99305e+06	967953	802164	2.03742e+06
	129.018	1.49926e+07	1.48133e+07	1.47429e+07	1.54422e+07	1.54733e+07	1.65723e+07	1.67711e+07	1.6206e+07	1.61821e+07	1.8258e+07	1.93366e+07	1.85511e+07	1.91156e+07	1.88261e+07	1.84984e+07	1.82542e+07	1.88241e+07	1.79195e+07
	129.018	5.9738e+06	6.28297e+06	5.83988e+06	5.79103e+06	6.33008e+06	5.70934e+06	6.05268e+06	6.07424e+06	5.80389e+06	6.05378e+06	6.22864e+06	5.97582e+06	5.71107e+06	5.95105e+06	6.13156e+06	5.76995e+06	5.79629e+06	5.42673e+06
	129.055	2.95953e+06	1.80785e+06	1.97375e+06	1.53333e+06	1.44037e+06	1.6535e+06	1.9649e+06	1.93761e+06	2.01057e+06	4.42634e+06	3.94388e+06	5.35487e+06	2.30858e+06	2.2142e+06	2.22617e+06	2.64218e+06	2.69523e+06	2.48179e+06
	129.055	9.11122e+06	1.08705e+07	1.10417e+07	1.07586e+07	1.12654e+07	1.21915e+07	9.61135e+06	1.1916e+07	1.16954e+07	1.15891e+07	1.10888e+07	1.15326e+07	1.01918e+07	9.922e+06	1.01798e+07	1.00398e+07	9.58422e+06	9.4534e+06
	129.055	1.20603e+07	1.21434e+07	8.83527e+06	4.24212e+06	4.6447e+06	4.92024e+06	1.32308e+07	1.27115e+07	1.35377e+07	1.52773e+07	1.44362e+07	1.53816e+07	1.04957e+06	1.03758e+06	529780	3.10493e+06	3.18396e+06	3.08398e+06
	129.066	909865	863752	534062	761474	720460	802696	825958	775955	799933	1.08551e+06	1.09694e+06	1.10463e+06	1.13109e+06	743162	677320	887015	1.34154e+06	1.15749e+06
	129.07	1.85623e+06	1.90001e+06	1.59198e+06	1.78653e+06	1.14762e+06	1.01655e+06	1.1201e+06	1.25653e+06	1.11921e+06	1.95956e+06	1.86989e+06	2.81073e+06	1.39904e+06	1.42211e+06	1.40357e+06	1.3858e+06	1.27408e+06	1.33106e+06
	129.07	1.56926e+06	1.49048e+06	1.4651e+06	1.36745e+06	1.4654e+06	1.46396e+06	1.58883e+06	1.37664e+06	1.6158e+06	767618	1.46926e+06	1.61513e+06	1.79322e+06	1.01465e+06	1.59915e+06	1.42809e+06	1.47622e+06	1.21168e+06
	129.102	173241	168708	173405	212366	202644	203056	583913	257271	279775	176677	165167	152981	188647	203169	200780	203062	168664	171279
	129.102	174225	194090	198415	190120	190995	185144	194466	212624	192795	388462	352185	430964	337035	367892	354444	206567	87390.9	166763
	129.102	1.78967e+06	1.18317e+06	1.09455e+06	1.55183e+06	1.52805e+06	1.57122e+06	1.77729e+06	1.6455e+06	1.78142e+06	1.47285e+06	1.47623e+06	1.40879e+06	1.75386e+06	1.61357e+06	1.59526e+06	1.68809e+06	1.83918e+06	1.71683e+06
	129.102	386021	394621	414711	460899	483056	490991	738580	804668	653648	401059	445722	416541	444658	417656	457612	443387	486932	479944
	129.11	142197	149828	143867	154568	143570	148587	251070	444900	205927	136151	133501	124788	142015	133318	132764	125485	129849	140508
	129.11	771326	864859	734192	909667	911166	1.03057e+06	2.52154e+06	4.57075e+06	2.21889e+06	689843	638809	721768	822950	845984	760457	828083	884019	809609
	129.127	1.4599e+06	1.1704e+06	1.1883e+06	1.5515e+06	1.60238e+06	1.45576e+06	1.28188e+06	1.39641e+06	1.33514e+06	3.85096e+06	1.88274e+06	5.18074e+06	1.69378e+06	1.7695e+06	1.5173e+06	1.49295e+06	1.36424e+06	1.40211e+06
	129.959	244459	205581	177655	219044	250163	218745	238128	214745	229189	203926	223299	203434	232702	242490	207911	205998	247973	262854
	130.05	8.56104e+06	8.41867e+06	1.20351e+07	1.55574e+07	1.55998e+07	1.63453e+07	1.98534e+07	1.9866e+07	1.48374e+07	8.42639e+06	8.17278e+06	9.48449e+06	9.78722e+06	9.87909e+06	6.98027e+06	5.35319e+06	5.65678e+06	7.71814e+06
	130.05	2.47713e+06	2.67312e+06	2.36524e+06	2.52386e+06	2.67115e+06	2.60557e+06	2.77624e+06	2.74068e+06	3.09508e+06	2.48166e+06	2.25284e+06	2.27814e+06	3.04364e+06	2.93483e+06	2.70275e+06	3.08336e+06	3.57511e+06	3.30348e+06
	130.058	778320	534177	495334	233925	252382	297102	777390	782377	834875	601585	568459	585944	136424	124364	134267	114671	154893	119802
	130.065	109180	124627	134706	151898	128721	131843	131593	178065	126428	149159	128171	100929	142547	107700	109264	132084	101465	106684
	130.073	201542	206003	212352	197176	332763	207004	227116	194213	232219	348954	208605	160869	138680	200033	146544	185505	220868	180428
	130.086	1.27369e+06	1.35749e+06	1.52079e+06	1.53291e+06	1.40776e+06	1.36392e+06	1.80381e+06	1.71134e+06	1.74751e+06	3.36178e+06	3.40713e+06	3.23498e+06	3.9872e+06	3.71012e+06	3.51817e+06	3.61317e+06	3.88988e+06	3.75437e+06
	130.123	1.08571e+06	1.11051e+06	1.07742e+06	1.06159e+06	1.00294e+06	1.06037e+06	1.1741e+06	1.19648e+06	1.11764e+06	1.67978e+06	1.60849e+06	1.68262e+06	1.12376e+06	1.11392e+06	1.2048e+06	1.02037e+06	1.05349e+06	1.04935e+06
	130.159	2.45574e+06	2.41297e+06	1.63926e+06	988707	1.22441e+06	2.56113e+06	1.20309e+06	2.3875e+06	2.44395e+06	1.63831e+06	1.26115e+06	4.15158e+06	2.382e+06	2.46897e+06	2.5076e+06	2.51201e+06	3.33847e+06	2.4326e+06
	130.159	998607	1.80008e+06	995905	999379	1.86637e+06	851035	364656	1.14273e+06	757894	947617	995773	766441	952586	905578	905727	780706	1.11876e+06	811646
	130.159	1.36848e+06	1.34205e+06	1.87709e+06	3.75718e+06	1.79969e+06	1.6094e+06	798660	1.36285e+06	1.09092e+06	2.46998e+06	1.62552e+06	1.32671e+06	1.61482e+06	1.56947e+06	1.38294e+06	1.44089e+06	2.59707e+06	1.38631e+06
	130.159	676988	884476	896802	756884	1.11004e+06	720434	829215	1.04178e+06	706692	2.16359e+06	1.24463e+06	393908	751859	710513	656011	704273	1.20474e+06	754587
	130.159	1.8735e+06	1.64084e+06	1.72086e+06	1.74248e+06	3.80474e+06	1.78714e+06	1.60696e+06	1.66158e+06	1.36903e+06	1.76572e+06	1.63004e+06	2.97738e+06	1.56319e+06	1.51778e+06	1.55727e+06	1.78685e+06	1.6852e+06	1.70367e+06
	130.159	1.35415e+07	1.32704e+07	1.42986e+07	1.53833e+07	1.48118e+07	1.47423e+07	1.67034e+07	1.57726e+07	1.66348e+07	1.67364e+07	1.76816e+07	1.83126e+07	15237069	1.28884e+07	1.36277e+07	1.29786e+07	1.13533e+07	1.23889e+07
	130.159	3.42468e+06	2.53421e+06	1.87138e+06	3.12814e+06	2.50603e+06	1.36428e+06	2.6605e+06	3.54649e+06	4.56488e+06	2.37916e+06	6.02655e+06	2.64534e+06	2.34931e+06	2.50186e+06	1.76411e+06	2.39155e+06	1.46057e+06	2.19368e+06
	130.159	1.9214e+06	2.74197e+06	2.21426e+06	4.13601e+06	2.29398e+06	2.21904e+06	2.69637e+06	1.95107e+06	4.64386e+06	2.16002e+06	2.75551e+06	4.91484e+06	2.13439e+06	2.14038e+06	2.02916e+06	1.99072e+06	1.80395e+06	2.41171e+06
	130.159	1.83228e+06	2.66055e+06	2.25879e+06	1.85578e+06	2.6073e+06	4.51223e+06	2.14728e+06	2.93545e+06	4.05114e+06	2.272e+06	2.42218e+06	2.6006e+06	2.46864e+06	3.6098e+06	2.49286e+06	2.38987e+06	2.12582e+06	2.52668e+06
	130.159	4.56819e+06	1.45215e+06	2.19071e+06	2.18851e+06	1.78088e+06	2.10238e+06	1.59879e+06	1.76731e+06	1.4214e+06	2.72296e+06	2.01439e+06	1.89249e+06	1.61614e+06	1.74858e+06	2.17435e+06	1.84773e+06	1.73765e+06	1.65832e+06
	130.967	284487	239233	287377	225730	284262	235119	290919	248498	331665	339039	250334	287629	256009	275128	322121	253926	327495	306440
	130.982	2.04975e+06	2.15148e+06	2.25161e+06	2.06667e+06	1.30378e+06	1.22579e+06	2.0651e+06	1.96185e+06	1.97507e+06	1.81345e+06	2.72176e+06	2.01263e+06	1.73859e+06	2.22246e+06	2.3147e+06	3.40587e+06	1.89304e+06	2.90215e+06
	130.982	1.91843e+06	1.90979e+06	2.14737e+06	2.19851e+06	3.26466e+06	2.17179e+06	1.90129e+06	2.2339e+06	1.84513e+06	1.83635e+06	1.85361e+06	1.85471e+06	1.1585e+06	1.86624e+06	1.76375e+06	1.87785e+06	876380	1.79703e+06
	131.049	420088	387120	423494	508089	569633	489456	631175	426933	411832	243281	244741	242112	290584	258380	241972	219280	223531	250215
	131.053	456437	321437	582465	547199	613079	1.22797e+07	1.23633e+07	726514	1.0153e+06	398724	1.91226e+06	287150	2.60193e+06	511572	1.98929e+06	375469	349734	363090
	131.082	1.50947e+08	1.58601e+08	1.64955e+08	6.23038e+07	5.9747e+07	6.10258e+07	1.71477e+06	1.26764e+08	1.28093e+08	1.11873e+07	1.01853e+07	159024	165243	157175	1.81854e+07	1.64432e+06	1.43853e+07	194465
	131.086	3.10329e+06	3.04283e+06	3.01772e+06	2.88956e+06	2.70463e+06	3.42402e+06	3.26178e+06	5.80204e+06	2.9582e+06	3.2249e+06	3.06853e+06	3.28079e+06	2.74823e+06	2.73934e+06	3.07643e+06	2.9706e+06	2.97795e+06	2.54742e+06
	131.086	2.96626e+06	3.42141e+06	3.41096e+06	2.95486e+06	2.94107e+06	2.85042e+06	3.74623e+06	6.0089e+06	4.11427e+06	5.41577e+06	5.39988e+06	5.94974e+06	3.93479e+06	3.84656e+06	4.19932e+06	3.67311e+06	3.3028e+06	2.85805e+06
	131.118	5.30554e+07	5.5637e+07	4.11789e+07	5.03029e+07	4.90337e+07	4.89394e+07	4.43919e+07	4.43193e+07	4.73996e+07	6.09843e+06	5.99894e+06	6.82243e+06	7.34884e+06	5.65504e+06	5.77417e+06	4.23437e+06	5.50739e+06	5.44032e+06
	131.129	1.44904e+08	1.52e+08	1.73043e+08	2.98987e+07	3.21151e+07	2.97012e+07	1.38284e+08	1.35321e+08	1.25259e+08	9.78024e+06	9.56975e+06	7.16118e+06	1.98544e+07	1.93067e+07	1.81005e+07	1.30304e+07	1.49064e+07	1.45464e+07
	131.162	1.12216e+06	1.15437e+06	1.14354e+06	1.75161e+06	1.20011e+06	1.25224e+06	1.81202e+06	1.44968e+06	1.86901e+06	1.39834e+06	1.43051e+06	1.49498e+06	1.3761e+06	1.09689e+06	1.07183e+06	1.08033e+06	1.0275e+06	999440
	131.975	2.52249e+06	2.47622e+06	1.74125e+06	1.58152e+06	2.57676e+06	2.40511e+06	2.48966e+06	2.40447e+06	2.49917e+06	2.57971e+06	2.50268e+06	2.28061e+06	2.4993e+06	2.4609e+06	2.55649e+06	2.5029e+06	2.35277e+06	1.71393e+06
	132.066	798026	803019	834279	1.01627e+06	1.03101e+06	943105	1.19592e+06	1.18719e+06	1.08111e+06	393769	427394	463616	536445	421393	432733	407461	448099	483474
	132.077	1.1079e+07	1.10779e+07	9.15333e+06	1.56241e+07	1.38097e+07	1.37785e+07	1.49885e+07	1.49668e+07	1.71136e+07	1.20496e+07	1.19123e+07	1.19321e+07	1.39411e+07	1.29195e+07	1.24031e+07	1.14248e+07	1.25969e+07	1.32309e+07
	132.089	338433	871958	338490	297871	288006	867689	382668	834930	388512	565264	548767	552237	392503	401455	396542	826979	837328	885218
	132.102	1.28244e+06	1.26591e+06	1.36554e+06	1.60397e+06	1.62086e+06	1.37361e+06	1.2057e+06	2.1581e+06	1.80657e+06	1.21267e+06	1.22755e+06	1.06478e+06	1.12387e+06	1.07508e+06	1.24679e+06	1.7841e+06	1.05032e+06	1.1527e+06
	132.102	1.41364e+06	1.58774e+06	1.32946e+06	640901	4.1528e+06	1.37805e+06	1.45079e+06	1.65985e+06	1.36056e+06	1.67757e+06	1.67072e+06	1.45452e+06	1.58592e+06	1.56128e+06	1.38536e+06	1.18962e+06	1.48137e+06	1.35998e+06
	132.102	2.14821e+06	2.42476e+06	2.29347e+06	2.08049e+06	2.14648e+06	2.02086e+06	3.39082e+06	725973	946639	2.4585e+06	2.28237e+06	2.47337e+06	1.92859e+06	2.12734e+06	2.0749e+06	2.86782e+06	2.27959e+06	2.03885e+06
	132.102	2.08203e+06	1.79866e+06	2.08921e+06	1.7923e+06	936580	2.17339e+06	1.21681e+06	5.37744e+06	1.91917e+06	2.27671e+06	2.23456e+06	2.22212e+06	2.06932e+06	2.21577e+06	2.11952e+06	2.06392e+06	2.04328e+06	2.04527e+06
	132.102	1.30192e+06	1.43639e+06	1.45348e+06	3.99312e+06	1.42359e+06	1.49178e+06	1.76767e+06	1.53493e+06	3.25893e+06	1.42709e+06	1.57043e+06	1.39799e+06	1.48361e+06	1.49075e+06	1.39676e+06	1.19776e+06	1.46641e+06	1.46119e+06
	132.102	1.74466e+06	1.81227e+06	2.14322e+06	1.16102e+06	5.1018e+06	1.74053e+06	2.83998e+06	3.94575e+06	1.85258e+06	2.17416e+06	2.33042e+06	1.81492e+06	2.13986e+06	2.1025e+06	1.96767e+06	1.42237e+06	1.87884e+06	1.9991e+06
	132.102	2.81185e+07	2.89449e+07	2.77642e+07	3.60396e+07	3.51216e+07	3.54929e+07	5.0348e+07	4.88748e+07	4.99255e+07	1.09483e+07	1.11342e+07	1.23476e+07	1.45127e+07	1.41727e+07	1.44959e+07	1.32685e+07	1.30864e+07	1.25708e+07
	132.958	1.94841e+07	1.98504e+07	1.95819e+07	2.17911e+07	2.0302e+07	2.04182e+07	1.94477e+07	1.97172e+07	1.9399e+07	1.83681e+07	1.80685e+07	1.93435e+07	2.05953e+07	1.86278e+07	1.84721e+07	1.85953e+07	1.82356e+07	1.85264e+07
	132.958	2.58549e+06	2.55344e+06	2.65508e+06	1.82903e+06	1.79027e+06	1.8146e+06	2.83698e+06	2.68533e+06	2.68703e+06	1.67044e+06	3.33905e+06	2.65196e+06	2.1721e+06	1.69689e+06	1.91519e+06	2.1683e+06	2.01579e+06	1.78598e+06
	132.959	1.70291e+06	1.59882e+06	1.69256e+06	1.54116e+06	1.52055e+06	1.62174e+06	1.71939e+06	1.62141e+06	1.58756e+06	1.70888e+06	1.75011e+06	1.61641e+06	1.68566e+06	1.73575e+06	1.74422e+06	1.75928e+06	1.7077e+06	1.67897e+06
	132.959	859878	793804	780072	678590	687264	652355	1.18888e+06	1.24405e+06	1.16715e+06	636695	702124	656198	700094	756032	734221	705055	733746	33866.7
	132.983	178618	170334	170194	170520	172148	163068	180826	169508	213014	197424	201898	184265	218792	199010	214393	227327	172314	190556
	133.032	3.21427e+06	3.43432e+06	3.1035e+06	4.2367e+06	4.10042e+06	4.36395e+06	5.58604e+06	5.45321e+06	5.54796e+06	1.55981e+06	1.50531e+06	1.67203e+06	1.88098e+06	1.85364e+06	1.89931e+06	1.79345e+06	1.82903e+06	1.83056e+06
	133.05	1.15469e+06	956919	769520	769431	753101	758977	787319	923028	1.06944e+06	1.30127e+06	1.36305e+06	1.56341e+06	1.30837e+06	1.44543e+06	1.42378e+06	129573	1.40846e+06	1.41143e+06
	133.05	1.59678e+06	1.00372e+06	1.60015e+06	1.06993e+06	1.00868e+06	1.01248e+06	3.70759e+06	3.65611e+06	3.5299e+06	1.07829e+06	1.05251e+06	1.10158e+06	1.09936e+06	1.06659e+06	1.09093e+06	1.11086e+06	1.06331e+06	1.04633e+06
	133.061	379085	393654	398876	359262	344743	346646	378704	379564	334909	135242	337420	327349	344036	355626	326890	325370	330831	314051
	133.065	5.40887e+06	4.5652e+06	5.14786e+06	3.63446e+06	3.52715e+06	3.73664e+06	5.39773e+06	5.35968e+06	4.9027e+06	1.15569e+07	1.13376e+07	1.35837e+07	5.55879e+06	5.60131e+06	5.97396e+06	6.95484e+06	7.42883e+06	7.07418e+06
	133.065	1.95716e+06	3.40645e+06	3.34076e+06	2.88729e+06	2.96832e+06	1.02576e+06	2.10485e+06	651134	1.83152e+06	2.80616e+06	1.82535e+06	956511	3.39071e+06	3.69333e+06	3.81641e+06	3.06412e+06	3.19873e+06	3.13107e+06
	133.065	412141	808368	727548	844761	807650	417675	724023	778387	759662	888669	872407	933062	784330	683252	674852	600131	570487	561660
	133.086	3.95933e+06	537994	485602	3.79919e+06	483858	3.70696e+06	4.74644e+06	5.68767e+06	5.58763e+06	1.03617e+06	887986	2.06112e+06	4.92667e+06	1.53745e+06	1.70835e+06	722552	768556	746033
	133.097	463632	605684	537227	240815	657531	689010	702646	664954	705371	578725	535526	581892	652488	572700	601612	531396	366408	357846
	133.101	748257	588812	516159	716387	715659	642182	1.58206e+06	634919	694600	316678	409572	614871	348706	1.08876e+06	550819	573460	1.17462e+06	540454
	133.101	826913	1.09531e+06	849533	1.10055e+06	866693	989958	2.15913e+06	771106	814072	909759	1.04085e+06	1.0676e+06	838309	753899	1.65363e+06	892784	297176	320985
	133.101	743418	838113	856030	761510	1.12933e+06	860277	769013	804166	728941	544404	798511	922888	777539	860432	979017	835273	1.63309e+06	679479
	133.101	6.7111e+06	6.07117e+06	6.01724e+06	5.28462e+06	6.05083e+06	5.67749e+06	8.30935e+06	6.79495e+06	7.03309e+06	8.03394e+06	6.57188e+06	8.13715e+06	5.87603e+06	6.07374e+06	6.41417e+06	6.0336e+06	5.89801e+06	5.84648e+06
	133.105	1.73402e+06	1.90266e+06	1.74245e+06	2.23333e+06	2.30164e+06	2.24554e+06	3.20739e+06	3.09737e+06	3.23013e+06	673659	705982	739504	892945	867891	870632	823637	846325	775348
	133.954	169477	136319	188750	130495	127527	183810	164686	184832	154814	205623	175253	163287	166056	191041	122396	186288	181633	185541
	133.959	185253	290962	259893	231962	241787	209541	195910	269794	259655	231773	345034	207915	203142	236309	232217	206468	704906	266731
	133.959	451996	556073	560273	560118	569096	538625	503365	622821	549634	491978	625240	525963	503254	511010	489363	587205	832341	441318
	133.959	172685	139756	175043	158615	193791	202504	120826	119161	108159	101039	214658	99860.7	131079	170036	146831	119545	102862	182376
	133.959	411770	423591	314935	478657	494553	368683	470994	399301	434214	350616	325204	275690	358601	337712	380137	368010	171839	317252
	133.974	1.14906e+06	957505	939880	1.06655e+06	956688	963055	1.20364e+06	1.06795e+06	964449	1.1665e+06	1.45372e+06	1.15818e+06	1.03443e+06	1.49789e+06	1.27479e+06	1.16425e+06	1.45956e+06	1.33252e+06
	134.06	167436	136732	122285	156271	158306	143639	186409	877657	735778	637291	645207	683425	808308	709980	643192	696582	641639	741841
	134.081	457235	737849	478655	512995	456571	596044	452018	423409	853267	482417	271961	305137	261915	305284	227302	463003	615587	642177
	134.105	641413	599189	505456	490441	597207	614956	868192	739463	994053	803415	647793	740120	619836	560034	590133	604208	579692	546461
	134.958	1.08598e+06	966347	1.05392e+06	977998	907633	902859	1.06974e+06	994459	935265	1.09396e+06	1.33843e+06	934476	1.07366e+06	1.12301e+06	1.17304e+06	1.42945e+06	1.21805e+06	1.25311e+06
	134.961	1.07005e+06	1.38592e+06	958325	975926	991427	988988	1.08619e+06	1.03532e+06	1.0086e+06	1.07684e+06	1.06086e+06	1.03729e+06	1.06812e+06	1.04052e+06	1.04235e+06	1.0654e+06	1.1423e+06	1.23015e+06
	134.972	3.47093e+06	220153	232010	178082	201881	221124	270301	187332	3.28523e+06	222842	213064	133542	233556	210340	284214	262423	245726	298264
	134.985	121287	101376	2.95671e+06	102040	106539	167436	186702	3.33265e+06	138280	156662	132408	3.39334e+06	147736	149769	118171	157209	4.09402e+06	169543
	135.08	2.7775e+06	2.22052e+06	2.34727e+06	4.6904e+06	2.49356e+06	2.66481e+06	2.22978e+06	2.04266e+06	2.16455e+06	3.1214e+06	2.20991e+06	2.17324e+06	2.84957e+06	2.46414e+06	2.71057e+06	1.63914e+06	2.47072e+06	2.39345e+06
	135.08	3.38083e+07	2.71515e+07	2.93838e+07	2.10759e+07	2.05639e+07	2.26095e+07	2.93125e+07	3.03655e+07	2.94019e+07	6.8284e+07	6.52728e+07	7.35929e+07	3.33742e+07	3.33284e+07	3.4823e+07	4.03201e+07	4.17018e+07	4.0114e+07
	135.08	2.03257e+06	5.30969e+06	1.82627e+06	1.3097e+06	1.77777e+06	2.30533e+06	1.93136e+06	1.99686e+06	1.94578e+06	2.50022e+06	3.22383e+06	6.52536e+06	2.84576e+06	2.57153e+06	2.80088e+06	6.50256e+06	7.12331e+06	6.59725e+06
	135.08	6.13255e+07	6.11916e+07	4.5069e+07	2.22515e+07	2.38448e+07	2.46685e+07	6.57677e+07	6.39454e+07	6.7546e+07	7.49576e+07	7.22485e+07	7.6669e+07	2.90704e+06	2.68563e+06	2.46684e+06	1.55652e+07	1.58883e+07	1.57443e+07
	135.08	1.89286e+07	1.95197e+07	2.15417e+07	1.15894e+07	1.85008e+07	2.41691e+07	1.94105e+07	2.35157e+07	2.02856e+07	2.88928e+07	2.95058e+07	2.70716e+07	3.25989e+07	3.27716e+07	3.30168e+07	3.49662e+07	2.61925e+07	3.15779e+07
	135.08	1.44601e+07	1.5431e+07	1.60071e+07	17899865	1.77856e+07	1.698e+07	1.56094e+07	1.60613e+07	1.51345e+07	1.58715e+07	1.6544e+07	1.64661e+07	1.45647e+07	1.82521e+07	1.83485e+07	1.40276e+07	1.51074e+07	1.38169e+07
	135.117	3.45494e+06	3.34312e+06	3.49229e+06	2.92116e+06	1.35206e+06	3.34842e+06	2.88759e+06	3.36347e+06	3.11584e+06	4.60653e+06	4.61598e+06	4.99489e+06	4.38603e+06	3.99943e+06	4.69463e+06	4.09185e+06	4.38796e+06	3.92992e+06
	135.117	9.01606e+06	4.4092e+06	9.44925e+06	3.45307e+06	3.85843e+06	3.94231e+06	3.83722e+06	4.45822e+06	3.89712e+06	6.38924e+06	6.67716e+06	6.14583e+06	5.80237e+06	6.36141e+06	6.14367e+06	7.72412e+06	7.77287e+06	7.24428e+06
	135.117	1.00206e+07	1.0824e+07	1.17355e+07	9.82477e+06	1.17092e+07	1.17543e+07	1.03021e+07	1.56695e+07	1.08597e+07	1.33756e+07	1.48043e+07	1.47526e+07	1.435e+07	1.40353e+07	1.49381e+07	1.62264e+07	1.59149e+07	1.34274e+07
	135.117	1.25325e+06	1.08799e+06	1.11035e+06	1.09897e+06	891869	1.18682e+06	1.34166e+06	1.47898e+06	2.47736e+06	4.10733e+06	2.11403e+06	5.93121e+06	1.5948e+06	2.08695e+06	2.20028e+06	1.337e+06	1.68261e+06	1.16431e+06
	135.956	1.30781e+06	1.03287e+06	897091	1.10301e+06	968347	1.16972e+06	1.24228e+06	1.18596e+06	1.08446e+06	1.15165e+06	978353	1.10739e+06	1.14148e+06	1.17135e+06	1.18224e+06	1.26728e+06	1.30106e+06	1.47975e+06
	135.969	4.03896e+06	3.84568e+06	4.16661e+06	3.53119e+06	7.2916e+06	4.08927e+06	4.20173e+06	3.51433e+06	3.64991e+06	3.68981e+06	4.01235e+06	3.88566e+06	3.72815e+06	3.73011e+06	3.90933e+06	3.54003e+06	3.75238e+06	3.30592e+06
	135.969	2.47326e+07	2.37176e+07	2.33255e+07	2.31528e+07	2.38461e+07	2.4382e+07	2.5658e+07	2.37817e+07	2.41717e+07	2.51739e+07	2.52144e+07	2.44875e+07	2.52385e+07	2.57506e+07	2.61151e+07	2.60951e+07	2.06907e+07	2.31859e+07
	136.062	1.99382e+06	1.97233e+06	2.06842e+06	1.93585e+06	2.06058e+06	1.98901e+06	1.45581e+06	1.54191e+06	1.49282e+06	626533	639442	634414	835015	830568	860751	747060	763297	751356
	136.067	1.87463e+08	1.89253e+08	1.84801e+08	1.81685e+08	1.81929e+08	1.86988e+08	2.36533e+08	2.38207e+08	2.41789e+08	4.3542e+06	4.29636e+06	4.96919e+06	4.78286e+06	4.60305e+06	4.74169e+06	3.8963e+06	4.07502e+06	3.88486e+06
	136.076	552742	1.98521e+06	1.13336e+06	560239	596377	1.14455e+06	760615	766225	769576	499991	450383	654967	954954	471319	982501	874454	647026	553507
	136.076	2.49711e+06	2.83213e+06	2.7337e+06	3.40628e+06	3.19883e+06	3.27553e+06	4.306e+06	4.35082e+06	4.28471e+06	1.23645e+06	1.0507e+06	1.19539e+06	1.46652e+06	1.22342e+06	1.17462e+06	1.23097e+06	1.05314e+06	1.19606e+06
	136.076	2.77435e+06	2.95289e+06	2.99595e+06	2.94907e+06	2.99741e+06	3.01761e+06	2.35687e+06	2.33477e+06	2.56319e+06	2.68496e+06	2.68293e+06	2.74831e+06	2.42159e+06	2.42735e+06	2.80724e+06	2.59557e+06	2.56257e+06	2.56959e+06
	136.084	3.1563e+06	2.56164e+06	2.68039e+06	1.81038e+06	1.94168e+06	1.86945e+06	2.56086e+06	2.88927e+06	2.63702e+06	6.06021e+06	6.49449e+06	6.24157e+06	2.98571e+06	2.9657e+06	3.00745e+06	3.87656e+06	3.69752e+06	3.79858e+06
	136.084	1.34718e+06	1.20987e+06	1.38142e+06	1.43634e+06	1.80388e+06	1.4836e+06	1.40496e+06	1.42204e+06	1.40574e+06	1.42102e+06	1.48757e+06	1.58696e+06	1.74461e+06	1.41507e+06	1.16854e+06	1.21167e+06	1.33176e+06	1.3947e+06
	136.084	5.86271e+06	5.85239e+06	4.30468e+06	1.84166e+06	2.21313e+06	2.32973e+06	6.4304e+06	6.10177e+06	6.33855e+06	7.33034e+06	6.86228e+06	7.26e+06	296262	237534	238789	977921	978171	1.43895e+06
	136.084	1.54028e+06	1.84268e+06	2.15622e+06	707425	1.46749e+06	1.65962e+06	1.18304e+06	1.35497e+06	1.18853e+06	2.17657e+06	2.16563e+06	2.36314e+06	2.28583e+06	2.5914e+06	2.35356e+06	2.1023e+06	2.41436e+06	1.57279e+06
	136.953	2.54783e+07	2.38667e+07	2.35311e+07	2.35621e+07	2.41695e+07	2.42762e+07	2.11731e+07	2.42146e+07	2.44786e+07	2.53793e+07	2.53001e+07	2.47543e+07	2.04015e+07	2.56473e+07	2.59658e+07	2.64268e+07	2.28091e+07	2.31188e+07
	136.99	1.37959e+06	782203	700477	720658	678007	649810	754160	1.01382e+06	1.07678e+06	2.03171e+06	1.08679e+06	1.04243e+06	562880	836120	606501	583444	579400	669696
	136.99	2.39454e+06	2.55482e+06	2.09997e+06	2.14379e+06	2.07097e+06	2.14676e+06	2.2258e+06	2.56485e+06	679227	1.01884e+06	2.45728e+06	2.19716e+06	2.11056e+06	2.13412e+06	1.9273e+06	1.75861e+06	1.74911e+06	1.75184e+06
	136.99	1.87752e+06	765232	2.9113e+06	2.69869e+06	2.6524e+06	2.77457e+06	1.83973e+06	5.29411e+06	1.69268e+06	1.6925e+06	3.04461e+06	4.89545e+06	3.06879e+06	4.57157e+06	2.58193e+06	2.83042e+06	3.4728e+06	4.0942e+06
	136.99	2.84571e+06	2.81085e+06	3.67635e+06	3.6702e+06	3.83275e+06	3.7904e+06	4.79097e+06	1.33292e+06	2.02082e+06	1.6365e+06	2.0647e+06	5.25501e+06	4.29448e+06	2.78279e+06	4.28695e+06	4.20561e+06	5.81535e+06	4.11519e+06
	136.99	1.70475e+06	2.14667e+06	2.88683e+06	3.3695e+06	3.00768e+06	2.91054e+06	1.85791e+06	1.32016e+06	5.04103e+06	4.5796e+06	2.0207e+06	2.13329e+06	1.88379e+06	3.6464e+06	2.97839e+06	2.82874e+06	2.95264e+06	2.96125e+06
	136.99	4.01659e+06	1.56111e+06	927634	936134	884338	902207	1.82154e+06	1.07982e+06	1.13524e+06	1.69723e+06	1.08517e+06	834809	764060	749332	766081	1.0143e+06	1.05156e+06	1.02364e+06
	136.99	2.84796e+06	5.67623e+06	4.58998e+06	4.30417e+06	4.37174e+06	4.36331e+06	3.90311e+06	4.90455e+06	3.54616e+06	5.2806e+06	7.26837e+06	3.72412e+06	4.6127e+06	1.51237e+06	4.63935e+06	4.6476e+06	4.13535e+06	4.10637e+06
	136.99	5.63901e+06	3.74778e+06	5.37926e+06	5.53351e+06	5.24684e+06	5.57168e+06	1.31587e+07	5.39753e+06	2.62371e+06	8.48267e+06	1.22384e+07	4.4168e+06	4.32711e+06	5.08513e+06	5.27731e+06	5.0587e+06	4.04949e+06	4.1027e+06
	136.99	4.46851e+06	7.39116e+06	6.35542e+06	5.30577e+06	5.46641e+06	6.48976e+06	1.28177e+07	5.25787e+06	7.24374e+06	6.03227e+06	1.10319e+07	4.19762e+06	6.11562e+06	6.19108e+06	5.81007e+06	4.66158e+06	4.47473e+06	5.4769e+06
	136.99	3.73292e+06	9.0043e+06	2.90119e+06	3.0527e+06	3.57301e+06	3.65652e+06	8.10893e+06	6.33243e+06	3.76367e+06	2.8501e+06	2.22281e+06	6.53556e+06	2.84743e+06	2.90291e+06	2.84845e+06	2.84299e+06	3.011e+06	2.90629e+06
	136.99	1.89544e+07	7.1008e+06	5.95819e+06	5.56367e+06	5.49424e+06	5.65847e+06	2.3774e+06	1.3229e+07	5.72665e+06	1.57587e+07	1.37035e+07	5.82758e+06	5.31705e+06	5.19262e+06	4.85831e+06	4.87916e+06	4.97177e+06	5.11856e+06
	136.99	3.63738e+06	5.53242e+06	3.44314e+06	3.19695e+06	3.03651e+06	3.18077e+06	4.46416e+06	2.6284e+06	4.45741e+06	2.45975e+06	2.55854e+06	3.48584e+06	3.35445e+06	5.08817e+06	3.80916e+06	2.98253e+06	3.78858e+06	2.85718e+06
	136.99	2.60792e+06	4.2594e+06	4.42013e+06	4.06997e+06	3.60883e+06	3.66607e+06	4.72278e+06	4.0571e+06	3.84368e+06	1.61496e+06	4.21554e+06	3.43014e+06	3.70767e+06	4.44494e+06	3.76065e+06	3.70311e+06	3.10933e+06	3.81272e+06
	137.046	2.25169e+07	2.14835e+07	2.22113e+07	2.31558e+07	2.3423e+07	2.37667e+07	2.5815e+07	2.47855e+07	2.56938e+07	1.75042e+06	1.78324e+06	1.49085e+06	2.42174e+06	2.32475e+06	2.28414e+06	1.74332e+06	1.72903e+06	1.63731e+06
	137.051	396061	397966	476721	290898	277121	259376	348304	371162	343073	212811	219885	207502	203434	207990	207803	198019	214331	212265
	137.059	3.10914e+06	3.37031e+06	2.28442e+06	2.51011e+06	3.09589e+06	2.68081e+06	2.93371e+06	2.94657e+06	4.06127e+06	420086	346395	325846	354059	367439	361660	330956	327078	319603
	137.06	1.43337e+06	1.39922e+06	1.59875e+06	1.82501e+06	1.52667e+06	2.05455e+06	1.87571e+06	1.57543e+06	1.84526e+06	1.8928e+06	1.63983e+06	2.06823e+06	1.43423e+06	1.52589e+06	1.58128e+06	1.32122e+06	1.50998e+06	1.34645e+06
	137.065	1.0673e+07	1.0891e+07	7.83132e+06	1.05443e+07	7.36571e+06	7.9522e+06	1.32703e+07	9.95357e+06	9.86367e+06	265809	166559	152617	219679	236569	175753	211979	142183	111913
	137.065	3.30627e+06	3.23124e+06	3.32814e+06	3.14221e+06	3.23684e+06	3.3691e+06	4.18395e+06	4.26252e+06	4.29197e+06	250437	240962	284757	305653	298106	303557	293016	287444	279435
	137.079	91772.4	162881	267401	155163	124551	186089	244597	236410	232672	217652	235909	46935.3	218799	204032	210503	57415.9	227264	46502.2
	137.096	644721	663644	572848	661384	542604	600772	600936	572944	1.41288e+06	799561	701540	827239	591374	569719	624780	591168	610121	614848
	137.096	1.10207e+06	982378	1.0627e+06	696949	927253	907069	1.0973e+06	1.49504e+06	1.14456e+06	1.20975e+06	1.1768e+06	1.28871e+06	1.17868e+06	1.28093e+06	1.18817e+06	1.09377e+06	1.22071e+06	1.10601e+06
	137.096	1.00595e+07	1.09926e+07	1.18179e+07	5.28338e+06	9.82859e+06	1.07851e+07	8.09917e+06	1.09961e+07	9.41863e+06	8.31278e+06	1.4521e+07	1.48529e+07	1.43157e+07	1.4478e+07	1.42344e+07	1.66305e+07	9.38145e+06	1.38802e+07
	137.096	354496	670812	627208	748144	711538	319379	354355	215559	455840	596996	662109	573223	274014	647327	380407	379361	435425	249883
	137.096	432688	1.01438e+06	840781	483171	814919	500051	469407	715961	933311	976131	1.0456e+06	877673	651146	726554	391221	810742	548672	808433
	137.096	410602	364029	649675	356378	388015	346155	301445	492447	441706	770832	745139	593313	296486	385884	769736	423667	1.04927e+06	517989
	137.096	492217	461318	1.10263e+06	921716	379610	592461	336401	1.10473e+06	859472	830942	901476	860402	964112	397393	215129	375144	792579	602364
	137.096	1.05962e+06	509858	1.11917e+06	610248	544933	652934	404734	386303	695886	1.12229e+06	1.13684e+06	1.14882e+06	244442	309950	469208	1.33491e+06	389616	404607
	137.096	331352	369658	911881	269268	338996	1.09121e+06	402903	447431	438201	970938	958672	764915	852562	254012	674054	774466	658326	656464
	137.107	239594	254744	245994	233564	258084	240865	237127	242358	252233	147798	192901	238226	127182	194604	152530	123560	194293	143736
	137.132	3.11653e+06	2.79189e+06	3.18165e+06	4.15731e+06	3.05612e+06	4.1432e+06	3.06167e+06	3.01451e+06	2.80153e+06	3.55933e+06	3.39648e+06	3.39107e+06	3.41707e+06	3.13848e+06	3.2476e+06	3.08105e+06	3.18484e+06	2.9136e+06
	137.132	3.85264e+06	4.16257e+06	3.89467e+06	3.738e+06	1.75099e+06	3756715	3.7962e+06	3.2077e+06	3.64635e+06	5.26065e+06	2.40814e+06	5.25767e+06	4.34304e+06	5.27513e+06	5.40693e+06	5.70137e+06	6.28749e+06	6.76158e+06
	137.132	901641	984574	966100	1.2863e+06	939732	975996	688132	748934	697303	838243	893533	712166	771443	762416	995851	933791	726818	615722
	137.133	3.69384e+06	4.01132e+06	3.45524e+06	3.04562e+06	3.72495e+06	3.57377e+06	4.14625e+06	5.29775e+06	3.60836e+06	3.86276e+06	4.38756e+06	4.85292e+06	4.03991e+06	4.16369e+06	4.77248e+06	4.71649e+06	4.48672e+06	4.07724e+06
	137.133	702547	694736	576773	512116	733372	674060	650710	752824	696345	899796	661376	569462	661088	545524	689518	692841	850990	555193
	137.133	1.09509e+06	1.1202e+06	1.12251e+06	1.29106e+06	1.05743e+06	1.68501e+06	1.02911e+06	1.15056e+06	1.11618e+06	1.1268e+06	1.08919e+06	1.00135e+06	1.0127e+06	1.12072e+06	1.03435e+06	949829	1.11775e+06	1.11245e+06
	137.133	879237	921379	823849	1.53632e+06	905291	895836	980965	943357	993002	1.03681e+06	895401	895429	843436	945051	934105	863318	935386	789902
	137.133	1.16669e+06	1.03182e+06	1.01989e+06	1.13358e+06	1.04989e+06	1.22798e+06	1.07412e+06	1.21173e+06	1.1468e+06	1.04441e+06	1.08265e+06	967645	891085	1.09106e+06	1.1099e+06	1.07692e+06	977828	1.09226e+06
	137.133	593961	580371	663082	600777	616137	1.47141e+06	627561	680234	622155	542649	615632	574117	568865	659611	586589	591257	546340	580777
	137.954	210233	156996	341295	226764	376597	316350	446453	148019	370534	467848	138388	270508	182108	466538	362301	204620	446208	212668
	137.97	3.90543e+06	3.8819e+06	2.1914e+06	3.61684e+06	3.49611e+06	3.42419e+06	3.17925e+06	3.79558e+06	4.44312e+06	4.51241e+06	3.35016e+06	3.81329e+06	3.56545e+06	3.98771e+06	3.33529e+06	3.64714e+06	3.94885e+06	4.0842e+06
	138.049	1.52929e+06	1.54568e+06	1.55971e+06	1.61885e+06	1.60767e+06	1.6593e+06	1.61453e+06	1.52637e+06	1.65878e+06	252228	352860	381844	723211	719297	688465	281339	338206	423538
	138.055	1.21622e+06	1.20885e+06	1.17198e+06	1.22259e+06	1.30138e+06	1.28489e+06	1.29695e+06	1.3179e+06	1.39493e+06	315341	327498	281623	294952	261207	265199	349366	265493	499244
	138.055	649766	680082	690657	307904	318187	387334	395979	399534	374393	498834	527792	666759	785902	753650	671265	1.28998e+06	669857	1.29017e+06
	138.055	9.8082e+06	8.50322e+06	9.43135e+06	8.59645e+06	9.82472e+06	9.64081e+06	8.58088e+06	9.39168e+06	8.40586e+06	8.44492e+06	8.72367e+06	9.59569e+06	8.32254e+06	8.05778e+06	5.57728e+06	8.92376e+06	7.91969e+06	8.2203e+06
	138.055	8.26148e+06	8.38243e+06	7.70368e+06	8.29498e+06	8.62742e+06	7.7355e+06	8.32311e+06	7.63131e+06	8.31742e+06	8.51085e+06	8.50367e+06	8.48432e+06	7.22424e+06	7.60046e+06	7.33177e+06	7.30316e+06	7.34519e+06	7.44253e+06
	138.066	2.70588e+06	2.51222e+06	2.72995e+06	2.48332e+06	2.59481e+06	2.57179e+06	2.59442e+06	2.4839e+06	2.54354e+06	3.02546e+06	2.52848e+06	3.03067e+06	2.85042e+06	2.68663e+06	3.00897e+06	2.73259e+06	2.77316e+06	2.61357e+06
	138.068	373385	439037	57317.8	148329	146496	359581	166979	196982	373126	321691	333648	347265	327575	332408	327569	355758	369865	348518
	138.091	558690	527816	599528	711714	616789	580687	906667	910638	897095	785772	938590	889124	1.14951e+06	940404	951898	842898	699526	793316
	138.091	714097	665505	627701	707468	667096	648053	685880	672118	631136	616398	547352	571745	607184	582855	551387	627858	607418	629449
	138.981	203980	178433	250836	298795	242116	248772	265948	208950	219914	277103	184705	176096	267508	225792	208207	188873	184672	196552
	139.003	4.58962e+06	4.54666e+06	4.94443e+06	4.55503e+06	4.88053e+06	4.79224e+06	4.75923e+06	4.58291e+06	4.92133e+06	5.18926e+06	5.37977e+06	4.77299e+06	4.61733e+06	5.02265e+06	5.36111e+06	4.64315e+06	5.10153e+06	4.93979e+06
	139.003	1.97531e+07	1.98085e+07	2.13634e+07	2.12692e+07	2.09482e+07	2.25623e+07	2.21257e+07	2.13323e+07	2.12016e+07	2.35168e+07	2.59811e+07	2.42895e+07	2.36595e+07	2.44462e+07	2.3599e+07	2.39256e+07	2.48798e+07	2.45252e+07
	139.05	2.52167e+07	2.54883e+07	2.52316e+07	2.39122e+07	2.42568e+07	2.55067e+07	5.54564e+07	5.51741e+07	5.65933e+07	4.86157e+06	4.72398e+06	5.65871e+06	3.99405e+06	3.83191e+06	7.50664e+06	3.22632e+06	4.2942e+06	4.48185e+06
	139.075	1.87812e+07	247251	180497	1.7397e+07	474848	236269	4.20937e+07	351702	4.3056e+07	2.99479e+06	3.05087e+06	358118	4.53316e+06	3.72888e+06	3.79955e+06	192568	2.72948e+06	2.79352e+06
	139.075	764190	789432	676837	729574	279565	586275	672186	233999	761342	835742	843521	528907	836230	848965	842496	314944	804876	739895
	139.075	648232	395753	422355	694509	844372	1.15892e+06	641314	879522	679160	596538	524094	678246	592706	626996	639975	470915	519269	543955
	139.075	425245	350975	651936	389628	361865	292731	455534	475262	465794	427213	438157	452944	415854	404267	422681	391886	382583	389509
	139.075	605241	668096	479422	592923	388868	550019	623924	1.28808e+06	584551	627988	627263	523942	692648	706831	701972	1.23832e+06	574409	611228
	139.075	831565	980240	1.11381e+06	772681	447314	1.31851e+06	1.07847e+06	650179	1.06227e+06	843616	1.04761e+06	612731	808301	843276	818646	645612	830581	806136
	139.075	862722	535744	1.21247e+06	761868	184636	389230	906977	807310	993087	978515	848801	1.29015e+06	752433	760044	739764	399654	778410	927469
	139.112	527501	458934	439066	488395	396375	551765	1.3487e+06	559361	468701	235540	1.47295e+06	560000	424937	573651	573919	456513	490033	469893
	139.112	925492	843133	487813	1.73105e+06	554251	981104	888390	849193	520956	2.54145e+06	1.46974e+06	1.28459e+06	1.2081e+06	1.21436e+06	2.4973e+06	1.0687e+06	1.09109e+06	1.12712e+06
	139.112	1.37971e+06	662800	513659	1.63667e+06	450752	581674	1.40365e+06	543900	576905	374211	755827	638373	483794	521611	473614	480175	583315	460692
	139.112	3.35639e+06	4.17655e+06	3.71969e+06	3.27177e+06	3.3178e+06	3.77376e+06	3.16671e+06	4.77266e+06	3.64943e+06	4.11713e+06	4.44631e+06	4.693e+06	5.40574e+06	4.61802e+06	5.07844e+06	5.44775e+06	4.59279e+06	4.57562e+06
	139.112	950751	861215	876367	388988	426344	899104	663670	733479	441469	568227	1.06692e+06	804045	838402	848346	345612	860064	857100	871446
	139.112	544858	655444	631741	335538	430983	542705	741201	461723	313827	1.02923e+06	382830	559456	541966	558865	810151	544545	556580	557160
	139.112	557491	604676	660428	517634	508552	568849	1.28729e+06	774160	661599	509912	498174	634444	341819	433375	402829	389494	389402	419669
	139.112	514884	567378	413876	333874	338832	549564	266078	829113	382487	792660	749735	500229	482083	457347	260450	443015	492721	486040
	139.965	1.0452e+06	956402	894695	1.32332e+06	1.33205e+06	1.43645e+06	1.37104e+06	899493	963427	1.56233e+06	899858	974119	927400	995355	1.50048e+06	1.72269e+06	1.02377e+06	1.02459e+06
	139.988	99407.9	50996.9	989674	67373.7	1.08283e+06	1.1525e+06	78644.6	85878.8	1.08865e+06	132382	1.1338e+06	128887	1.11964e+06	110010	113786	1.14156e+06	1.13314e+06	1.14779e+06
	140.054	1.47447e+06	1.54193e+06	1.47352e+06	1.39501e+06	1.45893e+06	1.54397e+06	3.35163e+06	3.36781e+06	3.34625e+06	160656	267003	321195	238757	220729	420840	150828	118123	129498
	140.068	166557	267276	204915	450336	467330	425480	610893	647368	602528	1.0078e+06	1.01674e+06	1.55353e+06	813165	906766	783753	1.08801e+06	1.00867e+06	1.116e+06
	140.107	1.16555e+06	1.259e+06	1.61751e+06	972678	982941	1.33563e+06	1.07824e+06	1.20263e+06	1.03532e+06	1.65398e+06	1.68779e+06	1.47194e+06	768906	1.76624e+06	1.69443e+06	2.10233e+06	2.27687e+06	1.56587e+06
	140.115	116362	108719	110111	117420	123984	116730	131582	140399	130260	142445	146731	173673	131081	127107	125087	123743	115532	117233
	140.143	137736	131259	126359	126492	102378	123224	152031	149869	59328.8	92817.8	106108	107665	120138	124993	124208	107942	98361	120883
	140.143	172741	149245	158613	169966	159080	192427	162143	164724	150108	141209	135068	140302	131447	157757	133530	134216	113738	112895
	140.972	105735	77349.7	83657	95873.3	51007.8	64678.3	70521.2	85943.4	140161	101253	114591	60180.1	80259.8	72623.8	80451.8	65093.2	97907.7	78625.4
	140.972	255698	146809	243524	240712	276825	274855	172954	237201	241129	207873	233394	157055	155316	211672	223351	164848	226866	228038
	141.066	277700	173920	287239	232208	231567	236243	268303	337543	266861	189027	201296	193945	357052	282062	299026	191642	179991	187919
	141.066	646814	549724	503148	385980	445362	382493	509821	435651	744652	319147	411714	412602	438722	475563	409355	374494	590633	576261
	141.091	1.35546e+06	1.44976e+06	1.23443e+06	1.17294e+06	1.43447e+06	1.51949e+06	1.09153e+06	1.12419e+06	1.44607e+06	1.6565e+06	1.21081e+06	1.59788e+06	1.17155e+06	1.23969e+06	1.29074e+06	1.35353e+06	1.40943e+06	3.09691e+06
	141.091	1.44171e+07	1.51322e+07	1.50815e+07	1.5345e+07	1.49114e+07	1.45058e+07	1.03027e+07	9.64296e+06	1.01128e+07	1.0199e+07	1.06168e+07	1.158e+07	1.42459e+07	1.06971e+07	1.05462e+07	9.59274e+06	9.75398e+06	9.98736e+06
	141.091	997933	547714	629450	949453	640070	513591	1.0259e+06	1.01398e+06	1.93323e+06	657513	766806	838518	245314	627571	930878	897218	644848	620397
	141.091	417967	611878	378623	796269	1.12717e+06	750021	1.80797e+06	507769	1.15915e+06	694421	704535	790709	492129	710056	768182	1.0786e+06	781599	653426
	141.091	733440	668428	945124	1.04973e+06	623235	500298	592234	630998	722863	812733	784134	708972	507572	725640	808601	698860	743383	713057
	141.091	535140	638545	567299	519097	623776	404116	1.14503e+06	429162	524222	527800	566987	407781	596855	482420	401483	432888	578478	907124
	141.091	1.05514e+06	424622	312133	583368	540765	483350	947219	549397	418336	377930	517283	314719	496175	388625	549335	306927	420244	526282
	141.102	280488	149392	248944	268697	321938	231211	285272	311981	310597	172779	201429	171869	186826	209718	226596	216434	219890	197826
	141.127	397224	1.28646e+06	1.25022e+06	1.09487e+06	1.26525e+06	1.33623e+06	1.34189e+06	1.10864e+06	1.29371e+06	597888	1.16111e+06	713377	554175	490492	518137	1.04972e+06	1.4285e+06	486762
	141.127	1.69742e+06	1.15733e+06	880717	1.34553e+06	968012	1.81988e+06	1.37938e+06	1.05213e+06	474865	1.03894e+06	921881	1.34313e+06	1.45106e+06	1.36488e+06	2.01762e+06	2.09142e+06	1.76503e+06	1.91932e+06
	141.127	238665	499679	222237	377204	430633	404565	527218	489624	304520	530676	470551	459043	472042	391053	392808	431711	446941	489720
	141.127	1.10983e+06	873934	823760	766351	1.05197e+06	1.01346e+06	1.08702e+06	863955	653218	1.238e+06	1.33881e+06	1.13177e+06	1.27755e+06	1.16232e+06	1.2274e+06	1.30981e+06	1.53018e+06	1.5001e+06
	142.086	312828	318214	486906	393505	408261	402480	557071	734017	549891	450211	355301	981418	293280	234997	276668	283393	262796	228878
	142.094	1.26456e+06	1.13037e+06	1.12023e+06	1.24317e+06	1.0595e+06	1.18339e+06	740211	834666	855654	789448	787662	938258	1.17108e+06	813806	860839	712652	771057	750867
	142.097	117304	82294.5	96607	142911	161703	165684	216460	168380	194547	148550	105781	95031.4	223811	123892	89850	151457	172314	162377
	142.123	4.28842e+06	4.48483e+06	4.57612e+06	2.79096e+06	1.51701e+06	1.73894e+06	3.82381e+06	1.64742e+06	3.86823e+06	6.73963e+06	6.58795e+06	6.71195e+06	6.31017e+06	6.11087e+06	6.67738e+06	6.59002e+06	6.81308e+06	6.30031e+06
	142.123	1.07198e+06	1.06185e+06	1.08427e+06	1.07141e+06	982998	1.04102e+06	1.10194e+06	1.08581e+06	1.12964e+06	1.38962e+06	1.36864e+06	1.40587e+06	1.15422e+06	1.20082e+06	1.232e+06	1.04363e+06	1.09115e+06	1.13757e+06
	142.123	8.93364e+06	9.1007e+06	9.80531e+06	7.63958e+06	8.51466e+06	9.91799e+06	8.42171e+06	1.24075e+07	8.06113e+06	1.07523e+07	1.22169e+07	1.15732e+07	1.4571e+07	1.19588e+07	1.16198e+07	1.40786e+07	1.32995e+07	12023483
	142.123	786588	766319	788188	489002	603133	672401	1.20606e+06	1.11521e+06	1.26807e+06	591464	632080	763973	276212	323103	329205	258116	315745	325524
	142.123	2.04485e+07	1.90023e+07	2.0868e+07	1.07534e+07	1.76724e+07	1.64659e+07	1.41478e+07	1.91005e+07	1.53067e+07	2.61848e+07	3.0962e+07	2.96657e+07	2.29474e+07	2.49802e+07	2.60013e+07	2.84605e+07	2.87741e+07	2.50025e+07
	142.123	1.20689e+06	1.18419e+06	1.14603e+06	1.8696e+06	1.80979e+06	1.76593e+06	2.01588e+06	1.94629e+06	2.04718e+06	254945	271950	362331	156426	195473	185338	158404	172565	168183
	142.159	2.35358e+06	2.15038e+06	2.0948e+06	2.09181e+06	2.17129e+06	2.12805e+06	2.12505e+06	2.2171e+06	2.15487e+06	2.16357e+06	2.46336e+06	2.29806e+06	2.23191e+06	2.36574e+06	2.07807e+06	2.41749e+06	2.39932e+06	2.40201e+06
	142.97	82339.3	107481	78148.7	93661.1	102537	76757.9	47472.6	81390.1	73168.2	81562.5	106124	91437.4	100824	81538.1	72447.4	67290.9	81945.5	89803.3
	143.031	143855	140856	142095	105723	111706	102843	109653	106547	108725	138586	150365	164480	147263	155654	156674	138061	151147	153239
	143.081	457782	496095	426439	544555	488694	479540	487682	449158	574215	629735	626157	576683	708655	702679	659246	642141	666219	673501
	143.082	848128	954158	701893	1.05486e+06	1.13865e+06	1.19917e+06	1.12449e+06	1.0679e+06	1.52762e+06	1.20061e+06	1.1607e+06	1.00453e+06	1.13744e+06	1.16884e+06	1.0896e+06	1.04337e+06	1.08699e+06	1.07958e+06
	143.082	725462	745951	643882	749321	1.40122e+06	616262	634863	545828	381412	720667	202549	685893	492038	954896	480998	974804	786780	815793
	143.086	362125	342841	334597	263659	292196	262361	433249	389325	451472	743799	743608	772867	665799	536999	483231	412077	362191	499932
	143.086	553304	491180	632407	510620	563805	519887	657812	599488	489424	590257	536214	616449	840076	506551	740103	540443	568220	501454
	143.107	810334	843007	953171	953070	873120	1.34582e+06	688062	951210	759623	1.22835e+06	1.25178e+06	977167	1.27171e+06	1.00818e+06	1.61965e+06	943444	1.31003e+06	1.02005e+06
	143.118	503732	483168	480418	430963	491798	493436	494275	502675	498013	374976	426405	509811	350681	372386	395249	448888	366012	395231
	143.118	582440	588755	588984	639862	586631	603712	612230	625673	584187	600679	583004	593589	580635	641071	623608	629720	603883	577531
	143.118	515599	486236	457477	661134	660484	677906	996360	1.04821e+06	857610	506171	607852	827737	983684	670650	665086	653435	446504	676662
	143.126	1.33788e+06	1.20532e+06	1.27621e+06	817186	1.51256e+06	1.16912e+06	1.12644e+06	1.66398e+06	1.17475e+06	2.06641e+06	2.33859e+06	1.81641e+06	1.91047e+06	2.44051e+06	1.86709e+06	2.07541e+06	2.53736e+06	2.00203e+06
	143.154	353819	326074	325442	311847	338935	295281	302230	341057	314821	323349	319637	335935	324330	349187	318946	315360	344666	340436
	143.958	361183	363407	244300	326925	336724	348883	346174	345257	312939	327754	334995	241097	317018	262623	370225	350055	392516	395124
	143.977	73875.2	81468.3	84784.9	88710.1	72880.5	74658.9	39966.5	59608.5	49979.1	45151.5	81942.8	82167.9	90180.7	77654.8	71323.4	45220.5	93859.3	98848.4
	144.048	220247	271673	221659	277556	299542	226175	498265	472323	1.09475e+06	67016.8	53165.7	32751.1	57628.2	40013.4	62271.7	45383.8	53272.3	52731.9
	144.081	159758	151365	131283	147689	139894	126049	131868	146385	138290	107796	104365	129361	86685.2	98343.6	92761.8	89671.1	92210.7	90280.7
	144.102	1.43892e+06	1.40247e+06	1.50112e+06	1.55051e+06	1.43062e+06	1.51257e+06	1.46326e+06	1.52488e+06	1.71634e+06	1.16181e+06	1.19109e+06	1.12132e+06	1.21434e+06	1.2195e+06	1.16408e+06	1.21453e+06	1.24555e+06	1.32709e+06
	144.138	4.23371e+06	4.45109e+06	4.57275e+06	4.1099e+06	4.13104e+06	4.04017e+06	4.65928e+06	4.96748e+06	4.82725e+06	8.73245e+06	8.68102e+06	8.527e+06	5.85862e+06	5.69661e+06	5.87232e+06	5.69043e+06	5.53299e+06	5.77498e+06
	144.138	217472	223621	202600	295551	304708	287062	439091	433444	442781	196107	182360	162478	331789	135803	192990	160117	151637	157898
	144.997	1.48168e+06	1.83571e+06	2.29044e+06	3.99654e+06	2.19749e+06	3.92638e+06	2.1796e+06	4.03776e+06	2.1828e+06	2.25884e+06	4.25861e+06	2.19303e+06	1.38292e+06	1.1779e+06	1.34489e+06	2.06943e+06	1.41812e+06	2.19927e+06
	144.997	5.09482e+06	4.80017e+06	5.28259e+06	5.2289e+06	4.98907e+06	5.2453e+06	4.90548e+06	4.25953e+06	4.70783e+06	4.73074e+06	4.98886e+06	5.90807e+06	2.72528e+06	2.84336e+06	5.61048e+06	4.57613e+06	1.85701e+06	4.94222e+06
	145.05	248658	206993	239319	229254	178080	191972	210252	220632	205645	719799	596484	1.23956e+06	174241	228619	1.00586e+06	198311	210012	203886
	145.05	1.62599e+06	1.25181e+06	1.606e+06	1.55478e+06	1.56338e+06	1.89411e+06	1.37141e+06	1.48254e+06	1.68845e+06	1.67917e+06	1.69478e+06	1.74203e+06	1.39011e+06	1.511e+06	1.34876e+06	1.54777e+06	1.39529e+06	1.35439e+06
	145.05	1.63456e+06	562745	638938	545044	660021	474032	524824	421025	474710	511402	357652	412384	455616	541500	400363	396427	400296	451741
	145.05	344213	268775	330977	268381	265485	261248	301929	326976	273397	602612	391246	490696	392214	388432	312050	454799	397391	379971
	145.086	116657	105672	138765	114495	99333.4	130475	115285	121391	142921	118484	121429	117992	108113	111827	108727	93220.9	94767.3	93596.4
	145.097	2.08957e+06	260396	276621	364442	312255	371506	372278	381952	385062	286166	269345	280142	302723	311943	304051	337925	351952	415504
	145.101	577058	544609	548780	462044	493418	427006	536093	517890	429924	522389	565455	548078	642532	465608	526434	497682	457655	481450
	145.101	1.17416e+06	1.18208e+06	1.17105e+06	1.03678e+06	1.0534e+06	1.29557e+06	1.3918e+06	1.26637e+06	1.75094e+06	1.38e+06	1.19707e+06	1.3353e+06	957089	886594	874540	917460	948101	925522
	145.108	3.0762e+06	3.30616e+06	2.80614e+06	5.47125e+06	4.80151e+06	4.66818e+06	4.41749e+06	4.40052e+06	4.75712e+06	462073	578831	573395	404320	480799	352729	438644	361622	396228
	145.134	1.38371e+07	1.34325e+07	1.02714e+07	1.03713e+07	1.20056e+07	1.25282e+07	1.13197e+07	1.10216e+07	1.14023e+07	834239	617269	902776	873363	781488	810223	596824	801194	321057
	145.941	89301.1	108962	90925	99155	93870.9	104001	96608.8	93424.7	95650.8	106971	116115	79770.9	113585	101627	101409	111594	123096	148649
	145.953	7.85519e+06	7.47963e+06	7.44896e+06	7.42181e+06	7.47143e+06	7.42274e+06	8.34801e+06	7.68343e+06	7.82811e+06	7.77679e+06	7.73593e+06	7.31296e+06	7.90005e+06	8.10032e+06	8.03021e+06	8.18974e+06	6.94304e+06	7.18258e+06
	146.06	307517	269907	276449	415137	351891	295033	479760	530014	463015	157294	176819	158700	216737	207609	178639	188120	154640	197295
	146.06	637573	675963	659329	904439	910729	928184	1.6239e+06	1.68708e+06	1.70718e+06	472840	393954	521202	393643	446510	453723	392559	420696	435840
	146.06	118266	106226	141529	124903	127534	150774	155210	132388	143586	125539	162631	169948	132993	148787	230431	147570	138609	179507
	146.092	1.31111e+06	1.08568e+06	1.12038e+06	1.93157e+06	2.19398e+06	2.2267e+06	1.65851e+06	1.6262e+06	1.93062e+06	2.42617e+06	2.25004e+06	4.80675e+06	2.01028e+06	2.50552e+06	2.06164e+06	4.63434e+06	1.84768e+06	1.15121e+06
	146.118	1.64354e+06	1.62395e+06	1.54513e+06	2.36462e+06	2.19526e+06	2.14099e+06	2.40893e+06	2.36441e+06	2.39604e+06	2.69403e+06	2.78991e+06	2.96684e+06	3.40506e+06	2.94436e+06	3.0277e+06	2.47327e+06	2.80104e+06	2.67076e+06
	146.118	124828	122453	226700	110720	108881	97810.6	125808	119586	127068	113425	120069	208559	99737.2	88814.8	96380.8	107968	97576.2	102990
	146.137	265923	473196	357109	333097	533073	425589	319684	476614	363969	3.1133e+06	1.26837e+06	3.61324e+06	3.37045e+06	3.23558e+06	3.18082e+06	3.28651e+06	1.21436e+06	1.1068e+06
	146.137	597884	832437	709097	809382	688167	984982	816164	649029	852536	206195	193949	1.19278e+06	499487	672924	215651	401857	189269	168702
	146.154	73993.7	69303.2	92162.2	57947.2	52699.9	75159.1	63661.3	71267.6	72706	63052.6	78086	65658.6	66554.8	65839.8	95177.5	44813.3	77095.5	78195.3
	146.937	2.07717e+06	1.83816e+06	1.96429e+06	1.8712e+06	1.95976e+06	1.93984e+06	2.13792e+06	1.95175e+06	2.05097e+06	2.05179e+06	2.01109e+06	2.08291e+06	1.62266e+06	2.05815e+06	2.06167e+06	2.10995e+06	2.21669e+06	1.95895e+06
	146.954	108958	159971	114635	107811	133391	64662.3	108518	116734	77480.3	136609	125022	75128.4	134569	114482	117577	95364.8	130732	132363
	147.029	109238	94052.3	119476	117822	119366	122650	149320	91230.3	69457.4	97922.1	101931	108106	102485	113805	101102	105147	120078	100103
	147.044	613166	625145	649932	724282	470327	733860	856304	834682	905574	307752	312624	314873	349852	317609	321996	310739	308367	197950
	147.044	990783	993509	941991	910424	897010	936207	898169	968295	985623	1.10658e+06	993108	1.11959e+06	932206	856020	920764	923795	911427	882891
	147.065	204330	451062	242240	490473	397490	466052	478701	391846	447223	258545	467356	475894	450326	596144	445328	238940	448951	437773
	147.065	2.561e+06	2.23835e+06	2.3687e+06	1.61774e+06	1.74171e+06	1.73553e+06	2.53998e+06	2.41204e+06	2.20462e+06	5.08576e+06	5.0537e+06	5.18198e+06	2.62838e+06	2.5686e+06	2.81536e+06	3.15929e+06	3.36353e+06	3.51161e+06
	147.065	1.51758e+07	1.43519e+07	1.53482e+07	1.59826e+07	1.61646e+07	1.68197e+07	1.55564e+07	1.50296e+07	1.53613e+07	1.6584e+07	1.65309e+07	1.80255e+07	1.43773e+07	1.48407e+07	1.60527e+07	1.50724e+07	1.56569e+07	1.48747e+07
	147.065	8.74968e+06	8.55488e+06	6.13901e+06	3.02602e+06	3.26494e+06	3.2669e+06	9.11639e+06	8.88718e+06	9.31626e+06	1.08947e+07	1.02026e+07	1.1008e+07	420008	635577	521260	2.11574e+06	2.1279e+06	2.1792e+06
	147.076	2.32125e+06	2.37998e+06	2.22099e+06	2.9724e+06	3.33534e+06	2.85655e+06	3.54601e+06	3.69709e+06	3.84917e+06	2.21811e+06	2.08077e+06	2.23471e+06	2.6725e+06	2.49128e+06	2.54238e+06	2.4601e+06	2.68104e+06	2.46714e+06
	147.076	219275	211898	207737	221797	203532	213604	241445	221067	241931	215141	233671	245099	199591	211202	223450	200283	183953	180700
	147.08	758214	726278	729691	705562	725092	698618	676838	678689	716876	781285	850584	734169	1.08415e+06	767275	741192	721859	784742	709189
	147.08	724579	1.05896e+06	758559	727180	732580	577739	631222	791590	706633	1.18638e+06	1.07505e+06	1.2044e+06	803493	833433	825485	835480	839213	786615
	147.113	839067	833839	823388	887951	901230	803322	1.20692e+06	1.27424e+06	4.24489e+06	3.0954e+06	2.83866e+06	3.0431e+06	3.63212e+06	3.20883e+06	3.32283e+06	3.00478e+06	3.36661e+06	3.33218e+06
	147.117	424433	455215	356406	639642	523251	862321	392781	440665	392470	490257	457355	609126	395869	427740	443104	357031	339505	396174
	147.117	1.48832e+06	1.53831e+06	1.57564e+06	1.97394e+06	3.05991e+06	1.71517e+06	1.30447e+06	1.24815e+06	1.35751e+06	1.74552e+06	1.80477e+06	1.80226e+06	1.57445e+06	1.66614e+06	1.84273e+06	1.74259e+06	1.97742e+06	1.77942e+06
	147.117	998034	820856	826690	487484	803884	686163	831171	800322	880279	1.36749e+06	1.06589e+06	1.16167e+06	1.05337e+06	1.47235e+06	1.35449e+06	989757	1.44056e+06	991600
	147.117	578631	754842	766957	999829	561635	516101	915324	637552	895165	700748	931816	999111	637773	613466	622769	667317	695184	634560
	147.117	1.13024e+06	1.20898e+06	1.27321e+06	634251	1.07763e+06	1.17151e+06	870867	1.05538e+06	987216	1.08218e+06	1.17194e+06	1.32152e+06	1.02691e+06	1.01863e+06	1.0382e+06	930691	940841	974963
	147.169	370336	336701	274808	213280	252830	245460	1.87005e+06	4.90417e+06	1.63643e+06	0	0	0	80223.5	64204.3	31827.5	50189.3	21898.7	33912.1
	147.587	213656	218788	236610	224383	269094	304415	281567	247168	295271	229458	169393	150597	286719	256566	227959	383418	223461	253947
	147.954	130054	109768	97414	159693	95669.1	96859.1	134562	198585	105525	126200	99358.5	158479	146478	96578	147961	111189	102019	108898
	147.954	34743.8	33402.9	22817.3	28565.1	30814.4	21197.8	45364.9	63540.9	55524.3	33320.3	53409.7	36533.5	32723.6	37422.5	24985.7	42549.5	28695.7	15191.7
	148.039	231841	189035	162674	224981	126984	192273	169961	150081	206825	201535	185295	136739	167335	232130	218075	242097	227787	289994
	148.051	1.18247e+06	1.11367e+06	1.02997e+06	1.13859e+06	1.15505e+06	1.18053e+06	1.22754e+06	1.20658e+06	1.09688e+06	1.07416e+06	1.23798e+06	1.06312e+06	1.13956e+06	1.09229e+06	1.09518e+06	1.23918e+06	1.1994e+06	1.07043e+06
	148.06	3.80834e+06	4.1445e+06	3.66332e+06	4.41964e+06	4.16881e+06	4.26733e+06	4.6048e+06	4.34364e+06	4.99707e+06	3.89461e+06	3.62972e+06	3.96831e+06	5.20119e+06	4.67673e+06	4.70675e+06	5.3211e+06	5.92834e+06	5.72569e+06
	148.112	6.02675e+06	5.96888e+06	5.86477e+06	6.68032e+06	6.53971e+06	6.48794e+06	5.42312e+06	5.60851e+06	5.40183e+06	2.1823e+06	2.03991e+06	2.15714e+06	2.06433e+06	2.01267e+06	2.10053e+06	2.0757e+06	2.10736e+06	2.0986e+06
	149.023	201990	201476	147129	156934	148431	94469.4	285282	237620	352303	109740	234831	160864	163912	165066	123297	171680	135322	130796
	149.06	2.59834e+07	2.58545e+07	2.55034e+07	2.55907e+07	2.63581e+07	2.58384e+07	2.58851e+07	2.499e+07	2.55531e+07	2.61837e+07	2.55334e+07	2.48854e+07	2.57673e+07	2.77821e+07	2.74279e+07	2.56714e+07	2.65519e+07	2.62231e+07
	149.06	2.60536e+06	3.1381e+06	3.51312e+06	2.97348e+06	3.0737e+06	2.90728e+06	2.59799e+06	2.48959e+06	2.58327e+06	4.5583e+06	2.51875e+06	2.98888e+06	2.39899e+06	2.32523e+06	2.35656e+06	2.43389e+06	2.4418e+06	2.37637e+06
	149.06	1.45361e+06	1.42244e+06	1.38144e+06	1.61379e+06	1.58309e+06	1.52637e+06	1.57568e+06	1.55595e+06	1.46622e+06	1.43407e+06	1.32986e+06	1.27791e+06	747579	728875	706228	870614	875730	916660
	149.06	2.27125e+06	2.31275e+06	4.82709e+06	2.30701e+06	4.42294e+06	4.31708e+06	1.84479e+06	2.0652e+06	1.94586e+06	2.12584e+06	2.33956e+06	2.22767e+06	4.4551e+06	2.19703e+06	2.07412e+06	1.97349e+06	2.14763e+06	1.98029e+06
	149.06	700971	799606	773202	940342	968289	981772	1.1899e+06	1.18283e+06	1.18699e+06	505471	495425	438255	499837	596077	501118	455837	519136	476100
	149.06	1.72319e+06	1.86701e+06	1.83238e+06	1.63731e+06	1.7997e+06	1.77548e+06	1.6354e+06	1.62975e+06	1.71995e+06	2.54784e+06	2.83577e+06	2.37183e+06	1.6356e+06	1.50561e+06	1.7001e+06	1.70697e+06	2.54814e+06	1.5261e+06
	149.074	648680	621135	623479	639760	614001	635184	1.43123e+06	1.39087e+06	1.3941e+06	246976	216217	235726	213099	203074	208331	192995	183724	176554
	149.081	474663	454757	484114	478394	420289	444272	410861	446613	443676	1.61087e+06	1.60245e+06	1.70853e+06	2.44576e+06	2.4322e+06	2.43484e+06	2.24652e+06	2.32609e+06	2.22686e+06
	149.081	342623	356335	357641	340736	353658	326353	329918	332584	334553	404771	409871	427585	616937	557070	613793	350502	403323	605725
	149.096	1.36561e+06	1.22621e+06	1.28105e+06	1.41652e+06	1.27222e+06	1.23181e+06	1.34034e+06	1.4296e+06	1364059	2.98515e+06	3.14102e+06	3.6313e+06	3.15942e+06	3.51982e+06	3.27113e+06	2.1291e+06	2.5454e+06	1.96515e+06
	149.096	1.12085e+07	8.21731e+06	8.20329e+06	5.92184e+06	6.09736e+06	6.36864e+06	9.14534e+06	9.39123e+06	9.19879e+06	2.55949e+07	1.88423e+07	2.50764e+07	9.72141e+06	1.00164e+07	1.05758e+07	1.2001e+07	1.26146e+07	1.23893e+07
	149.132	952517	5.35491e+06	7.98406e+06	4.10297e+06	4.73235e+06	844960	1.31152e+06	864253	847151	876130	1.96344e+07	1.34802e+06	797276	937079	828186	824282	1.45626e+06	1.6377e+06
	149.132	2.24511e+06	2.42327e+06	1.78e+06	1.0187e+06	2.07521e+06	1.56016e+06	1.51422e+06	1.65122e+06	979052	1.99648e+06	2.08946e+06	2.28909e+06	2.26377e+06	2.12186e+06	1.99369e+06	2.36555e+06	2.14199e+06	2.2467e+06
	149.132	738809	493218	563019	635399	376926	524499	599768	481599	561630	592004	381789	483791	534887	571662	1.32588e+06	610011	547327	550830
	149.132	517567	418495	173267	430597	397450	385845	764484	453474	441266	556999	491115	920580	458393	404794	467671	962705	385591	478883
	149.132	713429	828843	1.10609e+06	433725	360715	357545	366191	533255	442052	416097	478156	363451	380381	419061	1.05816e+06	432128	854870	308140
	149.132	1.31304e+06	5.34837e+06	4.31723e+06	4.06401e+06	3.04631e+06	980200	943926	1.22862e+06	918889	1.92109e+06	1.42062e+06	2.20757e+06	985569	1.07693e+06	1.73388e+06	1.4489e+06	1.0047e+06	1.20479e+06
	149.132	448410	859177	457385	711054	657903	678965	425920	725134	622327	818072	480237	816826	607843	570888	335694	591470	733772	410732
	149.132	1.33568e+06	2.47226e+06	2.13814e+06	1.97998e+06	1.1823e+06	2.12798e+06	1.17241e+06	1.18492e+06	2.3965e+06	2.29562e+06	4.21704e+06	4.03768e+06	1.68188e+06	1.4605e+06	1.30931e+06	1.93603e+06	1.75201e+06	1.58649e+06
	149.132	359334	184750	853068	443939	323649	380188	739833	334792	447706	365602	557052	281061	351235	349143	345876	1.00706e+06	313200	348140
	149.132	1.01269e+06	990471	1.08348e+06	471248	1.03494e+06	1.04418e+06	1.05774e+06	1.09959e+06	1.04068e+06	911740	823019	597549	984973	933812	823063	798874	814299	1.11022e+06
	149.132	614062	392897	709826	701471	912316	789904	540653	805692	785729	927176	541182	926342	640030	706065	833850	389574	626225	824792
	149.132	3.65338e+06	3.93207e+06	1.99627e+06	8.24477e+06	9.41216e+06	1.01116e+07	8.18761e+06	4.76343e+06	7.34009e+06	2.69332e+06	4.10805e+06	5.39576e+06	6.05471e+06	3.36568e+06	1.18326e+06	1.41842e+07	4.16797e+06	4.34673e+06
	149.132	4.29113e+06	4.99171e+06	4.76371e+06	2.95819e+06	4.49719e+06	3.47307e+06	4.18073e+06	4.90902e+06	3.31838e+06	6.33146e+06	6.10223e+06	4.78151e+06	5.30301e+06	7.27428e+06	6.56883e+06	9.05248e+06	6.61169e+06	7.78271e+06
	149.132	438396	502499	302103	355638	243043	363908	240763	470655	362419	345716	463462	232733	320250	334538	169909	327357	246624	355969
	150.027	294207	311599	278869	268975	266396	275054	256754	121405	204214	245519	444768	300966	393440	325524	340355	384313	337899	356365
	150.027	525029	476989	601081	521061	572723	434966	500639	487817	523284	499260	439317	516184	464207	623682	591115	609497	371595	671025
	150.027	554743	408006	498926	386373	370987	419636	359871	425969	358321	304594	364981	665142	468988	561503	489257	392831	606504	449050
	150.055	1.43556e+06	1.37961e+06	1.63511e+06	1.37731e+06	1.20844e+06	1.37876e+06	2.30868e+06	2.30482e+06	2.21445e+06	400348	359845	351086	628601	564886	605549	387359	477073	404061
	150.058	5.43653e+06	5.31972e+06	5.18316e+06	6.9714e+06	6.9786e+06	7.17998e+06	9.02765e+06	8.98704e+06	8.88653e+06	2.59798e+06	2.61615e+06	2.75036e+06	3.21039e+06	3.16528e+06	3.33646e+06	3.082e+06	3.11283e+06	3.04263e+06
	150.063	2.46904e+06	2.41184e+06	2.31818e+06	2.41035e+06	2.29356e+06	2.32379e+06	2.3779e+06	2.31121e+06	2.2577e+06	3.55183e+06	2.56708e+06	3.63141e+06	2.32958e+06	2.45761e+06	2.20313e+06	2.28635e+06	2.72274e+06	2.48747e+06
	150.063	197722	389891	972539	201533	116122	187834	942399	157710	923774	993257	857064	949744	204074	899673	950014	216954	188800	211268
	150.077	143908	473892	479439	470033	492648	497252	463500	475202	468175	35685.9	462718	502300	471951	467859	495818	477986	492845	479545
	150.084	1.46573e+06	1.35384e+06	1.55337e+06	1.22903e+06	1.32211e+06	1.36989e+06	2.74438e+06	2.54214e+06	2.40562e+06	54915.4	251644	271020	66589	80290	85871.9	83852.6	277415	87887.6
	150.099	680014	336139	2.02305e+06	172541	413884	378494	471054	1.0837e+06	471091	837092	801717	906180	2.02472e+06	2.00102e+06	1.93434e+06	1.89174e+06	1.98304e+06	1.96945e+06
	150.112	3.11802e+06	3.08075e+06	3.13254e+06	2.89048e+06	2.95639e+06	3.06259e+06	3.12699e+06	3.25126e+06	875384	2.98103e+06	2.66623e+06	952005	2.2457e+06	878123	1.09208e+06	3.37219e+06	1.28542e+06	710931
	150.112	808394	865866	649724	811940	810504	778799	741021	719447	585110	853761	1.72044e+06	663971	964004	774252	1.91942e+06	809099	696328	961745
	150.112	819587	843176	796165	828543	831091	705365	935082	829329	876655	1.21478e+06	1.06179e+06	2.5288e+06	1.01939e+06	2.16514e+06	1.09362e+06	920671	913815	1.0118e+06
	150.112	527556	537511	580656	629853	664287	680519	539927	537162	519926	529944	686602	685238	682911	799053	1.52057e+06	506830	537290	2.17608e+06
	150.112	924130	1.07372e+06	939875	958599	952905	947419	857009	865525	815133	1.03888e+06	640063	512971	926496	894438	708051	862492	1.59602e+06	1.29932e+06
	150.112	793591	824171	1.0061e+06	872540	920322	917698	815574	803755	752711	1.30723e+06	917842	783578	367029	615124	1.32663e+06	846411	983323	1.09958e+06
	150.112	1.12228e+06	1.13978e+06	1.09524e+06	1.11865e+06	1.19613e+06	1.18783e+06	1.09921e+06	1.1461e+06	1.90558e+06	700155	898202	697987	711781	1.60803e+06	2.28216e+06	1.17136e+06	588767	1.116e+06
	150.112	534937	535899	552609	727432	665413	667044	1.02529e+06	1.06209e+06	736204	1.33165e+06	517924	485211	599189	411496	833320	586821	569654	619203
	150.112	345223	331453	307407	315828	309946	342486	315861	312034	687991	407045	336130	318193	334342	1.21899e+06	279244	324390	678770	328649
	150.112	718666	726806	778486	786238	783902	762897	772924	903389	903649	1.26876e+06	1.60225e+06	760147	656759	727379	738118	908594	909325	794378
	150.112	2.41451e+06	1.86557e+06	5.33844e+06	2.78951e+06	2.80165e+06	2.05966e+06	2.49302e+06	2.92178e+06	3.43788e+06	2.56152e+06	1.80957e+06	2.21953e+06	2.43178e+06	1.38568e+06	2.33335e+06	2.21341e+06	2.39234e+06	1.92379e+06
	150.112	1.87957e+06	4.49115e+06	3.84733e+06	2.21443e+06	2.01018e+06	1.72897e+06	1.96168e+06	2.4376e+06	1.56009e+06	2.14452e+06	2.25024e+06	1.71763e+06	1.99426e+06	873170	1.47451e+06	1.846e+06	1.91794e+06	3.64398e+06
	150.112	406228	374851	384860	418582	390933	398135	385622	430611	367387	432622	465453	344998	802291	389054	434438	503783	287759	534418
	150.112	523898	499016	515427	426610	428848	405849	394987	348828	584082	453554	541165	848117	484114	330663	478684	498600	564671	463157
	150.112	3.41458e+06	2.51501e+06	899350	1.43006e+06	1.57566e+06	1.26342e+06	1.32436e+06	1.51737e+06	1.59443e+06	1.70663e+06	1.85514e+06	1.4829e+06	1.58579e+06	2.45397e+06	2.19353e+06	1.48425e+06	1.60712e+06	1.14991e+06
	150.112	779720	765978	782840	796053	771722	826589	704130	768852	574490	757558	717150	619146	1.28958e+06	1.08869e+06	562728	643656	658092	447078
	150.112	1.70346e+06	1.62476e+06	1.70023e+06	1.44231e+06	1.40801e+06	1.38686e+06	2.51626e+06	2.72716e+06	599096	711732	669988	689239	271320	903453	364076	710333	717404	551844
	150.112	1.02597e+06	1.06914e+06	1.00407e+06	1.49262e+06	1.17545e+06	2.78457e+06	1.37739e+06	1.42344e+06	980580	1.39721e+06	1.12319e+06	1.10042e+06	1.22721e+06	2.07944e+06	771133	1.53715e+06	1.40369e+06	887055
	150.112	2.9433e+06	2.8214e+06	3.13853e+06	2.78253e+06	3.00104e+06	2.66915e+06	2.39753e+06	2.50994e+06	1.44828e+06	1.19481e+06	2.27971e+06	2.50455e+06	1.2293e+06	2.04988e+06	967958	2.57965e+06	1.39815e+06	2.66572e+06
	150.112	1.66273e+06	4.71534e+06	4.16382e+06	2.84237e+06	2.93404e+06	3.18403e+06	2.68538e+06	3.37708e+06	1.78101e+06	2.7765e+06	1.27368e+06	2.17552e+06	2.70443e+06	3.08387e+06	1.0585e+06	3.43809e+06	2.59261e+06	1.89345e+06
	150.112	1.71509e+06	1.5845e+06	1.61885e+06	1.62553e+06	1.39183e+06	1.44336e+06	1.44435e+06	1.51136e+06	2.19536e+06	881404	1.126e+06	1.10357e+06	1.42118e+06	1.2153e+06	1.15624e+06	1.24566e+06	930767	1.53856e+06
	151.024	2.35881e+06	2.24791e+06	2.41036e+06	2.41805e+06	2.49068e+06	2.54973e+06	2.3326e+06	2.40019e+06	2.29885e+06	2.12648e+06	2.37528e+06	3.12282e+06	2.93881e+06	2.12632e+06	2.51037e+06	2.3811e+06	2.86111e+06	2.48556e+06
	151.024	4.77488e+06	4.7569e+06	4.44969e+06	4.7506e+06	4.68733e+06	4.53325e+06	3.98867e+06	4.27944e+06	4.12551e+06	4.12952e+06	3.46355e+06	6.15049e+06	5.2113e+06	4.8843e+06	5.56329e+06	4.34573e+06	4.67512e+06	4.30899e+06
	151.024	1.63094e+06	2.56083e+06	2.33232e+06	1.75205e+06	1.37352e+06	1.64115e+06	1.80124e+06	2.21645e+06	2.05601e+06	1.84225e+06	1.88835e+06	2.19705e+06	2.29826e+06	2.13496e+06	1.9029e+06	2.08354e+06	2.10988e+06	1.95097e+06
	151.027	2.13545e+06	2.05254e+06	2.07638e+06	1.87049e+06	1.65023e+06	1.75742e+06	1.61443e+06	1.73667e+06	1.70857e+06	1.65984e+06	3.94662e+06	2.44173e+06	3.06366e+06	2.27942e+06	2.69749e+06	2.40493e+06	2.78139e+06	2.67642e+06
	151.075	773128	737765	1.10941e+06	1.02263e+06	796790	867710	1.1345e+06	691329	737378	1.78446e+06	1.68893e+06	1.2198e+06	715562	701969	754147	728556	841269	820052
	151.075	1.80126e+06	1.39117e+06	1.41241e+06	1.50073e+06	1.3686e+06	1.39242e+06	1.3702e+06	1.50779e+06	1.36994e+06	1.43821e+06	1.77217e+06	1.57009e+06	1.76944e+06	1.68279e+06	1.55521e+06	1.65023e+06	1.44202e+06	1.45772e+06
	151.096	1.30494e+06	1.2826e+06	947786	952307	1.20804e+06	1.25505e+06	421400	1.66663e+06	1.0619e+06	1.17303e+06	1.25997e+06	1.17869e+06	707909	1.76737e+06	1.30207e+06	1.58405e+06	539185	637710
	151.096	867786	889652	1.90796e+06	571911	915522	755215	979986	641658	992561	772915	1.61355e+06	907229	563063	737982	718306	861605	810973	471460
	151.096	717110	786649	1.80342e+06	827212	775202	750029	1.08805e+06	725959	771720	700658	751135	758037	630123	253431	759421	606191	698417	737179
	151.096	1.14723e+06	1.00753e+06	203114	1.14646e+06	976054	1.03886e+06	955593	1.77515e+06	1.107e+06	1.26227e+06	549756	1.00497e+06	1.15175e+06	399324	859821	540520	372426	800670
	151.096	1.53609e+06	2.39575e+06	1.43478e+06	1.36219e+06	1.26486e+06	1.31671e+06	2.74473e+06	3.20586e+06	3.1546e+06	2.36927e+06	2.36163e+06	4.79906e+06	2.74525e+06	1.69906e+06	1.7368e+06	2.3687e+06	1.69162e+06	2.13698e+06
	151.096	7.60799e+06	7.7161e+06	7.30265e+06	7.43237e+06	5.19452e+06	5.95674e+06	4.88503e+06	4.7052e+06	4.98878e+06	8.83391e+06	8.43392e+06	8.8487e+06	7.28812e+06	8.17444e+06	4.78186e+06	4.488e+06	4.79407e+06	4.32333e+06
	151.112	538331	557226	1.04963e+06	1.04606e+06	382561	375908	379074	456406	498624	440266	453065	461680	430985	473818	458978	451588	459438	1.41561e+06
	151.112	6.14889e+06	6.0504e+06	5.57127e+06	5.81898e+06	6.16397e+06	5.40541e+06	5.53959e+06	6.59314e+06	6.60303e+06	9.86743e+06	6.77861e+06	1.05451e+07	5.59337e+06	6.02337e+06	6.17234e+06	5.59403e+06	5.5796e+06	5.23662e+06
	151.112	2.07862e+06	1.68439e+06	2.12216e+06	2.1798e+06	2.02378e+06	3.84239e+06	2.03137e+06	1.59543e+06	1.5386e+06	2.31747e+06	1.92654e+06	3.08929e+06	1.80314e+06	1.90346e+06	1.97085e+06	2.1815e+06	1.78301e+06	2.07323e+06
	151.112	2.48688e+06	1.69068e+06	2.36125e+06	1.92221e+06	1.66395e+06	1.72281e+06	1.53014e+06	1.50007e+06	1.76097e+06	3.09778e+06	2.52576e+06	5.81929e+06	1.47684e+06	2.22838e+06	2.20545e+06	2.2404e+06	1.80403e+06	1.55867e+06
	151.112	693710	673847	640926	772430	641444	628279	804082	627938	664824	536734	541998	696446	676094	633654	663211	486705	497090	765029
	151.112	4.8255e+06	3.49085e+06	4.00678e+06	4.64022e+06	2.48798e+06	3.70556e+06	2.56515e+06	2.5022e+06	4.90881e+06	3.01869e+06	3.01783e+06	2.74942e+06	4.4749e+06	3.3141e+06	2.93864e+06	3.50117e+06	3.46983e+06	3.43212e+06
	151.112	937128	498881	531835	394686	781031	1.35362e+06	571772	856598	862888	726476	738870	801216	744235	727737	748341	739386	758290	903282
	151.112	1.46244e+06	1.10047e+06	826504	1.60304e+06	1.5713e+06	910964	1.26359e+06	1.59697e+06	1.59632e+06	1.71231e+06	1.67597e+06	1.57312e+06	1.57091e+06	1.65205e+06	1.64673e+06	1.61582e+06	1.5867e+06	1.56585e+06
	151.112	725067	1.23205e+06	869472	1.06314e+06	1.19835e+06	1.49187e+06	1.22124e+06	2.673e+06	1.11877e+06	3.09623e+06	882843	1.19657e+06	831847	1.06439e+06	732551	2.30497e+06	2.03915e+06	1.14067e+06
	151.112	2.13837e+06	1.00247e+06	621249	1.12425e+06	1.03361e+06	2.20549e+06	1.19037e+06	901241	540884	1.05625e+06	879740	1.14888e+06	1.4608e+06	909378	980518	1.61349e+06	856822	1.14676e+06
	151.112	499795	525518	495403	311725	491031	502921	279108	743701	293394	332502	523418	471639	1.11601e+06	559283	631213	759987	668984	537543
	151.112	723104	940136	376950	918870	800550	1.06965e+06	862936	1.01938e+06	829355	1.06465e+06	677254	777568	807890	1.52504e+06	692278	1.17562e+06	989712	809124
	151.112	370199	895512	760920	877849	915864	363858	989190	767037	1.00209e+06	1.18059e+06	1.06756e+06	881969	999499	893522	914007	2.21125e+06	2.9986e+06	1.01003e+06
	151.148	2.80916e+06	2.90838e+06	2.87722e+06	2.53448e+06	3.05817e+06	4.02924e+06	2.67705e+06	3.66486e+06	3.48275e+06	2.95792e+06	4.30288e+06	3.61571e+06	3.49301e+06	3.69145e+06	4.35984e+06	4.06895e+06	3.39716e+06	3.27557e+06
	151.148	495456	514514	1.47283e+06	1.21949e+06	1.09766e+06	1.24191e+06	1.38645e+06	1.20654e+06	1.46111e+06	707813	795662	983354	1.07737e+06	765253	1.16791e+06	1.19585e+06	737775	683698
	151.148	3.19354e+06	3.19837e+06	3.48561e+06	2.84244e+06	3.50189e+06	3.43439e+06	2.9385e+06	3.89111e+06	2.78435e+06	4.54411e+06	4.80599e+06	4.35703e+06	5.01597e+06	5.02354e+06	4.33311e+06	6.21473e+06	6.21204e+06	5.59649e+06
	152.016	228365	240325	310996	299256	290244	319498	291857	246671	296913	223525	278402	253972	250065	270517	241162	240085	230490	242210
	152.057	1.20826e+08	1.17719e+08	1.20366e+08	8.73537e+07	8.76344e+07	8.91523e+07	2.56304e+08	2.6668e+08	2.6798e+08	1.03563e+06	1.03581e+06	1.08384e+06	1.75363e+06	1.91989e+06	1.81485e+06	2.07172e+06	2.27595e+06	2.08897e+06
	152.057	5.79813e+06	5.83285e+06	5.57908e+06	3.81235e+06	3.74584e+06	3.76969e+06	1.001e+07	9.92541e+06	1.01627e+07	752374	753764	937580	490455	562560	118661	483423	495812	477859
	152.071	1.05981e+06	1.19785e+06	735638	1.4705e+06	1.35457e+06	1.19574e+06	1.47527e+06	1.50684e+06	1.29127e+06	271110	216443	237508	220125	304381	275483	220237	255856	241336
	152.107	1.44034e+06	1.42979e+06	646712	1.61296e+06	1.39412e+06	603881	1.33635e+06	1.04169e+06	1.36887e+06	1.31754e+06	1.7196e+06	769323	1.14457e+06	758033	1.04631e+06	728234	1.26696e+06	668091
	152.107	4.91964e+06	5.22464e+06	5.58357e+06	2.26384e+06	4.77482e+06	5.08331e+06	3.47347e+06	4.64447e+06	3.6984e+06	7.38145e+06	7.6645e+06	7.62473e+06	6.83674e+06	7.26129e+06	8.72962e+06	9.48835e+06	7.04915e+06	8.30314e+06
	152.115	601082	568219	600518	575342	547151	507049	598088	696097	653002	903438	688782	1.34662e+06	532638	572662	685330	586577	600918	555181
	152.115	260532	874998	791037	839314	807333	820189	718670	768609	764605	347804	247498	574359	730093	224724	740142	213323	918000	1.04131e+06
	152.969	433090	447861	658178	495060	443909	234825	499490	297610	283145	562585	466200	525008	514674	508101	476782	609685	600338	524505
	153.041	748778	719664	802428	663220	685093	710486	1.29401e+06	884629	898900	187807	87913.7	229391	213237	214916	326709	216195	260888	164554
	153.055	320613	325892	308477	299790	307713	304610	315218	363933	343718	389681	287159	382043	322953	324012	305947	284396	286351	278519
	153.06	292137	177437	209562	212332	213216	202845	271953	320627	365644	135027	172683	145268	137750	135076	141354	154206	129128	134923
	153.091	202078	447349	721041	593517	669370	181477	555665	496534	708499	615779	950281	433222	488944	507238	508951	514738	510368	617279
	153.091	472185	321669	617644	545293	499964	933453	530659	672440	732580	712843	650671	580733	647201	671020	641586	449334	659225	660885
	153.091	408050	444970	396753	473656	376673	524349	448396	587307	592105	398422	601845	299582	486079	488256	494935	522310	556586	457456
	153.091	302120	399398	1.18289e+06	243061	148471	287608	321279	227108	450178	383070	175050	494831	225958	238129	253489	243448	260785	218507
	153.091	1.92062e+06	1.80929e+06	1.99628e+06	1.2015e+06	1.88724e+06	2.20431e+06	1.84536e+06	1.68227e+06	1.82713e+06	5.78456e+06	5.51224e+06	5.78682e+06	2.90624e+06	2.53139e+06	2.7204e+06	2.60494e+06	2.57573e+06	2.57272e+06
	153.091	945823	843435	863102	1.25346e+06	870051	964609	842849	971464	1.03761e+06	1.13506e+06	1.05098e+06	1.44682e+06	1.06392e+06	1.17815e+06	1.19198e+06	999492	1.05802e+06	1.08044e+06
	153.091	583393	875040	353901	808892	405227	380246	808511	1.13596e+06	506635	412502	489545	625899	1.07479e+06	698743	696953	1.491e+06	958626	1.04952e+06
	153.091	1.90686e+07	1.98813e+07	2.12243e+07	8.53162e+06	1.85016e+07	1.92383e+07	1.85229e+07	2.2952e+07	1.95839e+07	2.84456e+07	2.93576e+07	2.67699e+07	3.26173e+07	3.22779e+07	3.33652e+07	3.63097e+07	2.64053e+07	3.12275e+07
	153.102	672141	692397	188570	526961	523922	529705	112792	156124	842757	89666.5	146823	98907.8	93322.8	78287.1	64311.6	134947	100842	620624
	153.127	1.0124e+06	808019	801508	981431	983831	958901	1.01221e+06	1.19347e+06	1.06094e+06	1.85174e+06	1.10265e+06	2.56145e+06	1.10357e+06	992865	1.07131e+06	893441	972812	786360
	153.127	576228	582452	431367	470257	564420	523442	560763	358743	517131	1.09942e+06	643227	584472	625304	599863	630178	681974	577249	582298
	153.127	1.12548e+06	1.07214e+06	1.1893e+06	1.65668e+06	1.70739e+06	1.65163e+06	1.69103e+06	1.83005e+06	1.77837e+06	5.13868e+06	638381	6.8603e+06	863864	437287	489952	541387	578186	525445
	153.127	1.24332e+06	1.34107e+06	1.93338e+06	1.30572e+06	1.40713e+06	1.34778e+06	1.2713e+06	1.29751e+06	1.3533e+06	1.04192e+06	1.3435e+06	1.65426e+06	796355	1.2095e+06	1.26661e+06	1.38115e+06	1.29521e+06	1.37649e+06
	153.127	665731	725873	456867	608474	803067	769948	698119	1.45629e+06	671542	824151	734745	790511	768109	759813	766492	460991	812594	734669
	153.127	3.64511e+06	3.89634e+06	3.45945e+06	2.86081e+06	3.17157e+06	3.7676e+06	2.98534e+06	4.52911e+06	4.63388e+06	3.78641e+06	4.15403e+06	3.93659e+06	5.42277e+06	5.66156e+06	4.25729e+06	5.37308e+06	4.79202e+06	4.88944e+06
	153.127	1.91215e+06	1.59391e+06	1.53122e+06	1.65929e+06	1.80006e+06	1.71515e+06	2.44308e+06	3.75651e+06	1.90815e+06	2.09452e+06	2.35863e+06	3.1161e+06	1.92173e+06	2.09732e+06	2.83894e+06	1.90209e+06	2.02912e+06	1.57077e+06
	153.127	480816	533360	397225	366190	472104	415885	414973	573533	424887	494014	474251	369810	450644	473392	462517	596664	476258	465494
	153.127	476647	472181	638938	450745	1.80187e+06	559981	495192	463753	543513	538833	619565	380809	446477	525189	502201	480150	530776	532190
	153.127	572198	500064	411259	525753	371270	606693	541011	514417	458516	506128	498169	449956	375132	527810	527128	758169	492560	465700
	153.139	487396	347330	159696	161079	141415	496552	219686	134795	457000	497309	497176	574685	387110	385529	410884	408568	385677	390003
	153.98	605490	296343	122364	319941	190833	303781	361880	188844	583926	688598	624495	141976	577503	559790	219107	687595	710808	195166
	154.044	111981	93669.8	94095	88006.9	81567.8	43997.3	105160	84574.6	102965	77549	79937.9	74690.8	72096.7	65076.1	84030.5	73287.6	71959.4	70455.3
	154.086	206902	194434	187973	180797	179612	181035	207514	211400	192072	222525	198871	276459	217764	215153	299963	169057	158874	180178
	154.123	658212	713343	880116	647065	613722	877816	725138	648688	705416	741953	695169	766495	671625	781404	711623	718542	764439	723320
	154.123	7.29638e+06	6.65883e+06	7.10848e+06	2.93011e+06	5.74253e+06	8.93015e+06	6.35525e+06	9.95105e+06	6.84214e+06	9.46639e+06	1.0953e+07	9.04325e+06	1.30953e+07	1.20593e+07	1.20895e+07	1.28318e+07	8.88967e+06	1.14523e+07
	154.123	465134	487992	544834	323790	431410	456277	506717	569967	580062	597366	513943	618351	647520	642095	652657	578553	628863	537151
	154.131	128904	240792	142389	135167	161116	232885	253113	165858	202548	481548	213781	651222	131917	141163	140109	188264	187171	175874
	154.159	313657	263186	226359	329135	345300	348095	340531	280194	221066	238306	188314	299944	293499	302064	184842	369645	207020	230291
	154.964	1.26738e+06	951639	927017	1.04844e+06	1.23879e+06	1.14066e+06	1.24624e+06	1.14025e+06	1.06794e+06	978017	1.18317e+06	1.15707e+06	995294	1.31394e+06	1.32047e+06	1.33265e+06	1.29228e+06	835430
	155.07	658687	663535	666630	748622	1.02476e+06	694363	1.33265e+06	916805	908421	2.00696e+06	881487	4.93177e+06	615371	980177	1.2236e+06	761084	604164	594533
	155.07	237826	213034	246245	354310	335503	181814	548687	452899	449071	268072	239898	268988	284320	259054	239860	280590	265031	273319
	155.081	795832	738283	945783	1.15195e+06	1.31457e+06	1.1258e+06	1.50519e+06	1.498e+06	1.46959e+06	798141	9.84384e+06	902752	1.34702e+07	1.09521e+07	1.10503e+07	1.08318e+07	1.16605e+07	1.12324e+07
	155.081	873851	943874	865664	1.24513e+06	1.28248e+06	1.13348e+06	1.39672e+06	1.3121e+06	1.39656e+06	978959	1.00951e+06	934096	1.0912e+06	1.05855e+06	1.15839e+06	1.17619e+06	1.22117e+06	1.19783e+06
	155.085	289381	265491	284116	285920	272090	242763	267980	262593	289432	285579	288869	279044	275641	276127	264131	260831	272350	271781
	155.107	403526	255126	301753	306813	321462	409688	314592	230606	304145	285080	1.1835e+06	284098	384869	399893	406980	287996	269192	309243
	155.107	1.77297e+06	1.49059e+06	1.50285e+06	1.45239e+06	1.52399e+06	1.52428e+06	1.29973e+06	1.338e+06	685269	1.79292e+06	1.48747e+06	1.916e+06	1.50634e+06	1.02823e+06	1.08181e+06	1.74399e+06	1.06559e+06	1.42207e+06
	155.107	714244	1.06552e+06	830347	523884	868658	976673	1.16689e+06	862579	1.05329e+06	1.42227e+06	628403	949001	430480	1.62785e+06	660776	1.35624e+06	450490	567350
	155.107	779827	798186	787348	1.31533e+06	840394	877153	876342	1.23334e+06	876393	993506	726442	887762	775392	819704	1.41471e+06	887868	854071	896534
	155.107	3.69178e+06	3.69925e+06	4.17342e+06	1.68051e+06	3.14709e+06	3.16337e+06	4.3521e+06	3.84682e+06	4.46627e+06	4.09205e+06	3.82351e+06	4.63746e+06	4.35869e+06	4.44877e+06	4.40818e+06	4.05738e+06	4.27891e+06	4.3351e+06
	155.107	350428	449580	251840	375286	295494	327574	273977	261152	236939	201886	271669	256467	297616	399507	381553	268994	243001	256562
	155.107	3.87737e+07	4.13216e+07	4.40543e+07	1.81141e+07	3.70753e+07	4.07174e+07	3.05422e+07	4.04148e+07	3.25963e+07	5.67454e+07	5.84928e+07	5.45544e+07	5.73298e+07	5.55839e+07	5.74501e+07	6.26019e+07	6.02395e+07	5.49558e+07
	155.154	4.01669e+06	2.39005e+06	2.17788e+06	2.99854e+06	2.36413e+06	3.6358e+06	2.40031e+06	2.10202e+06	3.69365e+06	3.93385e+06	4.01566e+06	4.01169e+06	3.9661e+06	4.04006e+06	3.87691e+06	3.90257e+06	3.94416e+06	3.97643e+06
	155.98	92434	133590	87886.6	161988	115170	235951	92868.3	135077	160184	121835	117076	106297	96156.1	80101	90146.1	119657	107906	116018
	156.077	7.50027e+06	7.60253e+06	7.79996e+06	8.82115e+06	9.02234e+06	8.94297e+06	7.16631e+06	6.84318e+06	7.17618e+06	1.31299e+06	1.22928e+06	1.29256e+06	1.63101e+06	1.74787e+06	1.77537e+06	1.36375e+06	1.50716e+06	1.43668e+06
	156.085	2.43916e+07	2.35377e+07	2.39159e+07	3.42649e+07	3.47979e+07	3.47306e+07	41412567	4.06478e+07	4.27413e+07	2.29664e+07	2.20755e+07	2.41926e+07	2.71227e+07	2.73332e+07	2.73734e+07	2.64997e+07	2.68461e+07	2.62089e+07
	156.102	332398	254294	306790	249946	328804	833088	365085	336968	365561	262140	249614	513839	262984	300467	270174	213482	263498	254136
	156.11	1.86114e+06	1.76622e+06	1.67913e+06	2.62934e+06	3.42556e+06	3.87122e+06	1.76078e+06	1.84699e+06	1.89166e+06	2.55877e+06	2.81657e+06	2.36783e+06	2.47298e+06	2.27456e+06	3.02537e+06	2.88945e+06	2.32767e+06	2.62435e+06
	156.11	332843	295983	319416	372753	254236	327377	300715	336121	354477	454798	360161	400299	408586	399518	411819	372266	373882	388581
	156.138	8.8582e+06	9.35279e+06	9.08488e+06	7.51809e+06	9.1908e+06	8.66688e+06	7.4843e+06	1.02141e+07	8.15301e+06	1.24433e+07	1.22348e+07	1.15028e+07	1.34846e+07	1.37337e+07	1.32288e+07	1.81138e+07	1.62425e+07	1.54121e+07
	156.138	9.842e+06	8.88761e+06	9.84825e+06	8.37874e+06	9.27275e+06	1.05863e+07	8.37711e+06	1.3493e+07	9.67394e+06	1.2563e+07	1.20045e+07	1.22847e+07	1.391e+07	1.24541e+07	1.29246e+07	1.51821e+07	1.41323e+07	1.25332e+07
	156.138	1.92417e+06	1.96388e+06	1.94135e+06	2.00296e+06	1.87796e+06	1.89104e+06	2.04159e+06	2.12281e+06	2.01921e+06	2.48251e+06	2.54272e+06	2.43383e+06	2.15877e+06	2.20429e+06	2.19045e+06	2.01819e+06	2.07318e+06	2.05443e+06
	156.138	2.13272e+06	1.13656e+06	1.86518e+06	779039	1.80202e+06	1.04427e+06	998104	1.28065e+06	1.11301e+06	3.78811e+06	1.85837e+06	4.02992e+06	3.67704e+06	1.47169e+06	2.28286e+06	1.93939e+06	3.17876e+06	1.94153e+06
	156.158	308813	204456	316440	184550	328176	337230	306335	367579	315963	195070	306825	313530	327294	336290	345461	196466	202392	325016
	156.175	3.27845e+06	3.34261e+06	3.31006e+06	3.18598e+06	3.46351e+06	3.02367e+06	2.9111e+06	3.0058e+06	3.25427e+06	3.14658e+06	3.99153e+06	3.40871e+06	3.53367e+06	3.30923e+06	3.60265e+06	3.11827e+06	4.11862e+06	3.63291e+06
	157.013	2.9446e+06	3.02379e+06	2.88101e+06	2.77672e+06	2.84768e+06	3.32527e+06	2.42367e+06	2.60064e+06	2.71046e+06	2.98912e+06	3.20464e+06	3.17108e+06	2.89074e+06	2.8562e+06	2.75908e+06	2.69836e+06	2.83132e+06	2.77102e+06
	157.013	1.06816e+07	1.02542e+07	1.06074e+07	1.07322e+07	10885374	1.14754e+07	1.09767e+07	9.89426e+06	1.09994e+07	1.27936e+07	1.38705e+07	1.32574e+07	1.32226e+07	1.19157e+07	1.26168e+07	1.08641e+07	1.26814e+07	1.02717e+07
	157.05	137473	122806	125056	131931	106786	107822	127990	162399	121417	493601	207109	399197	111141	175270	177283	156809	107634	143809
	157.061	1.42623e+06	1.54367e+06	1.28814e+06	1.86241e+06	1.66784e+06	1.72351e+06	1.46221e+06	1.37901e+06	1.64292e+06	547913	504457	895219	555672	804514	1.21808e+06	959353	1.14289e+06	532572
	157.085	1.13936e+06	1.16043e+06	435442	1.46613e+06	660103	643159	1.79795e+06	1.77912e+06	1.89341e+06	1.06816e+06	956950	1.13375e+06	516266	1.23473e+06	550830	1.15317e+06	1.13371e+06	1.09941e+06
	157.097	317026	328374	434045	634216	441500	659286	820908	578667	535724	533383	312398	431580	447553	675578	574304	561092	649034	399379
	157.097	508743	505288	511437	785892	560486	968926	932493	1.3631e+06	1.25806e+06	808446	508210	837941	576866	713132	677868	643802	515186	463186
	157.097	227558	238939	240106	229969	225839	226711	261261	239985	225399	228776	227730	228760	289936	250659	251793	234978	259023	239151
	157.101	381631	387380	418922	402898	419090	400910	438242	448271	378882	631809	787359	673618	459467	469731	527737	477491	422322	488694
	157.101	420053	405220	340176	331142	349719	383081	404542	335418	412084	600123	551945	607402	378948	414443	413094	411102	405142	401907
	157.101	359332	279390	349866	348035	352219	285872	412300	357684	416304	789689	467713	995078	480312	398728	438300	396072	437115	372365
	157.101	748806	754524	674240	657801	841279	765382	853800	757304	864178	946728	915476	780575	798314	1.0715e+06	1.13121e+06	705174	1.2161e+06	814841
	157.108	1.4545e+06	1.56855e+06	138644	307355	344958	386713	302341	305824	332647	248878	287221	225621	311489	301300	281684	309623	279982	296938
	157.108	377009	390261	273555	288723	282931	299350	365389	346690	347339	409325	429680	385378	566463	495425	536758	479409	434204	456918
	157.122	652222	671647	679851	652890	769483	659159	506062	676918	584186	596007	697248	736516	609792	505370	489605	604081	600081	591642
	157.122	874381	927192	1.13106e+06	581893	1.14137e+06	1.4207e+06	786748	1.21081e+06	979803	1.4107e+06	1.20189e+06	1.06232e+06	1.36844e+06	1.18423e+06	1.46961e+06	1.36792e+06	1.63546e+06	1.2524e+06
	157.17	1.87439e+06	1.87899e+06	1.93643e+06	1.83606e+06	1.83051e+06	1.79067e+06	1.75689e+06	1.75704e+06	1.81828e+06	1.93295e+06	1.93154e+06	1.96794e+06	1.81573e+06	1.74829e+06	1.88638e+06	1.90991e+06	1.9498e+06	1.91884e+06
	157.17	2.32028e+06	2.23214e+06	2.40775e+06	5.44155e+06	5.33239e+06	5.29903e+06	4.95165e+06	4.81971e+06	4.95876e+06	1.55868e+06	1.37563e+06	1.31405e+06	1.94776e+06	1.8494e+06	1.93555e+06	1.32751e+06	1.41623e+06	1.18153e+06
	158.017	164040	256168	289207	270887	186070	153744	237565	203594	181801	207491	155289	140118	180194	405401	307386	149911	191018	155268
	158.081	1.60204e+06	1.62279e+06	1.56693e+06	409250	444965	399204	326103	322379	989174	133618	813798	733864	98372.1	774500	746768	119444	208514	941238
	158.092	465507	786130	791328	674712	1.24795e+06	1.25901e+06	833208	823269	1.59385e+06	1.20613e+06	611953	1.39327e+06	1.36375e+06	1.33787e+06	1.29751e+06	656369	1.32741e+06	1.24448e+06
	158.092	436640	449727	480096	1.46679e+06	1.55487e+06	1.49871e+06	967085	1.00926e+06	1.02774e+06	886137	884260	828660	941791	876900	830498	1.05124e+06	1.14513e+06	1.01973e+06
	158.118	596365	607552	650204	936518	950016	987081	1.09558e+06	974418	738085	689713	689211	1.14807e+06	540441	645451	686970	527292	609918	920978
	158.118	606634	760436	528714	650039	799720	691366	705387	629391	674947	629220	702523	1.00096e+06	835773	743062	842560	908176	919581	905184
	158.154	458151	569126	428606	511298	574463	448841	579363	598635	602313	499832	1.02728e+06	811567	476001	524607	208110	477426	436242	451218
	158.154	855672	833221	1.28318e+06	1.4301e+06	812901	863458	896771	714700	792767	1.30272e+06	538464	962440	575620	843111	874479	813825	557686	1.33444e+06
	158.154	846310	779666	741903	1.01736e+06	795279	614540	870636	521837	748755	1.65956e+06	429795	630100	761162	757058	479496	660704	520106	734092
	158.154	474078	429138	405597	380990	447920	339932	688018	539342	387523	478383	731611	734684	539170	364782	450816	409317	364501	341741
	158.154	679455	678235	727671	659406	698940	754105	590210	685476	733858	694153	707695	683529	652461	594791	567185	679703	722579	702768
	158.154	1.39019e+06	1.27708e+06	667031	1.31198e+06	635172	1.16352e+06	658237	754053	642377	460147	899077	940442	818892	364981	431386	528868	295151	801547
	158.154	9.46518e+06	9.1987e+06	9.03292e+06	9.10553e+06	9.40903e+06	9.01888e+06	9.59621e+06	9.09954e+06	9.54058e+06	1.04917e+07	1.03551e+07	1.22275e+07	8.81959e+06	9.39208e+06	1.01297e+07	9.11573e+06	9.07741e+06	9.35296e+06
	158.154	5.44302e+06	5.1222e+06	5.51181e+06	5.15603e+06	4.63518e+06	4.88464e+06	6.29166e+06	5.41746e+06	6.61184e+06	7.29151e+06	7.34271e+06	7.71929e+06	6.89413e+06	6.86114e+06	6.88074e+06	6.0807e+06	6.38203e+06	6.03957e+06
	158.962	961429	636336	678792	668278	640908	718370	904247	691776	764464	773951	685356	734405	829812	863545	828407	809763	851029	940693
	158.985	758675	385075	398277	379026	393024	788038	443678	370315	351519	383693	766262	458276	348272	381976	436342	425968	430037	368934
	159.013	1.92401e+06	1.86302e+06	1.85304e+06	1.73169e+06	1.78278e+06	1.77451e+06	1.80652e+06	1.83322e+06	1.74441e+06	1.77297e+06	1.67375e+06	1.7228e+06	1.7346e+06	1.64359e+06	1.67959e+06	1.6636e+06	1.61894e+06	1.76901e+06
	159.013	2.38764e+06	1.82226e+06	1.87729e+06	1.92476e+06	1.92132e+06	1.87032e+06	1.63797e+06	1.60984e+06	1.58736e+06	2.33343e+06	1.84194e+06	1.65691e+06	2.20877e+06	1.87218e+06	1.89243e+06	2.31299e+06	1.95298e+06	1.93512e+06
	159.013	1.77446e+06	1.81757e+06	1.41929e+06	1.58711e+06	1.68896e+06	1.63126e+06	3.00731e+06	1.60013e+06	2.02662e+06	1.73854e+06	1.27898e+06	1.7283e+06	1.09903e+06	1.57119e+06	1.69512e+06	1.64e+06	1.68902e+06	2.13363e+06
	159.028	1.113e+06	1.19071e+06	951042	1.22493e+06	1.16102e+06	946108	1.17164e+06	1.12542e+06	1.21522e+06	240815	194126	267451	635882	656781	450032	263525	313228	263660
	159.065	818446	730333	767018	1.2463e+06	1.29281e+06	1.33057e+06	1.55841e+06	1.69363e+06	1.75491e+06	1.78435e+06	1.19739e+06	2.23381e+06	439168	630641	659578	452605	479917	547159
	159.076	1.20099e+06	1.28885e+06	1.37062e+06	1.85933e+06	1.81406e+06	1.70283e+06	1.97659e+06	2.01054e+06	2.03949e+06	1.55835e+06	1.44734e+06	1.38468e+06	1.6792e+06	1.69585e+06	1.79887e+06	1.892e+06	1.73665e+06	1.6424e+06
	159.08	992245	1.25256e+06	1.1666e+06	1.09708e+06	1.24374e+06	1.19214e+06	1.03882e+06	1.13859e+06	1.13649e+06	1.16711e+06	1.19441e+06	1.10101e+06	1.08378e+06	1.22275e+06	923967	1.10037e+06	1.05458e+06	896603
	159.08	186342	190097	182645	227647	254293	260454	249384	231501	240688	268986	203658	258386	273368	223925	189952	289187	283593	273077
	159.117	750185	752652	909827	956168	782744	668676	821845	846628	973206	1.71124e+06	1.27197e+06	1.12494e+06	1.11719e+06	1.52971e+06	1.05222e+06	1.45293e+06	1.50045e+06	1.29609e+06
	159.117	1.62467e+06	1.62472e+06	1.63964e+06	1.48646e+06	1.51874e+06	1.44252e+06	1.80658e+06	1.92328e+06	1.88927e+06	3.91322e+06	3.5886e+06	3.79468e+06	2.59568e+06	2.39231e+06	2.48538e+06	2.3951e+06	2.15785e+06	2.22512e+06
	159.117	1.55948e+06	1.59026e+06	1.62473e+06	880138	971377	1.07037e+06	2.09475e+06	1.8509e+06	2.09479e+06	1.43316e+06	1.37613e+06	1.58787e+06	344477	280583	322503	376687	392274	338030
	159.117	387347	376165	432661	483507	233335	365542	520343	568656	558952	752071	691269	620737	438350	464137	364473	346388	387968	368489
	159.117	1.26987e+06	939578	1.06355e+06	1.00935e+06	1.12454e+06	829425	829024	971147	1.33914e+06	1.49416e+06	1.53691e+06	1.83051e+06	987833	1.26626e+06	1.16738e+06	1.09233e+06	1.12673e+06	1.18385e+06
	159.157	854504	769346	813187	910650	851937	790478	890984	746292	836097	850347	923732	1.11227e+06	794662	798063	881151	799597	762864	766431
	159.157	487073	378984	468200	495325	528427	525276	555422	365585	493988	677175	547605	604809	535138	724358	507576	567129	654299	517025
	159.946	1.87364e+06	1.31646e+06	1.21928e+06	1.3354e+06	1.43967e+06	1.27334e+06	1.48315e+06	1.41687e+06	1.92018e+06	1.79992e+06	1.86065e+06	1.43491e+06	1.92534e+06	1.85152e+06	1.99624e+06	1.95764e+06	1.95388e+06	1.69708e+06
	159.969	3.33631e+06	3.09702e+06	3.29659e+06	3.71459e+06	3.74699e+06	3.77955e+06	3.05552e+06	2.90893e+06	3.01414e+06	2.91091e+06	3.69196e+06	2.75109e+06	2.93385e+06	3.6442e+06	3.14854e+06	3.70781e+06	2.81577e+06	2.95764e+06
	159.982	6.03299e+06	6.00121e+06	4.0311e+06	6.17613e+06	6.00332e+06	4.66723e+06	6.27705e+06	4.1253e+06	5.86162e+06	5.94827e+06	5.7613e+06	5.55089e+06	4.70545e+06	4.23663e+06	4.30982e+06	4.1135e+06	4.63626e+06	4.41917e+06
	160.031	503165	494516	498595	480044	485758	485424	475401	505716	465059	510695	492954	489870	496517	511437	453354	475464	439118	454830
	160.076	55005.3	45209.1	55129.2	51126.6	51166.9	36345.3	48446.6	62713.2	46878.8	40895.1	44719.9	40937.9	40525.4	36494.6	50692.6	52906.7	36357.9	38978.5
	160.108	46592.3	39823.6	33807.4	40389.2	38116.6	26866.3	33424.9	34693.1	29376.6	41354	33081.2	33235.4	33332.5	22922	31882.7	29148.7	31170.4	32525.5
	160.133	2.16037e+06	1.64082e+06	1.44747e+06	2.51722e+06	2.37078e+06	2.31491e+06	2.93494e+06	2.84278e+06	4.11099e+06	2.83083e+06	1.78859e+06	2.83109e+06	2.86712e+06	2.20687e+06	2.25645e+06	2.0469e+06	2.99815e+06	2.09611e+06
	160.946	161077	162682	142914	120228	146491	126142	149528	131277	132658	186920	138548	164375	162136	152066	172790	160314	146060	155477
	160.977	35369.4	26640.4	32272.6	35081.8	22182.8	21645.9	39149.5	24469.8	62246.9	32331.6	42714.7	43060.5	27233.5	39305.5	17090.4	37987.5	25822.8	41742.3
	160.977	119875	74672.3	113467	107635	61268.1	51255.9	99727.2	74979.9	78951.3	120578	71945	71385	101651	95612.9	79345.5	122122	107729	92373.1
	161.06	2.98796e+06	578052	2.9106e+06	862471	688366	576317	808262	2.53746e+06	2.85687e+06	477038	4.33369e+06	4.10175e+06	565668	4.44744e+06	535224	4.54689e+06	5.46943e+06	4.16385e+06
	161.06	297040	1.14048e+06	467259	456840	471461	453390	451494	991530	1.05473e+06	347342	906672	1.36193e+06	1.13918e+06	377806	370607	819582	854127	814582
	161.092	1.17561e+06	1.1917e+06	904093	1.07431e+06	1.02598e+06	1.01385e+06	1.38251e+06	1.42463e+06	1.70693e+06	2.07401e+06	1.95789e+06	2.0117e+06	2.43337e+06	2.03198e+06	2.1604e+06	2.34609e+06	2.65412e+06	2.4833e+06
	161.096	2.91441e+06	2.73366e+06	2.85555e+06	2.77707e+06	2.98074e+06	2.61418e+06	2.82773e+06	3.81879e+06	3.98143e+06	2.64319e+06	2.53395e+06	2.63165e+06	2.61279e+06	2.76121e+06	3.49935e+06	2.40941e+06	2.43161e+06	2.49338e+06
	161.096	3.20026e+06	3.27221e+06	5.04805e+06	3.36568e+06	5.28978e+06	4.99854e+06	3.36972e+06	3.33383e+06	3.34349e+06	2.95613e+06	3.16985e+06	3.19569e+06	4.85107e+06	3.04729e+06	3.09479e+06	3.0048e+06	2.97585e+06	2.81179e+06
	161.096	333049	184123	926418	952378	991641	867521	2.2968e+06	972447	1.00212e+06	960365	963612	1.13789e+06	1.48069e+06	866061	970722	960479	884526	867157
	161.096	3.43528e+06	602487	1.52047e+06	1.72004e+06	1.57889e+06	1.60823e+06	820949	1.54811e+06	1.82951e+06	1.25719e+06	1.63098e+06	749548	857239	1.44734e+06	1.53619e+06	1.43442e+06	1.61052e+06	1.44122e+06
	161.096	1.44615e+07	1.32032e+07	1.38191e+07	1.28613e+07	1.67749e+07	1.29582e+07	1.25068e+07	1.29379e+07	1.35072e+07	2.40477e+07	2.33249e+07	3.38101e+07	2.42399e+07	2.43602e+07	2.52678e+07	1.64632e+07	1.75308e+07	1.68095e+07
	161.096	749398	763809	815094	767698	760736	735733	1.98766e+06	1.32002e+06	800247	848203	788227	505821	681767	656521	770921	778203	756447	679132
	161.132	511054	512027	563186	526421	542819	614807	610196	472338	618211	342975	731977	535596	587009	535061	578569	563402	766454	547360
	161.132	1.40629e+06	614078	1.04716e+06	1.27275e+06	606451	716495	1.42474e+06	776292	1.27033e+06	1.08755e+06	983712	1.17482e+06	1.06466e+06	1.07163e+06	1.2622e+06	922762	901020	1.02192e+06
	161.132	2.02021e+06	1.79964e+06	3.50044e+06	1.97905e+06	2.30971e+06	2.4572e+06	3.79476e+06	2.19681e+06	3.08625e+06	7.19349e+06	3.01907e+06	1.06191e+07	3.39919e+06	2.94013e+06	3.36665e+06	1.98233e+06	2.74421e+06	1.16146e+06
	161.132	3.22989e+06	3.63665e+06	4.13214e+06	3.49553e+06	3.72625e+06	3.70285e+06	2.96513e+06	3.80604e+06	3.22606e+06	4.59198e+06	4.72319e+06	4.19022e+06	5.76575e+06	5.55933e+06	5.34899e+06	6.17057e+06	6.17413e+06	5.56089e+06
	161.132	731888	734066	721582	504343	594861	687886	593762	624680	685086	1.77256e+06	1.09394e+06	1.44215e+06	650889	681496	822792	984050	712023	680532
	161.969	393685	475801	350187	358848	518730	447114	448038	462031	447634	435194	411936	394047	373739	535828	541183	478441	386070	405009
	161.99	554786	449487	452928	1.14672e+06	452578	426643	570383	507670	389045	386710	458475	411320	475866	455283	459123	456160	721017	404688
	162.076	427870	442839	422497	606192	626223	609396	743641	694857	658302	488461	500516	522026	565451	602322	540863	592952	559141	561810
	162.076	2.77417e+07	242854	234864	205181	4.55722e+07	234097	337897	325130	5.26809e+07	266370	283274	286878	336772	300614	319185	345498	378159	311276
	162.099	331660	318785	386979	432392	1.07981e+06	1.13743e+06	885943	414064	863906	1.1862e+06	952918	358050	817457	941578	307595	335338	900352	312086
	162.099	1.40259e+06	1.33735e+06	1.44192e+06	1.30642e+06	1.30724e+06	1.32996e+06	1.34968e+06	1.39218e+06	1.36791e+06	2.44639e+06	2.28927e+06	3.75037e+06	2.12778e+06	2.30627e+06	2.87884e+06	1.8653e+06	1.7172e+06	1.702e+06
	162.112	2.79814e+07	2.97222e+07	2.94841e+07	4.46559e+07	4.55462e+07	4.24258e+07	5.1e+07	5.03164e+07	5.25804e+07	3.34792e+07	3.24962e+07	3.21451e+07	3.8869e+07	3.87567e+07	3.56191e+07	3.63378e+07	3.68092e+07	3.76251e+07
	162.149	1.3681e+06	1.3402e+06	1.52837e+06	1.26861e+06	1.31001e+06	1.26258e+06	1.2856e+06	1.42156e+06	1.47556e+06	3.87099e+06	1.39687e+06	1.61558e+06	1.50434e+06	1.16292e+06	3.59217e+06	1.58296e+06	1.03881e+06	1.4148e+06
	162.149	1.46385e+06	4.22872e+06	2.60232e+06	1.37372e+06	1.46732e+06	1.30017e+06	1.20395e+06	3.3314e+06	2.41375e+06	1.32384e+06	1.72414e+06	4.03763e+06	1.43375e+06	1.72631e+06	1.64361e+06	1.76983e+06	2.90603e+06	1.36637e+06
	162.149	3.47125e+06	3.65576e+06	1.68612e+06	3.27126e+06	3.43812e+06	3.28414e+06	1.56108e+06	3.03589e+06	1.99433e+06	4.05738e+06	2.03379e+06	2.20657e+06	2.7506e+06	2.11195e+06	2.87406e+06	3.83097e+06	2.90648e+06	2.89396e+06
	162.149	2.02604e+06	2.91362e+06	2.10829e+06	2.07399e+06	1.93019e+06	1.94649e+06	1.73114e+06	1.95238e+06	2.05681e+06	3.94062e+06	3.39927e+06	2.03427e+06	1.827e+06	3.64544e+06	2.22628e+06	2.0616e+06	2.1343e+06	1.87132e+06
	162.149	2.29306e+06	2.27534e+06	1.45634e+06	2.35308e+06	2.27763e+06	2.16004e+06	1.67715e+06	2.01369e+06	1.55166e+06	3.41013e+06	1.99728e+06	1.95686e+06	1.19884e+06	1.79725e+06	2.1108e+06	2.14603e+06	1.86863e+06	2.1231e+06
	162.149	1.2277e+06	1.3656e+06	1.4708e+06	1.38804e+06	1.65357e+06	1.40527e+06	5.48945e+06	2.47802e+06	1.39539e+06	1.42988e+06	1.09349e+06	1.33724e+06	1.51889e+06	1.37324e+06	1.10834e+06	1.62862e+06	2.85011e+06	1.67389e+06
	162.953	222198	203196	227522	193604	257896	216361	220451	162896	284426	194113	232366	1.57622e+06	232947	266723	321576	308838	305085	340452
	162.969	330103	282063	283343	246095	267716	265872	251425	215784	257209	237748	260340	366911	323553	361554	293270	246992	173320	196659
	162.98	131688	205349	160714	158586	179876	165377	1.58943e+06	127881	160319	185210	164987	1.57622e+06	159736	1.65078e+06	190445	172328	1.82866e+06	1.96835e+06
	163.039	5.19854e+06	7.26884e+06	3.58042e+06	4.94456e+06	4.07583e+06	8.54273e+06	3.48341e+06	4.7654e+06	1.13348e+07	5.80789e+06	3.83578e+06	2.81881e+06	9.47031e+06	4.92028e+06	3.46567e+06	4.2214e+06	4.16156e+06	5.99607e+06
	163.039	3.66714e+06	2.91879e+06	8.90397e+06	4.98769e+06	3.74607e+06	3.52915e+06	4.43814e+06	3.66454e+06	3.64794e+06	3.34947e+06	2.97056e+06	5.52224e+06	4.30463e+06	4.72548e+06	3.92186e+06	3.5516e+06	3.70265e+06	3.5911e+06
	163.039	3.69231e+06	4.46051e+06	4.41334e+06	1.50141e+06	6.28943e+06	4.82798e+06	4.68737e+06	1.06804e+07	4.93834e+06	1.05094e+07	1.23189e+07	3.53611e+06	4.30722e+06	3.27935e+06	1.0587e+07	8.86918e+06	4.56025e+06	3.55013e+06
	163.039	3.82676e+06	3.66373e+06	8.09176e+06	6.74533e+06	3.91524e+06	8.34909e+06	4.53909e+06	3.31061e+06	3.76185e+06	3.32292e+06	4.57277e+06	1.51237e+06	4.41565e+06	3.91823e+06	3.80031e+06	3.95637e+06	4.74864e+06	5.97541e+06
	163.039	4.16083e+06	9.36404e+06	7.35528e+06	5.50474e+06	9.11404e+06	4.14453e+06	4.56917e+06	9.90948e+06	4.31741e+06	3.95066e+06	6.30521e+06	5.33258e+06	4.78159e+06	5.4018e+06	3.91984e+06	5.52105e+06	5.34729e+06	9.11294e+06
	163.039	5.27179e+06	4.42422e+06	5.20523e+06	3.56998e+06	4.47302e+06	4.893e+06	5.97156e+06	1.25304e+07	5.95209e+06	4.88157e+06	5.70028e+06	4.80677e+06	4.10856e+06	1.06688e+07	5.1277e+06	4.9161e+06	5.8588e+06	3.98219e+06
	163.039	5.15565e+06	5.73038e+06	3.43375e+06	1.14925e+07	9.1979e+06	9.27946e+06	3.29251e+06	5.81215e+06	1.70448e+06	4.17739e+06	4.93127e+06	1.08955e+07	5.49645e+06	4.97137e+06	5.40145e+06	5.3999e+06	5.53734e+06	1.04218e+07
	163.039	4.78733e+06	3.77464e+06	4.97503e+06	4.6764e+06	4.07296e+06	1.20728e+07	4.50446e+06	3.86448e+06	1.30371e+07	1.26164e+07	4.49893e+06	5.03519e+06	1.17826e+07	3.74924e+06	4.53407e+06	3.61124e+06	1.26798e+07	1.21504e+07
	163.039	1.38361e+06	1.36334e+06	1.40766e+06	1.34825e+06	1.26611e+06	1.28211e+06	1.60172e+06	1.54796e+06	1.22435e+06	1.60384e+06	1.91079e+06	1.66374e+06	1.45528e+06	1.24943e+06	1.28115e+06	1.56461e+06	1.86374e+06	2.21212e+06
	163.039	8.05489e+06	8.34585e+06	7.58382e+06	8.1012e+06	8.76547e+06	7.73474e+06	1.4636e+07	7.8042e+06	8.98656e+06	7.28747e+06	7.4204e+06	7.44623e+06	6.81966e+06	1.2143e+07	1.2678e+07	6.28863e+06	5.95705e+06	6.75151e+06
	163.039	3.09307e+06	2.91514e+06	3.04191e+06	3.05679e+06	3.07116e+06	2.94814e+06	2.70151e+06	2.55151e+06	2.75557e+06	3.74889e+06	2.94287e+06	3.85329e+06	2.96617e+06	2.49423e+06	3.04185e+06	2.77518e+06	3.31641e+06	2.77332e+06
	163.039	4.56722e+06	4.57291e+06	2.58367e+06	3.51968e+06	4.73223e+06	3.97632e+06	7.19361e+06	3.50644e+06	4.69959e+06	3.95906e+06	4.38401e+06	4.32029e+06	3.66529e+06	2.55184e+06	6.39604e+06	5.20317e+06	3.75695e+06	8.11468e+06
	163.039	8.97111e+06	8.66495e+06	9.42066e+06	8.58918e+06	9.33389e+06	9.42692e+06	8.59693e+06	8.77753e+06	9.04906e+06	1.00422e+07	9.25755e+06	10287061	8.23804e+06	8.52578e+06	8.54271e+06	8.79182e+06	8.52818e+06	8.76126e+06
	163.039	4.70948e+06	4.6717e+06	1.07925e+07	4.70375e+06	4.62093e+06	4.00252e+06	4.66376e+06	2.69527e+06	4.53751e+06	7.9712e+06	7.41025e+06	4.86974e+06	2.36162e+06	4.31256e+06	4.19645e+06	4.94547e+06	1.84811e+06	1.89632e+06
	163.039	4.34996e+07	4.33586e+07	4.58769e+07	2.42846e+07	2.66258e+07	2.81413e+07	8.26937e+07	8.61069e+07	8.10116e+07	2.2908e+07	2.08292e+07	2.91831e+07	1.15354e+07	1.26909e+07	1.71251e+07	1.07476e+07	1.05039e+07	1.01706e+07
	163.039	9.10189e+06	8.47491e+06	9.37462e+06	8.02774e+06	9.18946e+06	8.2762e+06	8.78285e+06	7.64125e+06	9.2049e+06	9.67236e+06	9.62838e+06	9.43015e+06	8.61855e+06	8.87683e+06	9.11355e+06	8.49301e+06	9.11375e+06	9.17393e+06
	163.06	2.18998e+06	2.17349e+06	2.2313e+06	1.90763e+06	1.88647e+06	1.87207e+06	3.61607e+06	3.67345e+06	3.62209e+06	910848	914206	1.28551e+06	963888	667088	634655	609272	471389	492733
	163.061	1.79998e+06	2.0065e+06	1.79692e+06	1.78275e+06	1.8459e+06	1.80789e+06	1.77074e+06	1.73603e+06	1.64109e+06	153376	357481	310145	166953	128515	139881	180402	397587	166429
	163.075	1877762128	1902639148	1878930708	1907505815	1982706293	1932854316	1916770299	1836119569	1850472102	1902688948	1866547838	1899936262	1984858425	1880595766	1896813664	1839151347	1849773540	1856342868
	163.075	1.04799e+07	1.01435e+07	1.0396e+07	9.53746e+06	1.16584e+07	1.04769e+07	5.36817e+06	1.02167e+07	9.98805e+06	1.04288e+07	1.05725e+07	8.72992e+06	9.66083e+06	9.71953e+06	9.35902e+06	9.68954e+06	9.86222e+06	9.8364e+06
	163.075	9.89128e+06	9.8408e+06	1.06003e+07	1.00563e+07	9.36935e+06	9.72687e+06	2.09762e+07	8.71046e+06	7.9824e+06	9.77179e+06	9.88546e+06	9.27725e+06	8.95572e+06	8.9707e+06	1.03353e+07	9.13696e+06	9.13673e+06	9.06539e+06
	163.075	2.92328e+06	2.69844e+06	2.79593e+06	2.80506e+06	2.7289e+06	2.77483e+06	2.86606e+06	2.70262e+06	3.19691e+06	2.8773e+06	3.09084e+06	2.78825e+06	2.68937e+06	2.69487e+06	2.71413e+06	2.71446e+06	2.92526e+06	2.66638e+06
	163.075	2.94575e+07	2.92188e+07	2.91962e+07	2.98119e+07	2.82685e+07	2.86744e+07	2.97169e+07	3.00051e+07	2.9962e+07	3.80577e+07	31242723	2.94292e+07	2.7364e+07	2.71145e+07	2.81781e+07	2.90043e+07	2.99104e+07	2.97332e+07
	163.075	1.18395e+06	1.17819e+06	1.19372e+06	1.01651e+06	1.53297e+06	973223	1.48028e+06	966979	1.89478e+06	1.02517e+06	1.13111e+06	1.22213e+06	950978	925831	898019	828008	949803	881634
	163.096	491061	446394	607297	379557	565979	527724	592855	622064	394370	550299	559788	554872	250461	584517	277606	521186	524241	535423
	163.112	2.26731e+06	892568	1.54027e+06	1.57766e+06	2.10843e+06	579929	759718	2.42258e+06	1.96353e+06	538906	1.45171e+06	2.39352e+06	2.50308e+06	2.27926e+06	929680	729440	427247	631663
	163.112	1.66893e+07	1.64385e+07	1.36515e+07	1.8207e+06	1.56659e+06	1.62221e+06	1.53722e+07	1.76586e+06	3.01632e+06	1.6174e+07	1.31723e+07	3.12597e+06	2.1038e+06	1.26936e+07	1.7806e+06	1.65981e+07	2.02144e+06	1.73836e+07
	163.133	231942	760481	102264	512339	733089	706444	801120	216457	799452	605651	623894	658481	538427	633264	630624	600990	613775	647114
	163.133	631241	425875	202056	269433	396594	370444	374501	328061	276051	248578	410916	359555	189332	345678	382477	357645	337472	360995
	163.133	328125	457847	488481	274440	533660	532200	472453	296883	381584	351227	431843	526777	296513	457303	437240	411303	531329	527322
	163.133	3.23706e+06	3.23408e+06	3.25491e+06	7.75672e+06	7.77153e+06	7.40909e+06	8.72353e+06	8.99103e+06	8.98474e+06	3.08733e+06	2.48869e+06	3.63383e+06	1.71296e+06	1.68517e+06	1.87527e+06	1.66854e+06	1.67779e+06	1.58859e+06
	163.133	546648	1.46951e+07	945600	448078	8.36141e+06	8.46195e+06	1.59442e+07	508634	1.05911e+06	737671	2.18945e+07	546239	1.5992e+07	1.61697e+07	1.71257e+07	2.03541e+07	2.10719e+07	2.07403e+07
	163.133	433285	960022	1.14279e+06	308740	932362	944624	938141	865534	667217	1.077e+06	785426	589876	115381	831956	782451	785501	746091	777564
	163.148	2.87164e+06	4.49593e+06	4.12666e+06	3.62836e+06	4.36153e+06	4.14781e+06	2.59296e+06	4.79675e+06	3.98416e+06	6.17043e+06	2.70937e+06	5.4852e+06	6.14556e+06	4.47992e+06	5.96446e+06	5.6674e+06	7.88793e+06	7.09096e+06
	163.148	482941	444027	425952	408095	415701	1.59243e+06	1.44293e+06	656023	1.55257e+06	1.79295e+06	618839	805938	1.4229e+06	452122	662322	602938	1.47862e+06	413164
	163.148	6.12003e+06	6.34311e+06	6.59565e+06	6.45389e+06	6.53313e+06	7.78614e+06	6.05503e+06	8.69037e+06	6.53207e+06	8.22498e+06	8.9384e+06	8.55904e+06	9.59756e+06	8.46049e+06	9.07355e+06	1.00318e+07	9.55455e+06	7.90378e+06
	163.964	9.83392e+06	9.42968e+06	9.17381e+06	9.3384e+06	9.54351e+06	9.53661e+06	8.23564e+06	9.39065e+06	9.48815e+06	9.9157e+06	9.7271e+06	9.46522e+06	7.5713e+06	9.94457e+06	1.00214e+07	1.02051e+07	8.72853e+06	9.02163e+06
	164.042	783162	767139	944588	824232	692295	877939	780719	825581	1.27963e+06	724989	728453	726431	684354	798083	1.04736e+06	816695	721051	674330
	164.042	773066	831278	806189	860844	904407	869283	892797	785656	787835	901003	782248	903955	687559	782185	784362	779714	763382	771951
	164.042	4.15299e+06	4.1738e+06	4.35156e+06	2.29322e+06	2.72605e+06	2.72066e+06	8.18103e+06	8.37962e+06	7.84484e+06	2.22175e+06	2.0808e+06	2.74656e+06	1.07079e+06	1.15594e+06	1.62363e+06	1.03163e+06	1.01249e+06	1.02662e+06
	164.057	327944	376213	488397	344101	708311	258161	395420	436228	367425	63964	51538.7	43401.2	57494.3	62574.5	49736.9	58764.8	53805.1	54911.4
	164.079	207978198	2.09932e+08	2.07376e+08	2.09684e+08	2.17531e+08	2.13508e+08	2.15472e+08	2.04143e+08	2.03556e+08	2.0985e+08	2.05504e+08	2.01823e+08	2.18752e+08	2.05416e+08	2.10789e+08	2.03671e+08	2.05392e+08	2.05235e+08
	164.079	2.98536e+06	3.03582e+06	2.93429e+06	2.94447e+06	2.99779e+06	2.95166e+06	2.98502e+06	3.04186e+06	3.19647e+06	3.8995e+06	3.20269e+06	3.00236e+06	3.04785e+06	3.03535e+06	3.16298e+06	3.08884e+06	3.06664e+06	3.08802e+06
	164.079	873523	1.16702e+06	1.10164e+06	733788	855927	1.04494e+06	3.08699e+06	2.90213e+06	598051	886269	858070	819966	835589	879509	286584	3.80082e+06	2.72839e+06	732424
	164.092	47737.6	59274.8	63129.5	75176.1	62181.4	69027.3	63563.9	64894.8	61698.4	45571.1	56301.1	55479.1	63763.6	57160.4	50089.5	73159	65406.6	59675.8
	164.128	497586	623241	584182	711923	698051	716585	888288	787520	794553	422907	421128	488177	533491	504730	507459	707733	581634	901355
	164.136	253364	333708	229061	607417	621102	592537	753717	776811	772790	254126	204644	273270	191955	165510	153476	143758	128437	118727
	164.143	355897	310830	168331	296454	314177	156337	165625	162504	196352	150171	146998	194992	143367	184023	186452	160490	179399	151682
	164.948	6.47878e+06	6.10656e+06	6.05263e+06	6.12507e+06	6.17325e+06	6.2601e+06	5.47818e+06	6.1776e+06	6.29747e+06	6.46141e+06	6.44388e+06	6.36396e+06	4.86405e+06	6.62801e+06	6.66166e+06	6.64881e+06	5.55848e+06	6.12171e+06
	164.984	746067	1.62825e+06	967669	857169	607423	546436	709030	749713	1.63915e+06	791536	745864	742225	738147	661723	740496	1.15774e+06	736750	719310
	164.984	3.58532e+06	2.61744e+06	3.76317e+06	3.82812e+06	3.61095e+06	3.72296e+06	1.91994e+06	3.93692e+06	5.12249e+06	3.30128e+06	1.86862e+06	4.21373e+06	2.9681e+06	3.70136e+06	2.79542e+06	2.88614e+06	3.15339e+06	2.97964e+06
	164.984	7.19003e+06	1.18121e+07	5.11602e+06	7.7436e+06	7.53423e+06	7.04683e+06	1.51715e+07	6.75186e+06	6.10728e+06	7.13267e+06	7.48943e+06	1.16194e+07	7.48009e+06	1.71155e+06	6.78017e+06	4.9131e+06	1.17066e+07	6.553e+06
	164.984	9.85961e+06	9.76201e+06	1.40891e+07	9.81411e+06	9.1617e+06	9.68074e+06	9.31282e+06	1.09118e+07	8.98371e+06	8.81957e+06	9.41315e+06	9.32645e+06	1.26304e+07	1.10839e+07	1.16315e+07	1.14096e+07	9.07114e+06	1.10234e+07
	164.984	7.33468e+06	1.19038e+07	1.54857e+07	6.88625e+06	7.00024e+06	6.70875e+06	7.77372e+06	4.9347e+06	9.84338e+06	6.33836e+06	4.98586e+06	5.95029e+06	8.89465e+06	7.08232e+06	5.23078e+06	4.30239e+06	9.93526e+06	1.0762e+07
	164.984	8.43653e+06	1.06978e+07	1.09817e+07	8.04318e+06	9.68032e+06	9.65475e+06	9.8462e+06	9.50055e+06	5.90486e+06	9.46364e+06	2.45654e+07	1.05054e+07	1.03048e+07	1.697e+07	1.59049e+07	1.06276e+07	9.2739e+06	7.44281e+06
	164.984	6.36289e+06	6.77286e+06	1.39133e+07	7.57545e+06	4.49274e+06	7.08687e+06	4.21419e+06	5.77169e+06	7.91241e+06	6.0702e+06	5.10427e+06	7.50192e+06	6.99811e+06	13415923	6.00069e+06	6.1458e+06	6.22609e+06	7.21589e+06
	164.984	1.62647e+07	1.52753e+07	1.15134e+07	2.81126e+07	1.22725e+07	1.55849e+07	1.81408e+07	4.22346e+07	1.48972e+07	1.4136e+07	1.42684e+07	1.17352e+07	1.49842e+07	1.46303e+07	1.46192e+07	1.73328e+07	1.42919e+07	1.38258e+07
	164.984	1.98989e+07	1.93799e+07	6.39383e+07	1.87972e+07	2.23141e+07	2.1769e+07	2.39877e+07	2.29966e+07	2.34134e+07	2.15515e+07	3.22151e+07	2.29853e+07	23361070	2.04986e+07	2.0212e+07	3.51442e+07	2.0374e+07	2.07072e+07
	164.984	2.2039e+06	2.34518e+06	2.1128e+06	2.09502e+06	2.16994e+06	2.11795e+06	2.588e+06	2.06851e+06	2.05373e+06	1.9099e+06	1.8294e+06	2.0791e+06	2.10419e+06	1.82467e+06	2.04758e+06	1.86405e+06	1.74674e+06	5.29284e+06
	164.984	4.92442e+06	4.06206e+06	3.21378e+06	5.08049e+06	4.90234e+06	4.98814e+06	2.86964e+06	3.45926e+06	3.54014e+06	5.85292e+06	1.60292e+07	5.15232e+06	4.09806e+06	2.65165e+06	4.53648e+06	1.68807e+07	3.89645e+06	4.64971e+06
	164.984	1.51059e+07	2.44478e+07	2.42975e+07	4.77984e+07	1.82324e+07	1.86138e+07	3.79376e+07	4.89734e+07	1.79502e+07	2.45267e+07	3.75817e+07	4.26698e+07	2.60346e+07	2.15609e+07	4.06892e+07	2.10841e+07	2.34119e+07	1.65518e+07
	164.984	6.75903e+06	9.96548e+06	3.58959e+06	6.86227e+06	6.66234e+06	6.69502e+06	9.68214e+06	2.99989e+06	2.25211e+06	6.18747e+06	5.75971e+06	3.78798e+06	5.15907e+06	8.60828e+06	8.33069e+06	5.5777e+06	5.78764e+06	5.90743e+06
	164.984	3.57829e+06	2.40397e+06	2.3404e+06	3.31431e+06	2.98722e+06	3.12378e+06	4.18232e+06	2.81061e+06	2.08584e+06	2.90472e+06	5.18093e+06	3.33233e+06	2.69906e+06	1.99331e+06	2.99086e+06	2.68165e+06	2.71612e+06	5.95357e+06
	165.055	1.91453e+06	1.59435e+06	1.88029e+06	1.86622e+06	1.68312e+06	1.70236e+06	2.634e+06	2.42502e+06	2.08695e+06	7.68846e+06	7.6268e+06	8.79791e+06	5.85527e+06	5.74765e+06	6.03073e+06	4.25216e+06	4.79889e+06	4.33923e+06
	165.055	2.37058e+06	2.43302e+06	3.07724e+06	2.4889e+06	2.72003e+06	3.02231e+06	2.42546e+06	2.47142e+06	2.5135e+06	2.19933e+06	2.12636e+06	2.36793e+06	2.2365e+06	2.199e+06	2.08016e+06	2.08734e+06	2.06432e+06	1.98103e+06
	165.055	2.43269e+06	2.85988e+06	2.6752e+06	3.22159e+06	3.10544e+06	3.31661e+06	4.33622e+06	4.19341e+06	4.18015e+06	1.00011e+06	983430	703009	1.20664e+06	1.1617e+06	707075	962790	908669	1.06245e+06
	165.066	108815	108171	106853	91491.9	88655.6	69123.2	127725	244315	135500	109884	106168	90103.3	89341.7	95579.6	94719.5	87794.1	90820.2	85925.4
	165.076	3.74031e+07	3.69029e+07	2.69899e+07	1.31721e+07	1.41499e+07	1.48256e+07	4.05117e+07	3.99536e+07	4.22122e+07	4.58983e+07	4.37386e+07	4.70032e+07	1.32756e+06	1.20722e+06	1.31141e+06	8.66438e+06	8.89334e+06	8.97792e+06
	165.082	6.7874e+06	7.19122e+06	7.12103e+06	6.77426e+06	4.59019e+06	4.60169e+06	6.90796e+06	6.93576e+06	6.95487e+06	4.27195e+06	6.59317e+06	7.19679e+06	4.38424e+06	7.49255e+06	7.30871e+06	7.2174e+06	7.24705e+06	7.28448e+06
	165.091	527310	526209	608086	418376	438658	422798	651605	582093	477660	1.40238e+06	584448	2.1117e+06	593499	564414	556016	450654	383812	587117
	165.112	2.08487e+06	2.1425e+06	2.90019e+06	1.23712e+06	2.35194e+06	2.38845e+06	2.25678e+06	2.97135e+06	2.46832e+06	3.63297e+06	3.9295e+06	3.68773e+06	4.19478e+06	4.45004e+06	4.00165e+06	5.7344e+06	4.118e+06	4.56028e+06
	165.127	1.36636e+06	1.48017e+06	1.46391e+06	775326	1.32421e+06	1.68199e+06	1.17014e+06	1.28669e+06	1.34802e+06	1.71325e+06	1.74603e+06	4.64819e+06	1.7247e+06	1.56448e+06	1.72426e+06	1.80713e+06	1.88692e+06	1.78172e+06
	165.127	595575	526209	586723	693602	497789	778494	594940	582093	683906	1.60513e+06	584448	800812	580857	616266	662887	569232	527770	587117
	165.127	1.44586e+06	1.36117e+06	1.5105e+06	713761	1.22937e+06	1.42944e+06	1.26792e+06	1.26296e+06	1.27284e+06	1.30041e+06	1.38938e+06	1.5291e+06	1.27314e+06	1.22048e+06	1.36725e+06	1.15362e+06	1.1118e+06	1.24374e+06
	165.127	1.83468e+06	2.52725e+06	2.07546e+06	2.37581e+06	1.91039e+06	2.44812e+06	1.85162e+06	2.40178e+06	2.22946e+06	2.61606e+06	2.94991e+06	3.12696e+06	3.72114e+06	3.61822e+06	2.82398e+06	3.90737e+06	3.30485e+06	3.11727e+06
	165.139	6.46281e+06	6.14884e+06	6.25493e+06	6.77143e+06	6.79888e+06	6.76717e+06	5.85375e+06	5.89048e+06	5.71719e+06	127872	137978	171512	114552	134421	113905	123542	139389	132266
	165.164	178569	197722	199273	194771	175368	209329	257190	227518	235510	267178	234235	222545	222148	211572	216925	249483	214053	239206
	165.164	2.78021e+06	3.07558e+06	2.58131e+06	2.76932e+06	3.07432e+06	3.12557e+06	2.86977e+06	3.91786e+06	2.57337e+06	3.32813e+06	3.87866e+06	3.90384e+06	3.91894e+06	3.57224e+06	4.93418e+06	5.80681e+06	5.403e+06	4.46852e+06
	165.164	5.98095e+06	5.86261e+06	6.13381e+06	5.60613e+06	5.73284e+06	7.08152e+06	5.52602e+06	6.97285e+06	6.00915e+06	8.40053e+06	9.34887e+06	8.4653e+06	9.53023e+06	8.80222e+06	1.0185e+07	11086948	1.1411e+07	1.14855e+07
	165.95	95109.3	70072.5	86594.1	88730.7	47325.5	63485.8	117678	68589.6	71711.3	48079.7	85816.5	67123.3	80492.7	97342.9	114717	76205.6	76984	83162.1
	166.058	220502	258670	131771	311448	260360	169029	221167	260798	204188	84116.5	337818	45799.5	109790	102393	465803	483628	467157	445666
	166.072	1.96805e+06	1.93917e+06	1.81337e+06	2.04028e+06	2.09544e+06	2.15119e+06	1.47261e+07	1.54436e+07	1.54496e+07	136412	135973	71378.7	56851.5	87661.5	106145	92033.6	152309	134595
	166.072	660516	615720	937347	1.17999e+06	1.14563e+06	1.13579e+06	2.04779e+06	4.76456e+06	1.96652e+06	227960	203567	230682	332559	314028	64972.4	287755	298813	286320
	166.072	1.02101e+06	900627	1.02121e+06	1.10636e+06	1.07122e+06	1.12689e+06	3.19633e+06	4.69368e+06	4.74879e+06	207559	159133	168496	237530	254640	216795	234819	151533	131451
	166.079	2.23672e+06	1.5666e+06	1.65923e+06	816704	829192	833108	2.59433e+06	2.40171e+06	2.53231e+06	2.73607e+06	2.72252e+06	2.78457e+06	177352	153850	172089	370715	362299	395370
	166.086	421171	378404	387220	372836	422520	554776	507287	436924	461234	539639	551096	551159	522338	696243	540444	523550	488785	453959
	166.086	1.59724e+07	1.52937e+07	1.59439e+07	2.17684e+07	2.2083e+07	2.21725e+07	2.64573e+07	2.6909e+07	2.8556e+07	8.34372e+06	7.85548e+06	8.93435e+06	1.07393e+07	10286230	1.03463e+07	8.0802e+06	8.48696e+06	8.22454e+06
	166.086	473283	1.18086e+06	500883	1.57727e+06	619178	618040	914805	755238	699094	510734	494242	550310	688440	1.41362e+06	711322	918874	646792	650667
	166.107	839636	793595	838006	1.02732e+06	970604	972946	2.32835e+06	2.30207e+06	2.43006e+06	239263	217410	242342	282453	329851	383945	315063	317690	319809
	166.107	284496	290720	293208	418894	389139	359699	564174	525841	564964	522956	398714	399620	816513	573619	818716	810006	669785	780962
	166.123	374145	263801	291746	230258	262557	244856	239642	253064	272415	298859	303178	271383	233012	235375	282697	289223	247697	269683
	166.123	2.10245e+06	2.10114e+06	2.13747e+06	2.21113e+06	2.12862e+06	2.19171e+06	2.0012e+06	2.00812e+06	1.87208e+06	2.32875e+06	2.20904e+06	2.29191e+06	1.92183e+06	2.05978e+06	2.10186e+06	2.08968e+06	2149083	2.11409e+06
	167.034	3.32601e+06	3.59695e+06	3.26936e+06	3.25729e+06	3.10166e+06	2.94021e+06	3.89887e+06	3.34567e+06	3.92707e+06	3.355e+06	3.25613e+06	2.93123e+06	2.9366e+06	3.59802e+06	3.04154e+06	2.78619e+06	2.93775e+06	2.86105e+06
	167.034	863435	970091	977236	590158	566069	621481	1.33542e+06	1.50127e+06	1.42675e+06	503454	462172	628329	328459	342533	346734	344251	307868	310294
	167.055	1.04785e+06	1.0674e+06	1.06072e+06	1.03046e+06	1.08251e+06	1.03475e+06	1.34365e+06	1.2711e+06	1.30073e+06	256619	285440	451760	1.02555e+06	310958	303380	353092	251104	256313
	167.07	3.93702e+06	3.89712e+06	4.60326e+06	3.84805e+06	4.37011e+06	4.19366e+06	3.52976e+06	3.764e+06	3.60854e+06	4.17791e+06	4.06486e+06	4.37753e+06	3.83375e+06	4.04139e+06	4.03525e+06	4.0513e+06	4.15288e+06	4.20899e+06
	167.081	91625.5	87691.3	223983	193346	194664	179297	192119	192493	174544	101389	98215.5	121477	112725	225713	130455	118169	122013	127996
	167.082	171724	126963	188656	179077	170126	181132	188370	209190	197128	113706	145602	149659	163556	174036	164361	168587	149443	148206
	167.089	1.44888e+06	1.39722e+06	1.53712e+06	1.94139e+06	2.05783e+06	2.09992e+06	2.53141e+06	2.3679e+06	2.26334e+06	792324	602031	695578	899837	899329	920112	730004	830430	643255
	167.107	535822	477755	492941	572570	567030	580249	539998	520618	568536	992028	647133	993515	593670	586935	671735	567931	577356	536844
	167.107	1.1826e+06	1.15733e+06	1.21038e+06	1.06626e+06	1.05438e+06	1.09307e+06	1.42993e+06	1.31428e+06	1.64538e+06	1.37374e+06	1.16034e+06	1.42901e+06	894002	844458	879606	1.76782e+06	1.89329e+06	1.14797e+06
	167.118	401588	384357	371976	448685	415388	465079	722289	254204	698392	138785	138609	132767	132257	116073	122091	131034	134862	91682.9
	167.143	3.05724e+06	2.81337e+06	2.97728e+06	2.15227e+06	3.25686e+06	3.39634e+06	2.56863e+06	3.74944e+06	3.19797e+06	3.46215e+06	4.07135e+06	4.38396e+06	3.7671e+06	4.26329e+06	3.55074e+06	4.42879e+06	4.39274e+06	4.52798e+06
	167.143	776974	717095	648281	723149	745744	781095	722789	748849	748235	743834	702293	799248	772447	700592	825185	694047	887121	685829
	167.143	289076	510551	321162	289591	311327	296823	354738	542412	340718	756923	743711	476351	571091	567938	241035	463053	405218	204383
	167.143	1.95757e+06	2.07673e+06	1.93112e+06	1.86721e+06	2.03727e+06	1.27881e+06	2.0008e+06	2.25587e+06	1.81236e+06	2.47e+06	2.85854e+06	2.6746e+06	2.87171e+06	2.63062e+06	2.83283e+06	3.3246e+06	3.19182e+06	3.23122e+06
	167.154	669319	638063	676075	612974	666156	678630	661571	554238	681931	695634	668481	660689	579638	615399	653006	675164	677425	686120
	168.065	172392	345995	175641	193890	186944	199522	188294	170110	207550	145840	140588	147652	165728	159211	161510	128744	131825	147856
	168.065	666196	724012	653734	876386	838012	762366	848253	646514	802419	60334.3	118347	85854.7	125079	172005	167005	172358	83727.5	120973
	168.065	1.50371e+06	1.41461e+06	2.07441e+06	1.20602e+06	1.84295e+06	1.83263e+06	3.50622e+06	3.28689e+06	3.39348e+06	190121	184611	175843	263480	261793	226872	243638	131770	225235
	168.066	221193	127223	202949	160276	150326	283843	238567	256961	250094	221554	173329	179435	168151	171125	215065	228177	158500	203952
	168.123	231775	240134	225336	237237	241737	251035	225074	228069	230182	337757	292596	357129	282971	287185	232319	262756	234355	288996
	168.138	591946	525955	594423	535333	560195	535096	533866	637113	563243	715118	567115	776300	547310	554436	575010	567949	562166	550499
	168.138	2.69225e+06	2.90267e+06	3.03641e+06	2.89301e+06	2.95929e+06	3.32712e+06	2.7058e+06	3.11203e+06	2.7229e+06	3.7819e+06	4.05129e+06	4.28408e+06	4.19914e+06	4.26559e+06	4.247e+06	5.75855e+06	5.29995e+06	5.00172e+06
	168.919	1.32168e+06	1.43143e+06	1.30168e+06	2.11107e+06	1.3134e+06	767696	1.32928e+06	1.47639e+06	1.2914e+06	1.17263e+06	2.31334e+06	1.21933e+06	1.27921e+06	1.25858e+06	834834	1.18352e+06	1.20373e+06	1.34336e+06
	168.919	996796	1.06613e+06	1.16176e+06	2.10029e+06	1.03062e+06	782681	1.04058e+06	1.03841e+06	1.00717e+06	1.1186e+06	1.10871e+06	654732	1.20328e+06	1.23896e+06	672314	1.13471e+06	1.17967e+06	1.17729e+06
	168.919	851133	867896	715938	613827	843960	212598	642517	719707	805598	815402	304058	918205	803124	834128	953135	921331	855192	817789
	169.086	538832	478956	556074	434520	454099	457732	603308	144662	535189	550621	1.03361e+06	623021	551456	490866	499742	490712	457020	522753
	169.086	427738	272063	363243	365890	227575	426269	332269	360647	342339	440062	647966	634954	373946	349275	302196	399268	354302	398727
	169.097	4.65998e+07	4.83062e+07	4.77368e+07	6.61164e+07	6.79335e+07	6.71418e+07	7.89271e+07	8.31727e+07	8.22946e+07	4.97351e+07	4.99852e+07	5.06144e+07	5.56483e+07	5.51968e+07	5.54383e+07	5.65742e+07	5.60261e+07	5.5671e+07
	169.097	1.53155e+06	1.68819e+06	1.21855e+06	2.47107e+06	1.87696e+06	1.93199e+06	2.03679e+06	2.05899e+06	2.64719e+06	652408	855447	631182	742576	692233	683405	720922	815708	994603
	169.122	1.06706e+06	982119	993732	1.15867e+06	899154	1.34423e+06	938106	1.12603e+06	1.11432e+06	2.3728e+06	1.34618e+06	2.80853e+06	1.08938e+06	1.27153e+06	1.47235e+06	1.09043e+06	1.10478e+06	913001
	169.122	1.67228e+06	1.61371e+06	1.68494e+06	1.16046e+06	1.50887e+06	1.86344e+06	1.74286e+06	1.9491e+06	1.85172e+06	1.82538e+06	1.74365e+06	2.20538e+06	1.70556e+06	1.5066e+06	1.63261e+06	1.55799e+06	1.57165e+06	1.737e+06
	169.122	2.2907e+06	1.57814e+06	1.39149e+06	874120	2.17831e+06	1.59506e+06	1.77112e+06	2.41719e+06	2.40982e+06	2.64345e+06	1.89848e+06	2.07307e+06	2.76502e+06	2.96735e+06	2.86855e+06	3.23235e+06	2.64838e+06	2.80072e+06
	169.133	336763	319779	326711	332978	288156	331081	6.25362e+07	7.42594e+07	372648	4.15491e+07	4.83082e+07	3.92193e+07	3.73772e+07	3.4591e+07	3.25953e+07	2.97377e+07	5.42398e+07	5.37956e+07
	169.133	185211	174019	183396	247122	218426	306397	334399	343893	270321	185232	190274	202252	199172	179908	191069	194468	199110	184898
	170.081	2.27562e+06	2.35634e+06	2.27701e+06	2.55859e+06	2.52846e+06	2.57739e+06	4.12601e+06	4.20051e+06	4.17148e+06	4.95514e+06	5.09322e+06	5.2696e+06	5.29085e+06	4.93931e+06	4.76298e+06	311476	4.95555e+06	5.00773e+06
	170.081	1.61347e+06	1.61021e+06	1.60525e+06	1.59807e+06	1.62471e+06	1.65618e+06	1.54536e+06	1.59862e+06	1.48665e+06	234784	136653	139991	128849	235256	1.94444e+06	327074	1.6513e+06	1.58771e+06
	170.117	1.73426e+06	1.93917e+06	2.48162e+06	997678	2.28943e+06	2.44434e+06	1.72282e+06	1.71233e+06	1.73971e+06	5.93085e+06	6.07363e+06	6.30148e+06	3.09875e+06	2.93557e+06	2.99571e+06	2.87307e+06	6.60544e+06	2.73904e+06
	170.117	1.02163e+06	1.74368e+06	1.58341e+06	1.51089e+06	1.61341e+06	829161	1.71557e+06	1.78654e+06	1.29804e+06	3.64421e+06	5.45752e+06	4.79659e+06	5.65262e+06	3.70626e+06	3.25893e+06	5.58822e+06	3.24202e+06	6.43739e+06
	170.118	6.66819e+06	6.19367e+06	6.84602e+06	3.22703e+06	5.64289e+06	6.37715e+06	6.05391e+06	6.18206e+06	6.86857e+06	9.18138e+06	8.66553e+06	1.21569e+07	9.6149e+06	9.94701e+06	1.00846e+07	8.80863e+06	9.21768e+06	9.25049e+06
	170.118	2.25494e+07	2.42892e+07	2.67131e+07	1.01209e+07	2.17423e+07	2.31301e+07	2.1642e+07	2.85517e+07	2.30176e+07	3.55399e+07	3.65885e+07	3.42838e+07	3.98596e+07	3.93076e+07	4.11924e+07	4.34963e+07	4.29051e+07	3.79673e+07
	170.154	1.83555e+06	1.82795e+06	1.94694e+06	1.63383e+06	1.89197e+06	1.84321e+06	820263	1.22157e+06	1.07018e+06	3.26396e+06	3.13951e+06	3.25653e+06	3.04171e+06	1.97669e+06	1.44356e+06	2.79763e+06	2.86937e+06	2.37496e+06
	170.154	9.16201e+06	1.00892e+07	9.30536e+06	7.8221e+06	9.28511e+06	9.76748e+06	8.50508e+06	1.06635e+07	9.16412e+06	1.32489e+07	1.34462e+07	1.21214e+07	1.36865e+07	1.40088e+07	1.37221e+07	1.76921e+07	1.85947e+07	1.62897e+07
	170.154	6.77689e+06	6.4833e+06	6.33794e+06	6.7766e+06	6.20952e+06	6.50789e+06	6.52393e+06	6.66569e+06	7.06287e+06	7.14521e+06	7.23844e+06	7.19236e+06	7.97242e+06	7.1132e+06	7.46326e+06	6.98177e+06	7.14056e+06	7.18484e+06
	170.154	1.12564e+07	1.08709e+07	1.21672e+07	1.0111e+07	1.08455e+07	1.15995e+07	9.85217e+06	1.57479e+07	1.0288e+07	1.3715e+07	1.52766e+07	1.46044e+07	1.46424e+07	1.45655e+07	1.35444e+07	1.59146e+07	1.54454e+07	1.32166e+07
	170.154	307121	311954	356102	262446	352634	362149	293797	336858	346006	384854	380050	512905	361100	324125	426569	367613	310003	367961
	170.19	572227	664529	769835	646057	644163	677121	702476	697078	789073	730733	881108	800455	706549	801362	847164	937136	816422	836555
	171.033	259499	210023	270867	171934	231933	217176	206320	199255	197150	308465	225497	200329	206281	211779	198950	97734.3	199734	191029
	171.063	6.35997e+06	6.24607e+06	6.32585e+06	6.18503e+06	6.18724e+06	6.12381e+06	6.07239e+06	5.98064e+06	6.11947e+06	101159	6.08105e+06	5.95989e+06	197891	210382	160077	190561	222025	194837
	171.08	8.27862e+06	8.17149e+06	106776	173760	6.55445e+06	6.5011e+06	7.49471e+06	143682	7.69229e+06	122698	96028.6	205659	7.33999e+06	7.39374e+06	7.22016e+06	110852	96636.3	6.27977e+06
	171.102	3.27159e+06	3.68692e+06	3.78298e+06	9.61852e+06	3.52555e+06	3.96842e+06	9.59211e+06	3.57206e+06	3.19573e+06	1.23451e+07	5.36336e+06	4.65911e+06	1.35162e+07	4.58157e+06	1.38821e+07	1.55343e+07	1.10616e+07	4.44866e+06
	171.113	413762	379260	1.01494e+06	1.47417e+06	1.43564e+06	1.49932e+06	1.83743e+06	1.79051e+06	652014	1.23099e+06	550247	1.26286e+06	1.45378e+06	657131	596190	1.45162e+06	1.47081e+06	596649
	171.113	1.4914e+06	1.42605e+06	1.46368e+06	1.28891e+06	2.26438e+06	2.17971e+06	2.64663e+06	2.63668e+06	2.63874e+06	1.55349e+06	1.57939e+06	1.6838e+06	1.92856e+06	1.8827e+06	1.9216e+06	1.97392e+06	1.95782e+06	1.81408e+06
	171.117	1.02246e+07	9.93728e+06	8.45598e+06	8.57891e+06	8.28066e+06	8.69057e+06	8.20669e+06	7.99422e+06	8.19933e+06	328789	343227	384547	7.71828e+06	302717	7.72708e+06	7.96965e+06	247836	8.22478e+06
	171.117	785717	718549	642788	735872	615172	571529	684605	7.99621e+06	677442	1.31033e+06	1.21095e+06	1.31281e+06	920187	846369	895553	867205	813963	868649
	171.138	3.05662e+06	1.89125e+06	2.78733e+06	2.12755e+06	2.32479e+06	2.43857e+06	2.50379e+06	2.23969e+06	1.97299e+06	1.72403e+06	1.69159e+06	1.79198e+06	2.77943e+06	1307376	1.36027e+06	1.68017e+06	1.5195e+06	1.41352e+06
	171.149	3.65262e+07	3.51909e+07	3.36071e+07	3.58932e+07	3.65758e+07	3.6282e+07	4.02063e+07	3.96697e+07	4.01865e+07	4.0909e+07	4.05661e+07	3.21869e+07	3.83587e+07	3.86254e+07	3.84687e+07	3.93168e+07	3.92197e+07	3.89873e+07
	171.185	971081	1.02132e+06	978036	1.01777e+06	1.11173e+06	1.03199e+06	916310	860429	964756	1.00531e+06	1.04907e+06	983532	911414	936730	908081	945254	992043	1.01505e+06
	172.04	406923	419267	399760	390780	411654	416138	360879	341076	339153	405265	372032	391770	412307	395900	408596	412263	383219	393668
	172.08	194435	154975	217723	202771	207987	196412	187127	289210	228618	253727	247054	291768	314235	274031	299532	298519	278415	239814
	172.097	194435	196448	217723	229632	207987	220147	238299	250687	228618	360176	299943	372145	386354	330833	358443	356357	368553	337450
	172.108	157390	164448	142825	195638	190634	233776	198458	192234	194820	204939	216628	93249.3	230924	270747	209274	250009	223067	251502
	172.133	1.47772e+07	1.51681e+07	5.32649e+06	2.14189e+06	4.85136e+06	5.36293e+06	1.36894e+07	1.45386e+07	1.30361e+07	2.08324e+07	2.07253e+07	2.07335e+07	2.3165e+07	2.19489e+07	2.31456e+07	2.23673e+07	2.33954e+07	2.20412e+07
	172.133	1.09862e+07	1.1169e+07	12520512	5.07053e+06	9.22708e+06	1.01213e+07	1.18321e+07	1.14014e+07	1.19444e+07	1.22399e+07	11717077	1.38355e+07	1.34528e+07	1.39142e+07	1.36671e+07	1.25136e+07	1.33225e+07	1.34037e+07
	172.133	1.79918e+06	1.96025e+06	2.09367e+06	1.98726e+06	2.08475e+06	2.13549e+06	1.94157e+06	1.85354e+06	1.96523e+06	1.76455e+06	1.71527e+06	2.03185e+06	1.91042e+06	1.79639e+06	1.94196e+06	1.87352e+06	1.95383e+06	1.85376e+06
	172.133	8.92553e+07	9.87743e+07	1.03444e+08	4.11748e+07	8.68604e+07	9.49504e+07	7.2702e+07	9.49867e+07	7.83708e+07	1.34066e+08	1.36074e+08	1.29299e+08	1.28431e+08	1.30869e+08	1.32772e+08	1.48469e+08	1.39767e+08	1.24966e+08
	172.133	525659	497769	454994	296953	293919	333407	683766	592793	626996	824360	754681	811705	357717	399804	376337	314188	288485	324252
	172.141	200414	223246	216894	191186	204961	245932	210390	211768	235496	169690	248623	267224	144737	171501	194572	184544	174440	165094
	172.146	241411	199503	267535	218080	218437	221038	299316	347032	337569	231022	199280	169199	257626	187460	214716	247290	236344	161419
	172.152	3.24376e+06	3.28497e+06	3.12544e+06	3.33116e+06	3.44277e+06	3.36242e+06	3.65781e+06	3.62401e+06	3.73486e+06	2.91746e+06	3.77106e+06	2.85011e+06	3.55754e+06	2.72447e+06	3.58183e+06	3.55755e+06	2.7864e+06	3.61453e+06
	172.169	8.28046e+06	8.6872e+06	8.8251e+06	8.41435e+06	8.59626e+06	8.58085e+06	8.71419e+06	9.18465e+06	8.72862e+06	1.79498e+07	1.70563e+07	1.79557e+07	1.55201e+07	1.54472e+07	1.41667e+07	1.14496e+07	1.18103e+07	1.1747e+07
	172.169	289314	542737	498066	462249	504279	337976	442494	471507	324336	855876	842173	1.10357e+06	479747	384924	710288	500250	662876	493938
	172.861	168926	124100	111393	135266	143452	141015	148230	143017	158855	127061	152973	119252	162203	139401	137780	136788	193672	156769
	172.992	2.53618e+06	2.529e+06	2.48353e+06	3.10312e+06	1.5153e+06	3.24844e+06	2.29976e+06	2.43376e+06	2.40441e+06	976719	1.04921e+06	1.81244e+06	1.26686e+06	3.1513e+06	1.46661e+06	3.09198e+06	3.36573e+06	3.2226e+06
	172.992	7.04369e+06	7.10625e+06	7.42543e+06	4.30657e+06	4.00081e+06	1.1688e+06	5.01848e+06	4.62524e+06	4.86712e+06	3.52362e+06	3.9513e+06	3.00131e+06	3.70571e+06	3.68206e+06	3.64456e+06	4.03725e+06	4.01744e+06	3.54714e+06
	173.042	3.5051e+06	3.45786e+06	3.7826e+06	3.07984e+06	3.0823e+06	3.10476e+06	3.76134e+06	3.38409e+06	3.69726e+06	415244	417761	410523	984200	882318	876871	820970	906641	903351
	173.078	1.35054e+06	1.25085e+06	1.40172e+06	2.31713e+06	2.27218e+06	2.30223e+06	2.29446e+06	2.17341e+06	2.16842e+06	761917	792454	857383	1.02672e+06	966717	1.07978e+06	1.22748e+06	1.04748e+06	902055
	173.081	1.9907e+06	1.62456e+06	1.6199e+06	2.11425e+06	2.18957e+06	1.98729e+06	2.03153e+06	2.94181e+06	2.87396e+06	7.422e+06	2.77452e+06	1.89362e+07	1.79445e+06	3.52802e+06	4.32794e+06	2.29664e+06	1.88674e+06	1.7684e+06
	173.081	62418.4	77074.5	69506.3	122151	118522	119777	122691	117641	75592	70247.4	64012.1	66075.4	59880.2	67188.8	66827.4	66737.1	70433.2	97793.7
	173.081	144573	171113	163584	165804	167774	145177	159317	158209	160268	156780	146400	201740	158695	148577	169410	127719	142379	130959
	173.092	2.24254e+06	2.10763e+06	1.85656e+06	3.35333e+06	3.04541e+06	3.02151e+06	3.18987e+06	3.02174e+06	3.44014e+06	1.6958e+06	1.30681e+06	1.49792e+06	1.66175e+06	1.48822e+06	1.6921e+06	1.714e+06	2.21399e+06	1.59885e+06
	173.096	330395	337720	303448	210568	238484	188605	425464	396650	493066	639697	561985	374145	199634	203327	212008	184750	211217	182899
	173.096	657303	419405	500306	344810	317302	358585	490047	475717	545663	915349	1.0514e+06	888979	614063	616316	513479	715776	732850	581400
	173.117	3.77953e+06	3.7571e+06	4.165e+06	1.97427e+06	2.92665e+06	3.37573e+06	4.10517e+06	3.84757e+06	3.57357e+06	4.17777e+06	3.93314e+06	4.46445e+06	4.6744e+06	4.6728e+06	4.59684e+06	4.25489e+06	4.48495e+06	4.52219e+06
	173.117	1.87582e+06	557434	1.5986e+06	1.16721e+06	1.92598e+06	547514	1.68582e+06	1.50469e+06	1.32355e+06	2.38338e+06	1.89094e+06	1.87185e+06	2.36881e+06	1.87717e+06	2.02243e+06	2.1153e+06	2.2212e+06	702314
	173.128	119993	111809	80753.5	164815	159447	106422	165545	119481	147649	85039.6	86737.1	100994	104263	125754	114050	107311	104826	111918
	173.128	108180	130710	93910.5	250453	237901	243296	149040	143602	231060	116951	127934	144859	201088	128041	240697	205721	182698	108399
	173.132	324820	318048	354227	314927	315501	298415	340971	307604	304797	440241	376315	1.60245e+06	377190	388247	394977	307923	339317	370230
	173.136	7.71143e+06	8.69559e+06	5.00822e+06	1.67543e+06	7.24755e+06	4.05398e+06	4.21123e+06	4.59183e+06	3.67688e+06	5.848e+06	1.11877e+07	5.81302e+06	5.37475e+06	5.51506e+06	7.90485e+06	1.28961e+07	1.21917e+07	1.11951e+07
	173.14	579708	360218	297889	58457.6	92537.6	102489	162234	142338	218182	48597.2	55820.5	53809.3	66491.6	55917.9	50663	34246.9	49624.6	53222.7
	173.961	2.31842e+06	1.01117e+06	1.70427e+06	975956	1.0605e+06	1.76396e+06	1.97724e+06	1.67761e+06	2.00083e+06	2.08576e+06	927719	2.57142e+06	1.80969e+06	2.46561e+06	742200	1.19113e+06	1.83394e+06	955181
	173.961	5.72913e+06	7.72189e+06	5.1299e+06	6.05191e+06	5.62862e+06	4.8126e+06	1.24922e+07	5.14341e+06	1.41667e+07	4.71984e+06	5.75329e+06	8.00966e+06	4.65886e+06	3.99634e+06	5.67185e+06	3.76448e+06	4.76582e+06	5.71957e+06
	173.961	1.85875e+07	6.33133e+06	1.23634e+07	3.13356e+07	1.06913e+07	2.89504e+07	1.25242e+07	1.25514e+07	1.46696e+07	1.49258e+07	8.53885e+06	2.16986e+07	1.24324e+07	1.06159e+07	1.01277e+07	8.39797e+06	2.63294e+07	8.17345e+06
	173.961	452651	547734	1.4323e+06	1.55471e+06	1.53173e+06	1.53381e+06	1.67852e+06	1.67844e+06	1.99727e+06	1.50126e+06	584023	1.9731e+06	2.03902e+06	669236	469274	747422	700052	473871
	173.961	1.66172e+06	2.86886e+06	2.41381e+06	1.56361e+06	1.78947e+06	1.6408e+06	1.43178e+06	2.17906e+06	2.12447e+06	1.86319e+06	1.55591e+06	1.99255e+06	2.10839e+06	3.86793e+06	2.11746e+06	1.75455e+06	1.71707e+06	2.05006e+06
	173.961	477206	1.49457e+06	1.59932e+06	1.44805e+06	1.59643e+06	1.58904e+06	1.60418e+06	1.40662e+06	1.39205e+06	1.51446e+06	416650	1.87029e+06	1.82975e+06	496115	455420	1.62555e+06	588560	1.53907e+06
	173.961	2.52518e+06	1.69016e+06	2.22216e+06	2.81614e+06	2.1776e+06	2.60984e+06	2.27656e+06	2.08377e+06	3.18109e+06	2.13886e+06	2.20228e+06	1.4977e+06	2.08593e+06	2.95626e+06	4.12465e+06	2.06774e+06	2.69451e+06	2.15013e+06
	173.985	2.1331e+06	2.13142e+06	2.18406e+06	2.10909e+06	2.26425e+06	2.19094e+06	1.58612e+06	1.68032e+06	2.91733e+06	4.55173e+06	3.23471e+06	2.36259e+06	2.56278e+06	2.01687e+06	2.40596e+06	2.06429e+06	4.14946e+06	2.02146e+06
	173.985	2.98334e+06	2.3809e+06	2.40346e+06	2.45553e+06	2.89057e+06	5.56395e+06	1.9574e+06	1.84054e+06	2.87637e+06	3.75798e+06	2.25903e+06	4.49201e+06	2.5449e+06	2.8069e+06	1.10573e+06	2.62446e+06	2.59657e+06	2.44888e+06
	173.985	1.2218e+06	1.1517e+06	2.41147e+06	945930	1.1678e+06	1.07513e+06	2.08557e+06	3.09492e+06	2.1006e+06	2.3472e+06	1.04966e+06	1.09375e+06	1.08099e+06	1.04776e+06	1.02906e+06	966720	1.02494e+06	1.02036e+06
	173.985	1.7384e+06	3.92918e+06	1.5003e+06	1.46721e+06	1.70227e+06	1.80861e+06	1.53351e+06	1.24741e+06	1.44694e+06	1.53299e+06	2.78623e+06	4.05625e+06	1.62311e+06	1.50241e+06	1.60062e+06	1.55671e+06	1.7259e+06	1.49018e+06
	173.985	3.04779e+06	1.80128e+06	4.85677e+06	2.42558e+06	3.84441e+06	4.24487e+06	1.66177e+06	1.88654e+06	2.00552e+06	2.47464e+06	4.2673e+06	6.99969e+06	2.55127e+06	2.44349e+06	2.75489e+06	2.6456e+06	2.79949e+06	2.43056e+06
	173.985	1.63877e+06	1.27232e+06	2.69801e+06	1.58079e+06	1.85751e+06	1.87616e+06	1.02274e+06	1.02122e+06	1.87405e+06	1.65223e+06	1.3247e+06	1.42573e+06	1.23971e+06	1.13639e+06	3.04182e+06	1.5228e+06	1.66486e+06	1.61427e+06
	173.985	1.20604e+06	1.23062e+06	1.22807e+06	1.07088e+06	1.93798e+06	1.14239e+06	1.10601e+06	1.09566e+06	1.05431e+06	1.86043e+06	2.6927e+06	1.02385e+06	986631	980039	1.12292e+06	1.00318e+06	994659	953639
	173.985	1.18137e+06	1.12064e+06	1.07158e+06	1.04598e+06	1.45964e+06	836075	1.03692e+06	1.0491e+06	1.02286e+06	1.03693e+06	985055	999442	958584	959225	3.20962e+06	968595	922883	913701
	173.985	2.37951e+06	2.13951e+06	1.80349e+06	2.1298e+06	2.15952e+06	2.1788e+06	4.0421e+06	1.70726e+06	3.63034e+06	1.78959e+06	1.46663e+06	4.63933e+06	2.11975e+06	2.35902e+06	2.24036e+06	1.82409e+06	2.59796e+06	1.82827e+06
	174.022	312919	278243	281122	185498	170268	181757	143832	629133	656354	275143	247218	273504	381693	368512	316938	420689	444072	392387
	174.039	434692	266621	294360	297965	300880	332935	742546	755798	812999	306039	270479	314951	361206	359893	337564	430780	455220	402188
	174.039	545997	598190	892705	870717	819908	902515	960226	981708	865580	799938	1.68128e+06	1.16616e+06	1.26485e+06	990479	1.17358e+06	1.001e+06	1.14876e+06	812336
	174.055	159435	279255	148354	265884	136492	165281	252419	269083	174725	144943	235210	233390	165554	262719	229319	205855	199914	203795
	174.087	288009	356578	327455	627864	630318	614455	570522	552202	604750	430349	432750	382126	577335	148391	140104	487790	462792	458513
	174.091	65987	317294	286456	282050	64015.6	288153	279463	282686	95817.5	260037	254458	271430	305514	283224	288640	253895	268276	229060
	174.12	351022	354763	336321	451714	284944	568093	312182	336269	362747	364952	355310	392138	426543	394463	407667	402973	458017	386498
	174.185	9.46013e+06	1.07797e+07	5.42638e+06	7.51316e+06	6.82548e+06	7.9298e+06	9.57692e+06	7.27726e+06	7.99556e+06	3.83238e+06	4.42303e+06	5.23533e+06	4.09067e+06	4.63715e+06	5.42917e+06	5.04041e+06	2.39618e+06	5.07822e+06
	174.978	269256	200459	219534	229981	197418	274008	222523	230294	216181	179660	274906	210427	260630	206648	240094	233212	257059	250956
	175.002	264672	315414	298773	411161	293820	366177	290987	276240	306680	69080	92344.2	70821.8	107972	67753	108522	62369.6	91446.4	99252.1
	175.024	254827	320749	267507	252414	223424	272720	211123	242090	249792	152917	127925	128804	172102	162704	165691	147056	161707	148600
	175.085	1.32405e+07	1.34355e+07	1.48927e+07	5.17913e+07	5.63918e+07	5.28221e+07	3.3344e+07	3.2463e+07	3.23082e+07	2.03018e+07	1.97936e+07	1.85461e+07	2.25499e+07	2.35145e+07	2.30087e+07	2.61511e+07	2.37905e+07	2.28805e+07
	175.091	2.3396e+07	2.39994e+07	2.45889e+07	8.58019e+07	8.8033e+07	8.56102e+07	5.87572e+07	5.67522e+07	5.94231e+07	4.82877e+07	4.56217e+07	4.47603e+07	5.14062e+07	4.91864e+07	4.81081e+07	5.68247e+07	5.92822e+07	5.34695e+07
	175.108	2.26304e+06	2.25192e+06	1.07368e+06	1.62307e+06	1.85693e+06	1.6152e+06	2.35175e+06	2.25758e+06	4.87406e+06	3.37326e+06	2.10632e+06	3.5473e+06	2.82587e+06	4.18299e+06	4.19467e+06	4.14536e+06	2.82271e+06	4.20535e+06
	175.108	622757	496907	371707	689897	644057	608321	604833	3.2463e+07	3.23082e+07	2.03018e+07	1.97936e+07	1.85461e+07	2.25499e+07	2.35145e+07	2.30087e+07	2.61511e+07	2.37905e+07	2.28805e+07
	175.112	556227	789182	531810	657881	603402	699125	594668	660973	582229	829478	1.06142e+06	1.23347e+06	843819	712666	838434	744070	824448	642711
	175.112	581071	575624	671408	457202	636336	653395	448274	350506	497926	507668	552483	623511	528266	521491	540815	545130	620271	501205
	175.148	719811	721337	543603	479698	589327	774073	660089	782018	680006	927994	1.02478e+06	1.09046e+06	844887	886763	1.07037e+06	799843	920563	803436
	175.148	776571	657035	748861	759323	614597	593666	723147	1.24529e+06	846881	1.58031e+06	878537	2.43237e+06	805306	1.44023e+06	925883	767595	1.31983e+06	715259
	175.148	187986	211742	161790	191715	163438	165922	250038	264071	269773	312099	371553	418390	272131	206443	299580	375076	418673	336635
	175.148	263441	443427	674037	614938	471992	975331	584838	617869	536177	977207	991426	905666	640807	680906	841230	824080	462748	593999
	175.148	2.87342e+06	2.89753e+06	2.92232e+06	2.74654e+06	2.69127e+06	2.93538e+06	2.84116e+06	2.81688e+06	2.92409e+06	3.11831e+06	2.91731e+06	3.23039e+06	3.70255e+06	2.93279e+06	2.91856e+06	2.9791e+06	2.90819e+06	2.94471e+06
	175.148	3.16826e+06	3.35693e+06	4.03098e+06	3.86014e+06	3.28275e+06	3.23852e+06	2.93371e+06	3.62184e+06	3.25039e+06	4.42067e+06	4.94652e+06	5.54095e+06	4.87e+06	4.80382e+06	5.05901e+06	6.53504e+06	5.72834e+06	5.6458e+06
	175.962	316571	255863	309799	331001	287281	253530	338081	275600	284778	327296	320242	327692	270875	274237	321965	332835	324601	295317
	175.988	929139	634081	560922	666196	662769	567894	661317	549356	661620	745729	594466	676160	673882	729905	699497	709543	803613	776138
	176.071	134435	119764	162460	140710	178439	182257	178307	169035	192774	113852	109373	105836	90929.6	111217	109532	125213	125986	112146
	176.071	121923	89078.8	107302	95375.8	93054.1	101186	100726	110062	115010	306851	285368	306942	362129	315110	302964	332154	377334	343400
	176.092	4.69735e+06	5.04237e+06	4.35453e+06	4.76126e+06	4.74576e+06	4.78616e+06	2.90999e+06	2.97278e+06	3.11603e+06	2.60204e+06	2.57315e+06	2.36649e+06	2.66926e+06	2.58585e+06	2.62966e+06	3.08792e+06	3.36118e+06	3.18116e+06
	176.103	4.27241e+06	4.58321e+06	3.92848e+06	4.76126e+06	4.74576e+06	4.78616e+06	2.90999e+06	2.97278e+06	3.11603e+06	2.4559e+06	2.44599e+06	2.25755e+06	2.53266e+06	2.45172e+06	2.4911e+06	2.93355e+06	3.21503e+06	3.02279e+06
	176.111	100224	113894	72113.1	112701	120853	129432	164790	167934	148303	154411	114018	124082	198171	183468	175695	133255	147301	178019
	176.122	5.03979e+06	5.38945e+06	4.73699e+06	5.08827e+06	4.89726e+06	5.10574e+06	3.15325e+06	3.24124e+06	3.33368e+06	2.7752e+06	2.81849e+06	2.63753e+06	2.76435e+06	2.83897e+06	2.90745e+06	3.26821e+06	3.53865e+06	3.30194e+06
	176.948	92982.9	69935.2	84436.1	67308.1	65586.6	99079.7	94207.6	92727.1	62720.8	88442.3	94175.3	61519.5	70333.2	51983.8	75030.3	62292.6	73643.8	72293
	176.972	7.06044e+06	4.91391e+06	4.81919e+06	4.88363e+06	4.94091e+06	5.00685e+06	5.31619e+06	5.02071e+06	5.04714e+06	5.11226e+06	5.20233e+06	4.9381e+06	7.05069e+06	5.42858e+06	7.27762e+06	7.25664e+06	7.55143e+06	7.96401e+06
	177.055	1.14719e+06	1.09801e+06	1.68995e+06	1.01054e+06	1.81214e+06	1.40138e+06	1.56311e+06	1.9128e+06	1.65612e+06	1.09789e+06	2.88173e+06	1.03404e+06	1.11069e+06	718380	1.66034e+06	1.57616e+06	2.08663e+06	955557
	177.055	1.03567e+07	2.13705e+06	2.60915e+06	1.96427e+06	3.59894e+06	3.28557e+06	3.32055e+06	2.70946e+06	3.31172e+06	7.95091e+06	1.15253e+06	1.4077e+06	935640	2.10964e+06	1.25902e+06	2.21821e+06	2.27534e+06	946476
	177.055	578092	645856	1.13704e+06	486628	530700	1.14798e+06	1.26979e+06	523612	1.24459e+06	504929	675889	929654	827372	453134	889998	1.10353e+06	723020	976687
	177.055	240823	720366	1.03018e+06	255648	596702	1.04456e+06	1.01334e+06	501833	1.03214e+06	515782	241054	314644	653254	489081	180781	1.22815e+06	260951	657568
	177.055	2.44886e+06	2.31794e+06	2.1135e+06	1.31584e+06	1.52968e+06	3.015e+06	2.0964e+06	2.05821e+06	1.91193e+06	2.89081e+06	1.30333e+06	1.05723e+06	2.10607e+06	1.1017e+06	963835	1.80509e+06	948974	2.60388e+06
	177.055	764599	2.09877e+06	981354	1.08455e+06	946804	918106	1.02664e+06	1.02707e+06	1.10405e+06	1.25472e+06	1.11602e+06	729772	914306	1.10481e+06	668477	1.71779e+06	954450	2.32336e+06
	177.055	269002	1.15476e+06	1.04037e+06	278044	210828	873095	896679	856884	790192	1.44205e+06	703573	467952	214890	242454	1.54788e+06	1.62278e+06	192431	640258
	177.055	1.85392e+06	1.8316e+06	1.81046e+06	734439	833212	1.8627e+06	1.83215e+06	1.80857e+06	1.93026e+06	1.98243e+06	2.0102e+06	1.31544e+06	1.91841e+06	764408	746482	1.88055e+06	1.90912e+06	638010
	177.055	908798	1.97518e+06	1.99187e+06	1.09103e+06	1.89801e+06	1.83427e+06	1.5276e+06	3.54923e+06	1.68636e+06	2.1468e+06	1.9517e+06	1.11551e+06	1.89391e+06	814864	806564	1.97597e+06	1.03393e+06	2.05683e+06
	177.055	183805	224060	647569	242122	187738	666391	658320	596701	584217	261206	453544	690820	249773	288737	624854	792904	382267	175214
	177.055	503656	880848	749380	1.07898e+06	837723	1.13933e+06	855531	2.41696e+06	769987	1.17596e+06	909628	1.10701e+06	1.02563e+06	811547	868276	337626	920963	327706
	177.055	1.14658e+06	1.16256e+06	2.10975e+06	1.67612e+06	1.1049e+06	974142	1.75337e+06	1.25984e+06	1.66552e+06	1.76631e+06	1.69127e+06	2.85352e+06	1.12217e+06	2.02174e+06	1.67295e+06	1.22644e+06	1.53943e+06	2.56206e+06
	177.055	2.65618e+06	1.27905e+06	2.51938e+06	1.57986e+06	936260	1.48613e+06	2.30785e+06	1.24196e+06	2.43546e+06	2.16011e+06	1.87037e+06	1.71594e+06	1.22142e+06	848347	1.02427e+06	996546	1.8496e+06	1.91243e+06
	177.055	1.75832e+08	1.72372e+08	1.81109e+08	9.23515e+07	1.00168e+08	1.06969e+08	3.5503e+08	3.76509e+08	3.5794e+08	8.60704e+07	7.86584e+07	1.12895e+08	3.75314e+07	4.12857e+07	4.73652e+07	3.10474e+07	3.25982e+07	3.16294e+07
	177.063	700968	652878	2.12935e+06	2.34117e+06	520793	2.49546e+06	2.42591e+06	2.15276e+06	2.35524e+06	2.73817e+06	2.63021e+06	538402	2.70578e+06	2.71657e+06	2.86818e+06	2.90317e+06	309481	201592
	177.087	938691	919238	811538	1.3594e+06	1.25482e+06	1.24195e+06	1.485e+06	1.47245e+06	1.57489e+06	1.08792e+06	996732	1.19019e+06	1.23628e+06	1.14455e+06	1.22041e+06	1.27067e+06	1.23713e+06	1.24337e+06
	177.091	905104	970590	1.18434e+06	1.17457e+06	1.2304e+06	1.20082e+06	1.1088e+06	1.05047e+06	1.13307e+06	1.21838e+06	423278	952544	484301	441619	443505	418173	426719	1.19943e+06
	177.102	255466	213527	220480	296560	295784	315590	349842	332627	365654	199101	871182	853064	223522	222105	285177	239293	239753	215627
	177.123	986880	1.42487e+06	1.03555e+06	1.12702e+06	1.14684e+06	942640	1.0899e+06	1.05859e+06	964647	1.87593e+06	1.21956e+06	1.13944e+06	1.10103e+06	1.12171e+06	1.24371e+06	1.09105e+06	1.12009e+06	1.16789e+06
	177.123	452893	1.98813e+06	620203	1.86454e+06	1.32453e+06	1.51746e+06	1.88842e+06	5.03506e+06	1.88472e+06	1.21494e+06	1.2195e+06	1.01103e+06	1.88666e+06	1.74164e+06	2.05651e+06	714788	2.00033e+06	1.89851e+06
	177.123	2.12854e+06	464163	2.05284e+06	2.03563e+06	3539804	1.40584e+06	435910	1.55969e+06	2.27111e+06	950539	2.12457e+06	1.22486e+06	1.82399e+06	1.80814e+06	469918	430723	1.98457e+06	1.96012e+06
	177.127	1.76216e+08	479003	1.73884e+08	9.29675e+07	433096	1.25169e+06	412681	3.59312e+08	3.55133e+08	689713	591752	916960	3.80189e+07	4.07041e+07	573013	551478	3.20748e+07	3.11246e+07
	177.127	2.13297e+06	851389	2.35704e+06	2.15632e+06	868512	950257	2.15428e+06	3.44405e+06	965571	1.58631e+06	583488	936428	2.04757e+06	1.95879e+06	1.01989e+06	644720	2.27242e+06	2.19858e+06
	177.127	1.66129e+06	1.86718e+06	1.47041e+06	1.51971e+06	1.82224e+06	1.32013e+06	1.52395e+06	1.4734e+06	1.5226e+06	1.78543e+06	1.63996e+06	1.62131e+06	1.6817e+06	1.82787e+06	1.69254e+06	1.58868e+06	1.65922e+06	1.73841e+06
	177.164	1.80004e+06	1.91314e+06	1.90035e+06	1.53957e+06	1.82584e+06	1.81389e+06	1.56579e+06	1.96619e+06	1.76559e+06	2.93331e+06	2.83485e+06	2.78025e+06	2.97737e+06	2.89379e+06	2.99154e+06	3.54397e+06	3.81658e+06	3.58308e+06
	177.164	5.02019e+06	5.28169e+06	4.83461e+06	4.54545e+06	4.9676e+06	5.30346e+06	4.17464e+06	6.3435e+06	4.51551e+06	6.11123e+06	6.63348e+06	6.3124e+06	6.62314e+06	6.4517e+06	6.21384e+06	7.3134e+06	6.77306e+06	5.946e+06
	177.164	790107	750980	749267	693373	717859	663096	694980	678673	760151	982124	944506	781618	623593	601581	622424	725246	754285	987369
	177.164	2.62266e+06	2.02564e+06	2.67687e+06	1.72404e+06	2.30737e+06	2.31149e+06	1.72964e+06	1.69523e+06	1.83245e+06	1.95923e+06	2.2424e+06	3.51058e+06	3.5716e+06	2.1703e+06	2.09293e+06	1.91961e+06	1.76006e+06	2.14613e+06
	177.956	1.00521e+07	6.89928e+06	7.56883e+06	6.9059e+06	7.06344e+06	6.1151e+06	1.01979e+07	7.06062e+06	7.07308e+06	1.01653e+07	1.03676e+07	6.76253e+06	1.0361e+07	1.06285e+07	1.06514e+07	1.07674e+07	1.09256e+07	1.14885e+07
	177.972	519775	554877	460630	469114	406634	387437	489836	529788	567881	431278	421008	470421	458932	552894	436218	500947	740897	543014
	178.058	1.95612e+07	1.89575e+07	1.95912e+07	1.02125e+07	1.12948e+07	1.16707e+07	3.92707e+07	4.15869e+07	3.87952e+07	9.17109e+06	8.54626e+06	1.25795e+07	4.0387e+06	4.32052e+06	5.12931e+06	3.31079e+06	3.37967e+06	3.45806e+06
	178.059	288202	337000	253787	368671	414594	376470	403327	303982	358346	173528	136284	213451	182328	194136	167229	141705	151769	136969
	178.134	1.8305e+07	1.82938e+07	1.89954e+07	6.49216e+06	6.7181e+06	6.38255e+06	2.20632e+07	2.25943e+07	2.18829e+07	1.29571e+07	1.27252e+07	1.30832e+07	1.81571e+07	1.77877e+07	1.82549e+07	1.51592e+07	1.5357e+07	1.4745e+07
	178.956	762073	609750	612048	720112	619723	691635	643081	684824	688494	731230	728125	662053	604932	623566	728165	734725	809947	943719
	179.055	516514	391178	256160	495528	407834	339796	185970	459619	404683	591228	506482	542873	285050	412295	434334	266776	470792	315998
	179.055	467114	406145	369710	344247	370174	276731	327601	502189	399402	617264	701242	406119	392654	494635	596972	739298	577410	782806
	179.07	440697	490396	666214	1.66582e+06	1.54401e+06	1.69107e+06	1.76341e+06	1.58786e+06	318443	2.61758e+06	645388	582324	2.61645e+06	2.59772e+06	2.23497e+06	2.67647e+06	405914	2.29044e+06
	179.073	1.0079e+06	947773	825437	998831	972602	870357	723658	1.0677e+06	1.01623e+06	1.30057e+06	252410	1.07504e+06	844907	906694	1.05048e+06	905620	1.14564e+06	980698
	179.118	167765	167341	166984	167938	163082	159425	299743	141056	155249	285571	163299	149696	253287	169684	143497	162213	152105	169988
	179.137	1.90763e+06	1.85486e+06	1.91483e+06	660410	640636	600867	2.09264e+06	2.17541e+06	1.94659e+06	1.31932e+06	1.26032e+06	1.31657e+06	1.88252e+06	1.83081e+06	1.88121e+06	1.52167e+06	1.59145e+06	1.50075e+06
	179.143	836791	823445	834145	583739	735157	823735	783684	740868	820082	1.84122e+06	1.3842e+06	1.38775e+06	787542	869725	918852	1.1743e+06	872204	888599
	179.143	1.01697e+06	635071	787373	849600	911358	651857	826691	1.40483e+06	941210	1.35756e+06	1.81618e+06	2.40061e+06	1.00595e+06	1.10096e+06	1.22453e+06	1.63496e+06	1.10058e+06	942331
	179.143	2.14879e+06	2.42997e+06	2.32939e+06	1.8283e+06	2.1454e+06	2.14952e+06	1.89916e+06	2.23675e+06	2.19892e+06	3.06462e+06	3.06638e+06	3.07131e+06	3.34928e+06	3.14428e+06	3.02565e+06	3.63013e+06	3.54632e+06	3.44181e+06
	179.179	5.85828e+06	5.69544e+06	6.07417e+06	4.92059e+06	5.74421e+06	4.94134e+06	5.19493e+06	6.19101e+06	5.81202e+06	8.47414e+06	7.87703e+06	7.4113e+06	8.31085e+06	9.03018e+06	8.9442e+06	1.10498e+07	1.08533e+07	9.04447e+06
	179.955	234199	232024	211394	215129	250746	211852	230297	249713	170620	263521	260299	216748	312846	301155	220555	255668	253975	202692
	180.088	197514	220495	193962	199622	207323	219656	224996	177092	205749	52285.7	42991.9	57898.5	47741.7	70331.4	72408.6	46335.7	45986.7	66748.1
	180.102	314312	237335	247967	371074	313561	378123	533088	512243	564575	1.49962e+06	1.24669e+06	1.4964e+06	604937	574537	577811	757037	760301	721394
	180.102	210685	202577	278994	268594	296849	266611	326204	322333	303034	200185	169073	234510	167557	165361	217251	155004	169290	143770
	180.138	234355	214573	206611	82287.3	121046	120571	215487	242116	233125	189634	152444	152653	214160	214665	201512	195138	152249	178744
	181.026	2.31065e+06	1.28782e+06	2.25791e+06	2.38892e+06	2.29001e+06	2.43912e+06	1.37967e+06	2.1702e+06	2.12878e+06	76897.4	60393.8	74932.4	73123.7	67544.6	70521.9	73830.9	75752.5	69619
	181.049	3.25334e+07	3.3135e+07	3.49097e+07	1.88751e+07	2.00054e+07	2.16254e+07	6.13652e+07	6.61034e+07	6.11007e+07	1.72082e+07	1.57351e+07	2.18679e+07	8.61739e+06	9.51716e+06	1.2982e+07	8.16215e+06	8.05514e+06	7.75607e+06
	181.049	7.73927e+06	7.81073e+06	7.49358e+06	7.44551e+06	7.25389e+06	6.91137e+06	7.74036e+06	8.09878e+06	7.67891e+06	7.92563e+06	7.80568e+06	8.38705e+06	6.85292e+06	8.09499e+06	7.69146e+06	7.77184e+06	7.41966e+06	7.55253e+06
	181.049	678663	1.13465e+06	738228	621596	635313	703795	872565	620471	660266	1.25906e+06	876967	1.12592e+06	655176	644817	654493	633329	922168	1.13351e+06
	181.049	3.43678e+06	3.08339e+06	3.1596e+06	3.37275e+06	3.09555e+06	2.08825e+06	2.81991e+06	3.65053e+06	2.75017e+06	3.01485e+06	1.40321e+06	4.04729e+06	1.52372e+06	7.03098e+06	2.84662e+06	3.00743e+06	3.47069e+06	2.27369e+06
	181.049	718304	832518	587559	729287	703140	705758	708036	728456	702410	706945	706728	645173	773786	702262	706894	680642	893517	691063
	181.049	1.08702e+06	1.11916e+06	1.45713e+06	1.02343e+06	1.0705e+06	1.06782e+06	988513	959445	1.02606e+06	990231	2.79819e+06	1.04869e+06	895384	1.21629e+06	1.00987e+06	1.24223e+06	1.01831e+06	956999
	181.071	3.56206e+06	3.37608e+06	3.55296e+06	3.37465e+06	3.39559e+06	3.28239e+06	4.30814e+06	4.25176e+06	3.2118e+06	941036	962675	1.63045e+06	1.08314e+06	1.01419e+06	940857	1.14263e+06	874066	909020
	181.072	256039	281278	275102	289954	265137	283064	250068	261921	286087	248085	328457	371870	397174	356584	358337	374438	355110	399744
	181.072	607186	571167	617132	519797	516220	452997	601186	583461	599670	555141	552045	513773	634585	612997	618159	529676	476260	478891
	181.086	432686	488301	560770	396790	481043	417720	393490	452071	480154	653068	614934	591129	490120	490413	607298	500923	578201	483546
	181.086	4.60992e+06	4.57395e+06	4.54239e+06	4.06291e+06	4.38802e+06	4.29774e+06	4.78577e+06	4.37375e+06	4.49405e+06	5.14087e+06	5.15069e+06	5.77443e+06	4.28911e+06	4.51119e+06	4.60699e+06	4.58452e+06	4.8716e+06	4.53881e+06
	181.097	580332	578734	591537	864688	864133	863523	1.07372e+06	941926	1.41545e+06	798461	770165	898695	1.03073e+06	1.87267e+06	1.01769e+06	1.02076e+06	934881	870748
	181.097	3.06459e+06	2.78086e+06	2.98072e+06	4.37445e+06	4.42142e+06	4.42188e+06	5.50633e+06	5.23397e+06	5.45662e+06	2.93218e+06	3.00713e+06	2.96509e+06	3.42727e+06	3.33236e+06	3.28599e+06	3.34101e+06	3.43121e+06	3.30466e+06
	181.122	646615	738392	723418	745238	842037	755142	706928	754267	1.2769e+06	851830	766103	911095	820488	729853	1.33667e+06	736255	644492	1.45065e+06
	181.122	564621	547742	669474	409957	950829	589798	646414	508445	1.3533e+06	701020	601084	783967	577922	558286	549992	494914	1.14263e+06	621151
	181.122	776666	802895	779259	814531	758578	848541	653089	804186	893687	1.17954e+06	840316	1.58376e+06	789580	831203	977527	776826	843468	802516
	181.134	470432	525077	505624	673253	373329	387614	566202	388540	411833	876459	849023	803535	976219	934745	942905	1.03051e+06	788739	862615
	181.159	376013	323751	345881	301257	288244	326322	302752	316119	385189	359597	259056	501693	198942	228978	259335	269896	231856	255696
	181.159	362608	313230	278494	341495	318294	334529	290025	302864	282696	347438	311390	487448	324361	289298	330568	300139	447872	332165
	181.159	1.80166e+06	1.98462e+06	1.91117e+06	1.79458e+06	1.91896e+06	1.84843e+06	1.83377e+06	2.00241e+06	1.86877e+06	2.69153e+06	2.93277e+06	2.17513e+06	2.70481e+06	2.88244e+06	2.6691e+06	3.54595e+06	3.36378e+06	2.94766e+06
	181.159	341681	406661	443301	331262	361480	314065	435186	394726	381912	426072	482419	455201	426886	346123	419388	431222	323936	332015
	181.159	2.42794e+06	2.53742e+06	2.93733e+06	2.71434e+06	2.55155e+06	2.53972e+06	2.27868e+06	3.36601e+06	2.19003e+06	3.36342e+06	3.59081e+06	3.23747e+06	3.82592e+06	3.5795e+06	3.20105e+06	3.87085e+06	3.3111e+06	3.77413e+06
	181.975	70459.2	685787	67388.7	83841.3	50527.7	785476	58582.3	87999.8	74480.4	847513	873921	53500.9	806515	878395	895188	903652	975879	1.06235e+06
	182.053	3.22368e+06	3.38533e+06	3.46686e+06	1.89221e+06	2.05835e+06	2.18026e+06	5.92709e+06	6.52758e+06	5.84906e+06	1.77083e+06	1.66498e+06	2.30755e+06	997392	1.02059e+06	1.13029e+06	905041	936978	873620
	182.071	344922	298617	286386	283085	297901	277509	269075	209449	265418	182012	139894	323886	200564	201743	198714	171077	174821	166529
	182.081	189334	158966	157421	199608	246369	170286	246040	246255	284868	113126	102701	123648	163125	146719	156220	124061	112596	112877
	182.081	556436	408108	582454	502800	583389	472872	710286	634783	615985	484558	522183	573011	481254	645653	675934	466726	502323	507998
	182.081	2.83648e+06	4.61316e+06	4.45111e+06	5.55598e+06	5.41336e+06	5.56286e+06	7.18869e+06	7.13987e+06	7.1613e+06	1.37647e+06	1.46935e+06	1.64915e+06	1.24363e+06	1.83806e+06	1.82433e+06	1.46666e+06	1.44748e+06	1.63116e+06
	182.115	4.9749e+06	4.42169e+06	4.90079e+06	2.71033e+06	4.27309e+06	5.281e+06	4.94323e+06	4.49814e+06	8.15416e+06	9.00113e+06	9.5664e+06	5.18367e+06	9.51345e+06	7.23178e+06	5.24605e+06	5.01375e+06	9.27321e+06	4.34264e+06
	182.118	661359	670646	643723	616078	623654	653528	702162	635456	622288	645314	648369	672496	625030	678283	641703	647924	678980	654682
	182.154	526618	545407	518684	621751	559696	620879	516026	538084	559263	609805	578078	588862	504479	485111	477057	475845	530469	485022
	182.154	526308	490013	467612	462991	470492	433792	1.01828e+06	617595	622661	873020	543895	992257	300885	316795	331354	344585	329189	399289
	182.154	4.05819e+06	4.23192e+06	4.24212e+06	1.84519e+06	3.73066e+06	4.10918e+06	2.8976e+06	3.16075e+06	3.19921e+06	4.78322e+06	4.7197e+06	5.06301e+06	4.58814e+06	4.32315e+06	4.87343e+06	5.10521e+06	5.43934e+06	5.13094e+06
	182.154	3.6481e+06	5.2733e+06	5.14811e+06	3.30964e+06	4.98549e+06	4.671e+06	3.43771e+06	3.94534e+06	3.40665e+06	5.24479e+06	5.29338e+06	5.03578e+06	7.07141e+06	5.95417e+06	6.15706e+06	6.81374e+06	6.73739e+06	6.13984e+06
	182.19	3.06813e+06	2.96271e+06	3.12361e+06	3.8369e+06	3.84162e+06	4.02459e+06	4.21679e+06	4.39909e+06	4.41028e+06	1.20373e+06	1.83771e+06	1.67275e+06	2.01473e+06	1.55222e+06	1.53024e+06	2.43996e+06	1.93502e+06	2.28827e+06
	182.19	819167	878733	839624	1.26452e+06	850421	998990	1.04237e+06	1.03599e+06	863563	1.35952e+06	1.31428e+06	1.1037e+06	5.15891e+06	5.64721e+06	5.80474e+06	6.41323e+06	1.52157e+06	1.29782e+06
	182.959	1.02176e+06	1.10641e+06	1.07372e+06	848693	1.1136e+06	1.12557e+06	1.05784e+06	1.05957e+06	1.12311e+06	1.0246e+06	704742	508991	900776	920540	718818	997837	1.01246e+06	1.07182e+06
	183.068	258312	253845	283044	256367	247556	290602	457583	1.46286e+06	248664	3.27481e+06	1.5293e+06	6.5155e+06	568474	1.04431e+06	1.62725e+06	742252	678531	607860
	183.074	428483	234664	218443	626992	1.85072e+06	929317	434197	1.52963e+06	1.49975e+06	1.67523e+06	1.445e+06	2.04426e+06	1.48687e+06	638242	1.64428e+06	1.60628e+06	1.36221e+06	1.40109e+06
	183.074	1.12387e+06	596818	395871	354742	317437	687918	318843	397621	340563	39972.6	341758	323051	342448	328537	357705	363441	386475	388044
	183.077	336379	350195	295098	1.08988e+06	506482	509682	564944	685162	628899	312817	479581	390742	968854	944743	556644	938562	505525	380298
	183.08	1.87727e+06	1.59713e+06	1.32295e+06	1.77814e+06	1.34483e+06	1.1987e+06	1.32072e+06	1.16359e+06	1.12767e+06	1.78591e+06	1.39587e+06	2.09265e+06	1.35887e+06	1.3077e+06	1.36636e+06	1.29558e+06	1.22939e+06	1.49965e+06
	183.084	365950	357301	284598	364096	261290	356044	380131	419593	440040	92334.1	165663	182421	109835	107135	111970	206015	196179	101879
	183.102	454623	1.22964e+06	472055	559675	551482	404417	554931	627248	889170	817107	600092	415510	410839	443409	494946	428375	606378	659127
	183.102	1.0304e+06	983767	965073	930893	967383	907701	955118	898608	1.04888e+06	1.57587e+06	1.14351e+06	1.98572e+06	1.1011e+06	1.07231e+06	1.11326e+06	1.03052e+06	907838	1.05795e+06
	183.102	832651	410704	683751	501899	602081	358037	565200	817815	319520	667205	755869	697380	1.0569e+06	644848	748623	969831	545255	424197
	183.102	1.74121e+06	1.26463e+06	1.7115e+06	1.04853e+06	1.24716e+06	1.54498e+06	1.02489e+06	1.15224e+06	906751	1.81047e+06	1.54289e+06	1.06507e+06	1.00674e+06	1.15816e+06	1.08268e+06	1.01503e+06	1.11669e+06	972191
	183.113	256191	227452	383255	318622	340148	358989	355185	374952	427537	284117	278684	280587	341486	280681	318999	317981	315270	307057
	183.113	492905	194941	205137	484974	517253	525178	568420	495083	492143	235548	221287	258204	274508	257295	273584	243798	212900	220009
	183.113	109924	117670	122209	158083	158982	156463	156648	151808	159204	144473	143034	156788	157942	170357	158803	147894	181802	143661
	183.113	315008	304849	258270	106282	137829	143249	379833	304439	395559	90132.7	110369	670579	713519	122266	522528	601157	144872	144079
	183.138	328003	271933	397971	193096	200635	185712	432769	296751	446113	290200	423088	392756	431475	396304	458049	463840	342894	520114
	183.138	1.99915e+06	2.12875e+06	2.19535e+06	994950	1.75758e+06	2.02837e+06	1.66898e+06	1.65722e+06	1.64359e+06	2.00326e+06	1.88315e+06	2.17109e+06	1.7596e+06	1.72348e+06	1.85166e+06	1.61694e+06	1.69202e+06	1.77615e+06
	183.138	467828	486039	495123	518128	495732	280765	596076	518187	497583	547387	437667	457084	401061	390988	418949	434985	459626	406993
	183.149	312265	277460	255942	293929	299770	309121	278883	238406	246639	178999	185962	231091	194225	179726	210287	180655	155637	154118
	183.149	249402	406546	249076	285296	318004	292673	678290	563599	587940	92098.3	108458	93675.1	81646	80682.3	85784.7	91186.7	117259	100329
	184.093	194677	193773	250473	256257	227549	265675	234465	258483	233979	234933	250350	188325	252511	223870	232837	255728	250527	240839
	184.097	215504	197059	213111	227783	218008	239239	218926	235578	205286	81836.6	76682.5	79363.4	89242.4	87870.2	90960.2	100344	91693.4	74834.5
	184.133	395527	416275	449839	250640	399813	486795	402917	683921	463683	713457	518782	676643	751339	477714	592215	582695	659775	411315
	184.133	718762	722574	813562	454100	589083	859825	597311	616918	676085	679529	618335	886898	591925	574492	621904	559616	579315	577638
	184.133	468284	458219	442011	330913	313013	341729	624347	531891	560652	542931	542166	621947	211886	214636	225177	255045	258913	229413
	184.133	301379	282948	292965	223908	257434	244991	249817	350707	316578	273386	299199	380226	303949	270030	282680	248369	246768	268093
	184.144	140508	121328	144938	154020	123541	169494	147404	153712	145631	92982.2	292435	174936	303184	129338	164223	113098	292657	71655.9
	184.169	3.4117e+06	3.2428e+06	3.34102e+06	3.18933e+06	3.56755e+06	3.23965e+06	3.27234e+06	3.07171e+06	3.28313e+06	4.7209e+06	4.52965e+06	4.56668e+06	4.39253e+06	4.32174e+06	4.34764e+06	3.87641e+06	4.09568e+06	4.10731e+06
	184.17	1.01384e+07	1.11985e+07	1.06362e+07	9.09934e+06	1.09561e+07	1.08198e+07	9.92763e+06	1.23887e+07	1.00642e+07	1.56053e+07	1.48146e+07	1.4959e+07	1.64241e+07	1.72917e+07	1.64463e+07	2.01987e+07	2.03014e+07	1.88689e+07
	184.17	1.27963e+07	1.21348e+07	1.23217e+07	1.09394e+07	1.09534e+07	1.2904e+07	1.05229e+07	1.86075e+07	1.25451e+07	1.46948e+07	1.59938e+07	1.57845e+07	1.66809e+07	1.69195e+07	1.63877e+07	1.85874e+07	1.81485e+07	1.64971e+07
	184.206	3.71469e+06	1.49409e+06	2.52638e+06	1.40083e+06	1.26265e+06	1.42063e+06	1.426e+06	1.74877e+06	1.4983e+06	3.61913e+06	1.3006e+06	1.42913e+06	3.0521e+06	1.48766e+06	1.38063e+06	1.38027e+06	1.84664e+06	2.11602e+06
	185.081	1.10256e+06	1.42465e+06	1.04827e+06	1.08733e+06	1.35105e+06	1.18803e+06	1.04217e+06	1.06374e+06	1.28735e+06	951960	1.35823e+06	1.15864e+06	1.28057e+06	1.20248e+06	2.76438e+06	799299	1.09285e+06	1.38005e+06
	185.081	1.40036e+07	1.43488e+07	1.52622e+07	1.4842e+07	1.50327e+07	1.57245e+07	1.58454e+07	1.60811e+07	1.5681e+07	1.71411e+07	1.81273e+07	1.8061e+07	1.9032e+07	1.87185e+07	1.80471e+07	1.71622e+07	1.81288e+07	1.72287e+07
	185.081	1.06756e+07	1.08742e+07	1.04501e+07	1.00868e+07	1.06091e+07	9.83161e+06	1.03351e+07	1.01799e+07	1.04293e+07	1.12569e+07	1.12692e+07	1.14626e+07	9.96625e+06	1.04198e+07	1.07244e+07	1.01809e+07	1.0709e+07	1.02967e+07
	185.081	750360	660163	1.07488e+06	782390	594152	1.28347e+06	401359	989228	790156	1.85261e+06	794426	740739	891977	760961	926164	716182	863752	807067
	185.081	813302	1.26192e+06	400826	858886	450466	1.48672e+06	450287	976635	1166925	1.12036e+06	512305	880608	808562	909882	909991	870227	878021	909212
	185.081	384129	520003	537833	452060	675981	326779	881492	410059	287336	423228	447206	417396	371532	378284	394387	446112	441600	336228
	185.081	297479	835979	779967	316549	279730	343605	519138	415591	529135	402399	947293	429995	421051	367836	333916	368228	475633	417271
	185.081	1.00668e+06	279716	1.30505e+06	1.02789e+06	603683	967941	603063	1.05399e+06	964285	708788	1.00673e+06	787002	814621	743150	894737	1.19977e+06	1.65306e+06	879591
	185.083	5.74937e+07	5.56738e+07	5.57154e+07	1.04847e+08	1.00406e+08	1.03773e+08	1.08559e+08	1.0857e+08	1.11423e+08	6.3612e+07	6.34638e+07	6.63723e+07	7.47102e+07	7.25175e+07	7.30534e+07	7.17031e+07	7.40917e+07	7.20217e+07
	185.083	7.5917e+07	7.45545e+07	7.47913e+07	8.18974e+07	8.59561e+07	8.22758e+07	9.81838e+07	9.99629e+07	9.76796e+07	8.27023e+07	8.01457e+07	8.45229e+07	9.6337e+07	9.28586e+07	9.29461e+07	9.261e+07	9.59757e+07	9.05596e+07
	185.092	1.45154e+08	1.43304e+08	1.43011e+08	2.07105e+08	205514635	2.0448e+08	2.26224e+08	228924675	2.30116e+08	9.93144e+07	9.53404e+07	1.62521e+08	1.15e+08	1.81395e+08	1.82431e+08	1.10134e+08	1.15168e+08	1.08925e+08
	185.096	644221	617274	592955	702169	848489	770720	566217	840856	610621	745609	553272	814455	520424	471183	557387	555052	578811	549555
	185.103	1.08944e+06	1.04394e+06	1.09793e+06	163194	370788	434988	484246	452978	513735	394513	309369	314245	116873	123719	101908	121221	110436	120324
	185.117	732876	730322	623626	665502	695217	748122	690473	816276	801933	978526	1.07055e+06	1.10319e+06	903775	885933	804385	852593	823418	956401
	185.128	1.13225e+06	1.06699e+06	1.10108e+06	1.57704e+06	1.52811e+06	1.50808e+06	1.96133e+06	1.94369e+06	2.01482e+06	618815	616720	680497	1.30624e+06	1.23468e+06	715067	1.19675e+06	1264918	1.21282e+06
	185.128	1.15648e+06	1.06523e+06	1.11858e+06	297405	275654	275722	196476	466927	484296	394513	296171	314245	347552	369114	354766	325486	349984	349088
	185.154	659946	553939	535328	652764	448835	468941	635166	487379	545324	479395	516574	532091	634831	606149	572293	498249	436071	429697
	185.165	111024	89384.3	110317	406137	243472	165098	272882	283484	498656	79847.4	49441.9	88558.9	43762.1	74518.9	53014.3	29615.4	83346.7	74039
	185.165	158517	164361	141926	173568	165909	195854	203806	209754	207038	185062	172168	183731	187157	123258	169016	148692	150901	148072
	185.165	133018	145217	154818	239458	155147	258891	167796	153522	157904	143143	144497	153109	150690	161832	144426	155974	145770	122049
	186.076	404738	388903	351968	419220	514688	447390	498542	442587	404037	107536	116217	85552.3	109256	104435	111695	212832	151561	232308
	186.076	363974	230504	286880	667654	712952	706499	419016	486727	767394	421320	715796	639854	896451	847326	439837	718119	736890	498824
	186.087	380212	433264	406070	478095	439187	486522	333743	337810	357493	541242	398809	224593	250694	280635	249378	235435	256233	231063
	186.087	1.61329e+06	1.61634e+06	1.48303e+06	2.12803e+06	1.91052e+06	1.88163e+06	478805	475897	390266	1.75686e+06	1.89506e+06	222550	242837	243492	265264	230963	195532	232507
	186.089	824990	504742	837639	1.20301e+06	1.17513e+06	1.18668e+06	1.30324e+06	951188	1.35278e+06	557227	587772	468155	1.16388e+06	802506	672818	1.05793e+06	1.12626e+06	644278
	186.095	1.25288e+07	1.23264e+07	7.65509e+06	1.09221e+07	1.80589e+07	1.77162e+07	1.97617e+07	1.99367e+07	1.99577e+07	8.51683e+06	8.18629e+06	8.9643e+06	9.9358e+06	15603377	1.59215e+07	9.59748e+06	1.00876e+07	9.39389e+06
	186.112	111524	112806	86430	154904	154086	157497	127193	147822	138977	220755	166589	391812	100659	110073	118749	84106.1	83350.4	55083.7
	186.124	106936	172556	99316.5	5.82745e+06	519503	142933	230833	187150	206108	4.44567e+06	4.6748e+06	4.56888e+06	5.23424e+06	302353	5.41264e+06	5.30813e+06	377299	374255
	186.124	1.76472e+06	1.77475e+06	1.45394e+06	2.52161e+06	2.02443e+06	1.99512e+06	2.07258e+06	1.89633e+06	2.35343e+06	2.13041e+06	2.13031e+06	2.07007e+06	2.15258e+06	1.6499e+06	1.66966e+06	2.13703e+06	2.6599e+06	2.36695e+06
	186.149	3.23091e+06	1.43592e+06	1.72927e+06	775743	1.5056e+06	1.63873e+06	1.15528e+06	1.12679e+06	1.04549e+06	1.9705e+06	2.05096e+06	4.49359e+06	2.38932e+06	1.93456e+06	2.20821e+06	1.80081e+06	1.96654e+06	2.03711e+06
	186.149	1.34354e+06	1.00675e+06	943458	960345	904355	1.29022e+06	911851	893516	1.02541e+06	1.50891e+06	1.39409e+06	1.21962e+06	874287	946093	1.00531e+06	1.28939e+06	1.24817e+06	1.28003e+06
	186.149	2.17268e+06	2.29505e+06	2.39436e+06	1.09557e+06	1.96237e+06	2.11455e+06	1.76131e+06	1.96952e+06	1.95185e+06	1.6515e+06	1.70367e+06	1.91898e+06	1.51127e+06	1.53441e+06	1.43833e+06	1.5496e+06	1.51198e+06	1.55157e+06
	186.149	1.9723e+07	2.15404e+07	2.3197e+07	9.17523e+06	1.85311e+07	2.44116e+07	1.90553e+07	2.35019e+07	1.97113e+07	3.06994e+07	3.3917e+07	2.82326e+07	3.40664e+07	3.34887e+07	3.44666e+07	3.76168e+07	3.65083e+07	3.34438e+07
	186.149	1.01973e+06	1.04417e+06	1.10081e+06	486239	819600	939016	1.02985e+06	1.13962e+06	1.1413e+06	1.16612e+06	1.22139e+06	1.33536e+06	1.35865e+06	1.37726e+06	1.3375e+06	1.22173e+06	1.37624e+06	1.34725e+06
	186.149	1.62661e+06	1.5387e+06	1.57408e+06	960373	1.02698e+06	1.03767e+06	2.27089e+06	2.40332e+06	2.41884e+06	2.69181e+06	2.88207e+06	2.94823e+06	1.56604e+06	1.39349e+06	1.41133e+06	1.32009e+06	1.20286e+06	1.15287e+06
	186.185	1.40492e+06	1.33307e+06	1.35296e+06	1.34782e+06	1.33899e+06	1.34e+06	1.28678e+06	1.33038e+06	1.2823e+06	1.9489e+06	2.067e+06	2.10766e+06	1.78113e+06	1.82942e+06	1.87788e+06	1.73543e+06	1.68242e+06	1.74103e+06
	186.222	2.89594e+06	2.81932e+06	3.79507e+06	2.81914e+06	2.09755e+06	2.94839e+06	2.51441e+06	5.34391e+06	2.7892e+06	1.51951e+06	9.20005e+06	2.76343e+06	7.1278e+06	2.80328e+06	2.41974e+06	6.93751e+06	2.79635e+06	2.92264e+06
	186.222	6.10091e+06	4.24023e+06	3.49508e+06	2.39067e+06	2.28117e+06	2.23094e+06	2.87719e+06	4.98539e+06	2.42663e+06	3.258e+06	2.07721e+06	5.38934e+06	3.80187e+06	3.24096e+06	2.53076e+06	2.0184e+06	1.88937e+06	3.20564e+06
	186.222	5.21597e+06	1.83919e+06	4.5242e+06	2.29036e+06	2.40247e+06	2.42865e+06	2.34434e+06	2.39192e+06	2.89703e+06	2.91667e+06	2.49507e+06	2.65249e+06	1.94099e+06	2.39725e+06	1.88844e+06	6.80177e+06	2.98983e+06	5.50057e+06
	186.222	5.59792e+07	5.59332e+07	5.67374e+07	5.50137e+07	5.55668e+07	5.48535e+07	58276041	6.27619e+07	6.51953e+07	5.80399e+07	5.97494e+07	6.05547e+07	5.87792e+07	5.9429e+07	5.88442e+07	5.8347e+07	5.90939e+07	5.78294e+07
	186.222	3.44496e+06	1.84588e+06	2.67191e+06	1.58307e+07	1.59662e+07	1.84646e+06	3.34539e+06	3.31103e+06	3.19018e+06	2.7234e+06	1.58623e+07	1.60886e+07	3.25251e+06	4.58261e+06	1.67749e+06	3.51335e+06	3.56624e+06	3.59748e+06
	186.222	2.76104e+06	3.05582e+06	2.66304e+06	2.63835e+06	2.71946e+06	2.70682e+06	2.43267e+06	4.72896e+06	2.94182e+06	2.72646e+06	2.76491e+06	2.76126e+06	2.44468e+06	2.89639e+06	2.35716e+06	2.74142e+06	2.31192e+06	2.75827e+06
	186.98	158759	91726.8	110705	153761	105005	112595	153440	76187.9	107671	125559	85273.9	98068.8	133811	104605	134512	146300	134213	130381
	187.071	411845	706477	351811	1.12343e+06	366241	605705	630022	588690	1.28379e+06	531415	495154	685263	647541	559565	492348	519328	980811	540858
	187.071	1.29568e+06	1.30243e+06	1.23948e+06	1.95764e+06	1.82955e+06	1.7726e+06	2.20568e+06	2.08196e+06	2.25772e+06	672292	940008	1.0184e+06	1.19215e+06	1.06626e+06	1.13513e+06	1.09716e+06	1.20031e+06	1.14195e+06
	187.108	682577	722109	778507	1.37688e+06	1.36173e+06	1.48901e+06	1.29218e+06	1.22964e+06	1.17737e+06	981150	954280	1.03801e+06	1.28788e+06	1.29597e+06	1.35927e+06	1.30027e+06	1.18801e+06	1.13549e+06
	187.108	46979180	4.74285e+07	4.01962e+07	6.59214e+07	6.19828e+07	6.21641e+07	5.95466e+07	5.89655e+07	6.5377e+07	2.24637e+07	2.21001e+07	2.24294e+07	2.60784e+07	2.4318e+07	2.52296e+07	2.57754e+07	2.66416e+07	2.57083e+07
	187.126	9.60492e+06	9.62949e+06	9.19895e+06	9.71013e+06	9.46962e+06	9.4006e+06	9.30134e+06	1.12275e+07	1.10512e+07	1.19161e+07	1.1751e+07	1.16878e+07	1.10817e+07	9.22624e+06	9.31257e+06	1.1659e+07	1.1803e+07	1.18175e+07
	187.133	516041	625248	539273	1.50616e+06	464230	621677	367543	357825	1.48998e+06	559675	1.57109e+06	1.381e+06	1.48238e+06	1.44132e+06	374252	1.47268e+06	392542	1.43596e+06
	187.133	6.90287e+06	7.05825e+06	2.64035e+06	942984	6.59634e+06	8.84465e+06	6.16216e+06	6.53072e+06	5.91348e+06	9.25586e+06	2.89218e+06	8.69541e+06	8.75477e+06	9.42229e+06	9.91019e+06	9.68114e+06	9.8033e+06	9.99859e+06
	187.133	852749	862722	770954	433777	1.08605e+06	1.10263e+06	1.0256e+06	1.11568e+06	984190	1.16607e+06	1.15542e+06	1.33985e+06	1.09264e+06	1.06017e+06	1.11352e+06	1.07407e+06	1.08995e+06	1.05783e+06
	187.133	3.2318e+06	3.24008e+06	3.79649e+06	1.38105e+06	2.86083e+06	2.86859e+06	3.39099e+06	3.22479e+06	3.53584e+06	3.55493e+06	3.35467e+06	3.92228e+06	3.9905e+06	4.0018e+06	3.87593e+06	3.66969e+06	3.87861e+06	3.86801e+06
	187.133	3.94901e+07	4.41903e+07	4.79915e+07	1.81651e+07	4.03375e+07	4.20397e+07	3.11044e+07	4.25685e+07	3.45744e+07	5.8747e+07	6.02526e+07	5.76908e+07	5.84689e+07	5.72107e+07	5.95802e+07	6.40516e+07	6.12052e+07	5.47485e+07
	187.144	1.17531e+06	298994	925496	909311	885953	944990	865253	812267	389676	937392	419812	450516	88338.8	98543	94626.1	144298	891860	148912
	187.148	1.68293e+06	1.70794e+06	1.64479e+06	1.74486e+06	559994	597443	646499	854407	735686	1.07853e+06	1.99416e+06	1.76562e+06	742649	1.55231e+06	1.5648e+06	1.64696e+06	689057	707532
	187.148	3.47126e+06	3.28804e+06	3.24431e+06	3.47228e+06	3.57823e+06	3.4606e+06	3.19237e+06	3.18727e+06	3.3255e+06	3.54173e+06	3.43829e+06	3.60911e+06	3.3958e+06	3.49695e+06	3.78294e+06	3.16914e+06	3.72855e+06	3.28181e+06
	187.152	2.00223e+06	2.05109e+06	2.12337e+06	766251	1.77404e+06	1.99444e+06	1.40104e+06	1.84861e+06	1.52832e+06	2.23532e+06	3.16145e+06	2.68384e+06	2.92645e+06	2.93416e+06	2.43114e+06	2.97798e+06	2.61784e+06	2.21543e+06
	187.225	7.07126e+06	7.11258e+06	7.20718e+06	6.96548e+06	7.03443e+06	7.07227e+06	7.06412e+06	7.79989e+06	8.23317e+06	7.38865e+06	7.59357e+06	7.62896e+06	7.37473e+06	7.63341e+06	7.57431e+06	7.45036e+06	7.62516e+06	7.20627e+06
	188.071	4.75449e+06	4.59355e+06	4.82643e+06	6.11694e+06	6.06733e+06	5.90963e+06	8.2284e+06	8.63992e+06	8.33382e+06	2.71082e+06	2.58594e+06	2.7442e+06	3.29815e+06	3.14434e+06	3.12967e+06	3.13219e+06	3.13805e+06	3.04334e+06
	188.074	242043	263939	273148	359542	356775	354148	398591	350245	345566	129374	141278	167760	146267	176147	29104.8	166194	169807	150058
	188.111	3.87708e+06	3.88452e+06	3.16179e+06	5.51409e+06	5.0999e+06	5.08584e+06	4.7824e+06	4.72222e+06	5.23773e+06	1.8012e+06	1.7011e+06	1.76178e+06	2.05467e+06	1.93344e+06	1.96286e+06	2.12466e+06	2.09344e+06	2.02557e+06
	188.128	1.46147e+06	1.39008e+06	1.38939e+06	494488	1.35382e+06	1.46088e+06	1.10403e+06	1.05094e+06	1.15518e+06	2.07062e+06	2.09503e+06	1.87123e+06	1.76808e+06	1.71559e+06	1.89459e+06	1.9701e+06	2.137e+06	2.08327e+06
	188.128	1.79927e+07	1.76117e+07	2.01299e+07	7.91592e+06	1.63183e+07	1.88255e+07	1.3951e+07	1.87981e+07	1.48357e+07	2.47256e+07	2.69305e+07	2.54403e+07	2.59602e+07	2.49426e+07	2.45025e+07	2.95783e+07	2.86132e+07	2.47833e+07
	188.13	787479	793668	815953	846774	824045	818263	978128	1.01977e+06	772407	1.03024e+06	1.08184e+06	838650	824458	795079	862003	1.0361e+06	1.05656e+06	847334
	188.136	2.02489e+06	2.16725e+06	2.4076e+06	954383	1.07006e+07	1.06382e+07	1.47935e+06	2.19743e+06	2.18941e+06	2.90898e+06	3.07871e+06	2.80306e+06	4.403e+06	2.82616e+06	2.82653e+06	3.14737e+06	3.33226e+06	2.79768e+06
	188.176	2.09857e+07	2.22201e+07	2.14436e+07	2.13056e+07	2.28369e+07	2.072e+07	3.0018e+07	3.05382e+07	3.10579e+07	7.70546e+06	6.88369e+06	5.61724e+06	1.84849e+07	1.71984e+07	1.66387e+07	6.50883e+06	7.62011e+06	7.12562e+06
	188.188	1.03206e+06	1.15249e+06	1.2681e+06	585567	1.03803e+06	1.11214e+06	739759	1.09375e+06	1.17058e+06	1.3455e+06	1.73899e+06	1.51029e+06	947024	1.42814e+06	1.25015e+06	1.53639e+06	1.3923e+06	1.36623e+06
	189.037	572581	823801	870244	714674	747037	626081	519623	431975	301225	136569	142872	157175	351097	338226	279382	310266	245461	242628
	189.073	1.69869e+06	1.60239e+06	1.38423e+06	2.52385e+06	2.46848e+06	2.34908e+06	2.58312e+06	2.61148e+06	3.02816e+06	2.16099e+06	2.25077e+06	1.66016e+06	2.81156e+06	2.87169e+06	2.41284e+06	2.52941e+06	2.55254e+06	2.94838e+06
	189.087	1.71681e+06	1.8376e+06	1.44974e+06	2.7742e+06	2.53373e+06	2.41574e+06	2.64257e+06	2.89314e+06	3.3512e+06	1.89004e+06	1.72085e+06	1.78306e+06	2.04271e+06	1.91915e+06	1.98384e+06	1.87365e+06	2.22261e+06	1.99973e+06
	189.087	1.14802e+06	1.073e+06	1.80727e+06	2.62545e+06	2.651e+06	2.04937e+06	3.02296e+06	2.91916e+06	3.12439e+06	1.84196e+06	1.87417e+06	2.08887e+06	2.44481e+06	2.43347e+06	2.41904e+06	2.39994e+06	2.33205e+06	2.44045e+06
	189.112	277571	228677	209226	185206	306894	224036	277382	406317	260258	463641	189456	271956	421902	396102	381464	391941	308820	336403
	189.112	678611	703704	583735	676871	610575	678451	992407	685402	768051	690839	593173	877881	740783	869012	799020	718597	777348	875622
	189.122	422754	410869	359142	451385	436441	449574	385833	569848	384418	603619	606679	548357	394041	445291	383430	413925	434387	424221
	189.123	1.85861e+06	1.69783e+06	1.59881e+06	2.45774e+06	3.26987e+06	2.3869e+06	4.18772e+06	4.14689e+06	3.76255e+06	3.07679e+06	2.99115e+06	3.3589e+06	5.11364e+06	3.77765e+06	4.96771e+06	4.99289e+06	4.10202e+06	3.56763e+06
	189.123	340478	371883	366065	393505	404759	425521	979181	999395	978311	496294	468640	608548	723467	694430	736748	667155	622704	609506
	189.123	364332	387935	341991	321356	360839	354842	2.58312e+06	2.61148e+06	3.02816e+06	2.16099e+06	2.03227e+06	1.95999e+06	2.88036e+06	2.70847e+06	2.51811e+06	2.56492e+06	2.76957e+06	2.63861e+06
	189.123	704437	749718	968421	1.16569e+06	453372	1.2281e+06	1.60938e+06	1.61142e+06	1.61891e+06	910188	1.44343e+06	917928	2.4608e+06	1.96372e+06	1.12828e+06	1.8284e+06	1.13146e+06	1.06042e+06
	189.123	742356	713018	700156	918340	966844	940142	1.49258e+06	1.36084e+06	1.4848e+06	767245	848185	855743	953871	948733	956757	923705	992439	1.18441e+06
	189.179	1.80141e+06	1.96441e+06	1.99319e+06	1.80364e+06	1.9844e+06	1.9167e+06	2.63843e+06	2.80379e+06	2.76043e+06	873366	880335	696855	1.67201e+06	1.53332e+06	1.46032e+06	943906	1.06291e+06	581086
	190.012	377528	204936	309711	205307	156485	207608	524166	380970	413713	23945.5	18393.8	26913.5	17588.1	13486.9	25387.7	24909.3	11921	19393.4
	190.127	100801	89012.5	107085	146766	159381	164706	154724	90891.2	84874.3	243095	218597	234687	300414	310133	301208	283151	322020	291775
	190.144	113454	125131	92695.9	99842.7	118593	119015	156324	112397	127641	133075	121558	175482	156932	94519.2	132455	140203	117740	141924
	190.964	282521	278550	3.61623e+06	223976	238015	259541	261671	2.67014e+06	2.67162e+06	189725	199444	355285	206821	265103	8.51568e+06	1.17346e+07	120976	166182
	191.048	3.13052e+06	3.19672e+06	4.34788e+06	6.18896e+06	6.14968e+06	4.45984e+06	3.54158e+06	3.4596e+06	3.47265e+06	6.03831e+06	5.85125e+06	7.1124e+06	7.40242e+06	1.00347e+07	7.12285e+06	9.78212e+06	9.90808e+06	1.31362e+07
	191.085	1.67216e+07	1.58904e+07	1.59732e+07	1.67339e+07	1.62015e+07	1.67857e+07	3.77247e+07	3.61339e+07	3.55398e+07	1.15354e+06	1.12955e+06	1.14566e+06	1.39351e+06	1.411e+06	1.32772e+06	1.10212e+06	1.09542e+06	1.11218e+06
	191.091	39483	38959.9	26086.6	50524.3	53661.1	48808.6	28232.5	76151.7	44322.7	116377	18742.5	37603.5	40851.3	74044.7	40610.5	40790.3	16166.8	22622
	191.179	973125	1.00516e+06	1.07319e+06	1.04825e+06	1.13824e+06	600707	982540	1.1489e+06	974376	1.16323e+06	1.23027e+06	1.54703e+06	1.00935e+06	1.08106e+06	1.05354e+06	1.10226e+06	965525	1.12039e+06
	191.179	2.83332e+06	3.26033e+06	2.7576e+06	2.10913e+06	2.52272e+06	2.71213e+06	2.44003e+06	2.46053e+06	2.4621e+06	7.06087e+06	7.02257e+06	6.55928e+06	5.53073e+06	5.53561e+06	5.94273e+06	5.72382e+06	5.70276e+06	5.20131e+06
	191.179	4.24342e+06	4.07903e+06	3.54124e+06	4.32975e+06	4.01095e+06	5.67066e+06	3.89221e+06	5.41133e+06	3.67184e+06	5.78827e+06	5.3025e+06	5.03022e+06	5.39371e+06	5.32191e+06	5.227e+06	7.14072e+06	5.6465e+06	5.14952e+06
	192.052	186872	230976	144044	209814	252860	250688	146812	145818	120547	371482	308073	415927	487512	328298	473137	658580	580345	616026
	192.102	334061	336241	334204	313017	343148	336484	357504	341142	349749	360763	353389	398594	343588	341442	293851	355900	359304	353735
	192.138	640649	650908	585639	651104	629232	625080	651417	645247	655936	1.31768e+06	1.1481e+06	1.4033e+06	583690	620220	694548	898109	889148	897740
	192.138	310587	263899	260704	203649	266556	300642	287942	253828	294465	442789	484667	360157	359202	339357	517308	381974	479632	491788
	192.175	260349	250227	291031	250793	314240	285374	286130	262994	224537	265067	280079	342643	324532	258504	319200	296889	279636	261995
	192.979	453670	395029	435893	377096	420108	398241	553067	521585	568718	2.28096e+06	2.22181e+06	2.15522e+06	2.99475e+06	2.7327e+06	2.7956e+06	2.76494e+06	2.8796e+06	3.03392e+06
	193.034	74545.6	80481.2	97783.3	98128.4	112796	135916	80238.4	72045.6	60779.6	154027	139107	160225	184025	172683	174966	269463	255656	210557
	193.044	135773	131472	108945	137418	186964	163734	91066.2	80570	83388.6	252218	273812	283707	304138	225332	320899	430075	418907	435045
	193.049	137614	147312	121996	131256	129686	111041	125767	107980	107908	125014	127869	122954	129593	116783	111142	125415	125467	109298
	193.05	144274	137959	73412.3	156488	146490	147235	151598	132151	121632	121334	116072	338898	119183	137066	111369	129519	132552	126613
	193.058	101846	134012	162171	97664.7	113884	105260	115270	119697	103519	146840	145639	137555	134186	137234	122876	158085	142164	138555
	193.122	509802	488168	383473	734485	564082	344388	395825	290176	402022	398742	3.42344e+06	828119	515718	483622	460342	402482	381196	348822
	193.122	421908	301483	494199	449376	860480	464514	381072	440847	487651	429668	4.0418e+06	785054	563295	424451	439312	377501	378389	360311
	193.159	1.94757e+06	2.65036e+06	1.94003e+06	2.70274e+06	2.04034e+06	1.89492e+06	1.81003e+06	1.63834e+06	1.99952e+06	2.0038e+06	1.94763e+06	2.88237e+06	2.01143e+06	1.75543e+06	1.78553e+06	1.83342e+06	1.82983e+06	1.74877e+06
	193.159	497458	398346	467394	394186	482835	355647	418258	534317	435732	595056	550288	635532	495521	477947	521539	516349	497043	523056
	193.159	4.09951e+06	3.92392e+06	3.98308e+06	3.7445e+06	3.8052e+06	4.03557e+06	3.93267e+06	4.04395e+06	4.03404e+06	4.30504e+06	4.11955e+06	4.47707e+06	4.70328e+06	4.17167e+06	4.23782e+06	4.04763e+06	4.17706e+06	4.15955e+06
	193.159	1.84324e+06	2.39896e+06	2.4243e+06	1.56198e+06	1.84361e+06	2.24905e+06	1.86608e+06	1.95155e+06	1.97112e+06	2.96218e+06	2.80197e+06	2.72073e+06	3.07814e+06	2.85971e+06	2.7358e+06	3.36293e+06	3.59956e+06	3.16329e+06
	194.115	5.08926e+06	1.47109e+07	6.61673e+06	2.4552e+06	5.2862e+06	5.65818e+06	4.84193e+06	4.73901e+06	4.92132e+06	2.07102e+07	9.62853e+06	7.88056e+06	1.88362e+07	8.38506e+06	8.41014e+06	8.96746e+06	1.11626e+07	7.03478e+06
	194.117	2.84405e+07	3.02529e+07	2.66642e+07	2.48741e+07	2.64277e+07	3.12337e+07	2.61757e+07	2.45253e+07	27423813	3.83848e+07	2.62343e+07	3.10349e+07	2.66133e+07	2.31866e+07	2.63615e+07	3.20144e+07	4.55362e+07	3.0547e+07
	194.118	1.02031e+07	1.0596e+07	1.78441e+07	1.08669e+07	1.78043e+07	1.78227e+07	1.74908e+07	1.71024e+07	1.02586e+07	1.06037e+07	1.07424e+07	1.02154e+07	1.02501e+07	1.83862e+07	1.87056e+07	1.84746e+07	1.07077e+07	1.06434e+07
	194.118	1.47014e+07	1.49102e+07	1.70096e+07	1.39801e+07	1.55201e+07	1.6969e+07	1.5942e+07	1.41757e+07	5.70107e+06	1.5176e+07	1.55845e+07	1.65678e+07	6.16676e+06	1.64667e+07	1.65219e+07	1.61282e+07	1.59288e+07	3.80787e+06
	194.118	1.5342e+07	1.53637e+07	1.55802e+07	1.53894e+07	9.03804e+06	1.51558e+07	1.49242e+07	1.8529e+07	1.52333e+07	1.56897e+07	1.44865e+07	1.57632e+07	1.56761e+07	1.43933e+07	2.03932e+07	1.6962e+07	2.09369e+07	1.5425e+07
	194.118	6.26995e+06	8.55936e+06	7.41548e+06	7.1675e+06	6.98401e+06	6.78274e+06	6.72049e+06	6.8944e+06	6.72852e+06	7.48066e+06	7.52175e+06	7.43184e+06	7.45414e+06	7.44431e+06	1.21743e+07	7.62225e+06	7.42471e+06	7.27844e+06
	194.118	5.13581e+06	1.20168e+07	1.24861e+07	8.10211e+06	1.20684e+07	1.24322e+07	7.67845e+06	1.21121e+07	9.7378e+06	6.66823e+06	5.05807e+06	1.18898e+07	7.11332e+06	8.8696e+06	1.55379e+07	1.2205e+07	9.18632e+06	1.41647e+07
	194.118	6.5902e+06	6.39323e+06	5.43865e+06	6.70017e+06	5.80997e+06	6.14727e+06	5.95089e+06	7.78683e+06	6.1017e+06	6.9084e+06	7.87599e+06	8.07221e+06	5.67836e+06	5.6328e+06	8.32402e+06	1.49218e+07	7.89589e+06	5.50196e+06
	194.118	1.00406e+07	9.832e+06	1.01177e+07	1.09108e+07	5.9957e+06	7.47169e+06	9.09071e+06	9.3077e+06	9.3719e+06	3.40016e+07	3.64306e+07	7.86896e+06	1.02974e+07	1.01166e+07	9.93658e+06	1.0129e+07	2.68307e+07	3.91835e+06
	194.118	9.06523e+06	1.4935e+07	9.06717e+06	6.29405e+06	7.66027e+06	5.13059e+06	7.49693e+06	1.06907e+07	6.39816e+06	6.83427e+06	9.3755e+06	8.17913e+06	1.63538e+07	6.85134e+06	1.80022e+07	6.78736e+06	1.65183e+07	5.36852e+06
	194.118	1.23625e+07	1.27189e+07	1.12293e+07	1.07374e+07	1.08352e+07	1.30249e+07	1.10025e+07	6.49831e+06	1.08331e+07	1.15082e+07	1.00467e+07	1.32134e+07	1.02122e+07	2.52246e+06	9.49674e+06	9.98576e+06	1.0829e+07	6.91428e+06
	194.154	490998	580610	555670	318755	434747	472109	482746	657167	484665	935283	964791	899667	1.02626e+06	1.03798e+06	854056	1.3079e+06	1.24119e+06	972706
	194.154	192540	192999	185530	199216	196628	195842	205123	190501	179724	211611	217649	242183	186479	186651	182462	177550	199381	190132
	194.162	493732	455135	508610	490172	459233	444946	480439	440525	476489	529854	522250	571767	434901	502811	516527	523152	515481	470721
	195.05	2.71665e+06	2.8579e+06	2.62248e+06	2.61179e+06	2.56522e+06	2.65172e+06	2.84975e+06	2.62172e+06	2.49087e+06	2.60922e+06	2.67475e+06	3.07167e+06	2.69097e+06	2.47854e+06	2.62188e+06	2.81455e+06	2.74656e+06	2.6714e+06
	195.065	279187	327107	425129	429455	420800	439234	1.60883e+06	1.66459e+06	1.50454e+06	361191	317411	341820	400915	274950	288005	308876	305522	326019
	195.065	816517	768940	830688	622990	604779	591703	1.02978e+06	1.40586e+06	1.37752e+06	545891	480041	607450	301641	487581	318437	317191	303989	286372
	195.076	676436	641050	839834	1.21238e+06	1.28339e+06	1.33124e+06	1.53775e+06	1.39791e+06	1.43323e+06	956027	899201	950956	862342	888104	846975	767674	1.06708e+06	1.08387e+06
	195.087	1.69858e+06	2.49903e+06	2.18923e+06	1.93246e+06	1.86822e+06	1.85118e+06	1.88926e+06	1.9945e+06	2.10571e+06	1.61328e+06	2.48694e+06	3.97545e+06	1.73066e+06	1.70672e+06	1.78011e+06	1.74668e+06	1.77887e+06	1.78143e+06
	195.087	3.34414e+06	2.28366e+06	2.22941e+06	2.22972e+06	2.22685e+06	6.04011e+06	4.60846e+06	6.01735e+06	4.26263e+06	2.20852e+06	1.92546e+06	2.23364e+06	3.42771e+06	2.11474e+06	2.21481e+06	1.90079e+06	2.23962e+06	2.18687e+06
	195.087	4.48747e+06	1.82154e+06	4.71486e+06	3.55114e+06	2.26754e+06	1.9027e+06	1.83246e+06	1.56207e+06	1.79414e+06	3.76048e+06	2.05633e+06	2.30781e+06	1.94981e+06	1.81326e+06	5.3938e+06	1.61622e+06	4.8329e+06	1.89583e+06
	195.088	8.51228e+08	8.24034e+08	8.60376e+08	8.53252e+08	8.52256e+08	8.54868e+08	8.18955e+08	8.23258e+08	8.45284e+08	9.77507e+08	866403170	9.58431e+08	9.65605e+08	8.86539e+08	9.85297e+08	9.4274e+08	9.12095e+08	9.23426e+08
	195.088	2.58374e+06	3.4809e+06	1.35054e+06	2.59846e+06	1.03705e+06	1.26503e+06	2.08198e+06	1.84309e+06	1.87658e+06	2.49169e+06	3.23442e+06	2.90456e+06	1.41021e+06	1.9509e+06	1.84545e+06	1.6724e+06	1.76205e+06	1.24753e+06
	195.088	1.44927e+06	2.0021e+06	1.08567e+06	1.75026e+06	2.40176e+06	483373	1.05292e+06	1.3352e+06	1399092	1.47629e+06	1.93646e+06	80942.4	1.32515e+06	2.63171e+06	1.35503e+06	1.46796e+06	1.40134e+06	1.27621e+06
	195.088	2.11718e+06	1.27169e+06	4.1479e+06	2.14022e+06	2.10894e+06	2.86145e+06	2.10283e+06	2.09063e+06	2.01687e+06	2.20858e+06	501765	2.91102e+06	1.538e+06	1.13557e+06	1.89778e+06	1.29384e+06	2.02826e+06	2.02038e+06
	195.102	1.7887e+06	2.09432e+06	1.69075e+06	1.56731e+06	1.69645e+06	1.53248e+06	2.34848e+06	1.7567e+06	1.839e+06	1.79206e+06	1.83242e+06	2.14238e+06	1.73625e+06	2.08414e+06	1.75293e+06	1.8942e+06	1.81603e+06	1.78388e+06
	195.113	7.41626e+06	7.02282e+06	7.51151e+06	1.10681e+07	1.1043e+07	1.1177e+07	1.26695e+07	1.28717e+07	1.33202e+07	7.86878e+06	7.59471e+06	7.99915e+06	8.55742e+06	8.01577e+06	8.18005e+06	8.4104e+06	8.50564e+06	8.29219e+06
	195.113	1.22753e+06	1.15066e+06	1.08967e+06	1.14308e+06	1.10932e+06	1.03742e+06	1.0499e+06	1.07567e+06	1.04646e+06	1.08145e+06	1.11654e+06	1.10465e+06	1.10072e+06	1.13249e+06	1.0926e+06	1.11774e+06	1.0549e+06	1.07407e+06
	195.118	6.29249e+06	4.82981e+06	4.91651e+06	2.26286e+06	6.45836e+06	6.49135e+06	4.62663e+06	4.68273e+06	4.85375e+06	6.62633e+06	5.28145e+06	6.08717e+06	5.759e+06	7.30894e+06	7.43529e+06	7.21699e+06	6.58776e+06	6.39328e+06
	195.121	2.18679e+06	1.1063e+06	1.82846e+06	1.8351e+06	1.77006e+06	1.75231e+06	1.05075e+06	1.54793e+06	1.04828e+06	1.10997e+06	1.09739e+06	1.60244e+06	1.10676e+06	1.97529e+06	1.6899e+06	1.75116e+06	1.08834e+06	1.15859e+06
	195.121	2.812e+06	2.49734e+06	2.88555e+06	3.46731e+06	2.20544e+06	2.78284e+06	3.28342e+06	2.57516e+06	3.27065e+06	2.92614e+06	2.52887e+06	3.19266e+06	5.24896e+06	3.71023e+06	3.45194e+06	3.65761e+06	5.22642e+06	2.7914e+06
	195.121	675174	243883	763729	1.31468e+06	1.48171e+06	603016	1.37032e+06	743071	1.36818e+06	1.42107e+06	693027	590318	1.4744e+06	505585	568213	728370	1.08882e+06	785210
	195.121	1.50241e+06	1.7838e+06	1.80786e+06	1.85865e+06	1.78164e+06	604667	1.6792e+06	598392	1.71545e+06	1.85965e+06	1.82392e+06	1.78261e+06	535206	1.87348e+06	390943	1.84377e+06	1.64022e+06	1.62136e+06
	195.138	1.23032e+06	1.65757e+06	1.79826e+06	1.81106e+06	1.17652e+06	1.85038e+06	1.23685e+06	1.03353e+06	1.49229e+06	1.48736e+06	1.05402e+06	1.3168e+06	1.79572e+06	1.2681e+06	1.43227e+06	1.63052e+06	1.47807e+06	2.21822e+06
	195.174	575494	543647	680598	474893	504218	582549	528278	613148	410316	985308	787201	610446	720893	804054	883664	1.16701e+06	1.29517e+06	1.18677e+06
	195.174	2.53952e+06	2.13778e+06	3.12145e+06	2.2531e+06	2.33537e+06	2.66069e+06	1.8988e+06	3.43547e+06	2.33258e+06	2.55711e+06	3.59712e+06	2.75519e+06	3.35272e+06	2.78782e+06	3.40257e+06	3.80186e+06	3.43581e+06	3.22697e+06
	195.185	212565	174262	208425	166183	182639	194948	187779	170443	192611	191090	196721	178057	175546	151600	179935	165265	212883	168944
	196.069	245814	193488	276282	210227	230312	250642	234623	305943	335066	390605	303848	502112	200890	265954	262444	241750	283045	251066
	196.069	140571	123905	91903.1	184869	134573	163282	122907	143858	164127	128316	129920	82159.2	92255	124792	104026	122804	128146	109113
	196.08	59011.3	36131.2	57461.2	85372	63489	76075	107388	107803	76076.8	80367.9	50982.6	62556.3	86086.8	74157.9	82993.1	66061.9	84395.1	89217.1
	196.091	7.50083e+07	7.29322e+07	7.42069e+07	7.40904e+07	7.36716e+07	7.39402e+07	7.11151e+07	7.15719e+07	7.4205e+07	8.53895e+07	7.49787e+07	8.3682e+07	8.36264e+07	7.56825e+07	8.61201e+07	8.30636e+07	7.90627e+07	7.99242e+07
	196.094	1.80888e+06	1.88694e+06	2.4666e+06	992416	1.84736e+06	2.2239e+06	1.59471e+06	2.21173e+06	2.48678e+06	2.74346e+06	2.55679e+06	2.38441e+06	2.86806e+06	3.33964e+06	3.18019e+06	2.43922e+06	2.95332e+06	2.46983e+06
	196.141	168408	160418	169226	172965	185183	174269	181714	141314	161084	161255	150119	179001	164124	164232	157549	138449	119317	134451
	196.17	521537	505245	451395	405678	336043	376453	578629	490208	569631	987175	892517	999408	962467	783559	1.51029e+06	769326	811424	791124
	196.17	4.72065e+06	4.71516e+06	5.32908e+06	3.94393e+06	5.73623e+06	5.75597e+06	4.24686e+06	5.13439e+06	4.77028e+06	7.20982e+06	7.10489e+06	6.39585e+06	7.7468e+06	7.4999e+06	7.12793e+06	9.45593e+06	8.46223e+06	8.02925e+06
	197.092	2.8842e+06	2.95886e+06	3.00111e+06	4.15152e+06	4.13936e+06	4.07997e+06	4.81965e+06	4.91739e+06	5.04457e+06	2.88895e+06	2.77477e+06	2.85156e+06	3.55164e+06	3.36367e+06	3.40144e+06	3.38646e+06	3.43029e+06	3.28544e+06
	197.096	4.85359e+06	4.65984e+06	5.04072e+06	5.03528e+06	4.62988e+06	4.72593e+06	4.38959e+06	4.60925e+06	4.19725e+06	4.2609e+06	4.02425e+06	4.25022e+06	4.23734e+06	4.34391e+06	4.55745e+06	4.54881e+06	4.09857e+06	4.37039e+06
	197.117	862689	1.02116e+06	993799	1.0002e+06	884163	939289	925231	853445	910773	915377	859083	826935	788669	901491	795509	789632	764714	782494
	197.117	529930	276537	214220	339637	291939	237201	293394	540005	859000	850841	339673	1.15422e+06	237898	316060	373514	182350	189789	166292
	197.128	2.43914e+07	2.43286e+07	2.43642e+07	3.52895e+07	3.6332e+07	3.67768e+07	4.37146e+07	4.39978e+07	4.40745e+07	2.54952e+07	2.55428e+07	2.69122e+07	2.86346e+07	2.76901e+07	2.76846e+07	2.69447e+07	2.85698e+07	2.75085e+07
	197.128	243747	223108	251095	197020	146278	207984	364012	173636	174241	300920	256319	261783	211078	217732	191912	368540	307618	149069
	197.153	430164	358954	492501	358007	427299	297621	266757	821944	383631	507618	637091	496278	420620	513763	435581	464801	615496	674796
	197.154	337144	248924	289973	273683	291995	302986	250713	268835	233105	255509	300548	373904	306311	591115	303355	301781	231558	289478
	197.154	732875	747877	796265	540801	608529	692948	560383	650770	611793	1.09866e+06	862193	926956	667418	706612	734497	718495	792830	960828
	197.154	217661	210196	209750	234672	189354	222837	268852	214036	266726	433473	239004	402969	274626	479222	279893	183502	342105	513716
	198.128	1.0016e+06	1.05871e+06	1.2236e+06	1.01303e+06	1.14667e+06	1.14126e+06	1.08527e+06	1.06534e+06	1.04912e+06	1.08402e+06	1.00999e+06	995813	997812	1.07866e+06	1.00653e+06	1.03635e+06	1.11475e+06	1.12777e+06
	198.149	800120	750316	799003	488013	699196	674132	679251	704230	678675	836673	808557	852861	771604	806383	763026	842295	786969	808468
	198.149	2.07343e+06	1.98315e+06	2.03735e+06	1.42162e+06	1.85501e+06	1.98988e+06	1.84344e+06	1.92731e+06	1.96536e+06	2.24583e+06	2.20421e+06	2.97602e+06	2.3969e+06	2.33688e+06	2.27363e+06	2.1772e+06	2.23253e+06	2.33682e+06
	198.149	195264	192417	224272	164926	328635	344644	445789	453139	459085	294891	259196	298149	102469	122233	121003	137218	141363	134669
	198.16	1.00766e+06	981808	978732	986200	998527	910887	958653	967293	957992	1.12403e+06	1.05205e+06	1.00114e+06	1.06105e+06	969388	1.14308e+06	940179	988958	1.00441e+06
	198.185	834556	812279	728784	805906	752461	809540	715161	720175	704964	883564	654898	1.16211e+06	771642	712063	776659	846122	948532	730898
	198.185	964905	968353	999316	1.18537e+06	759831	832884	931207	1.16636e+06	833221	195772	304931	372680	382450	206005	281598	371474	199723	298174
	198.185	506912	449495	432881	402731	428587	409126	507095	536089	514297	464194	394001	533854	426982	311966	369738	372962	341368	367465
	198.185	1.69458e+06	1.78961e+06	2.11721e+06	1.82451e+06	1.75434e+06	1.65066e+06	1.60909e+06	1.86119e+06	1.75579e+06	2.30579e+06	1.93106e+06	2.30526e+06	1.73269e+06	1.65558e+06	1.7626e+06	1.76464e+06	1.62535e+06	1.81996e+06
	198.185	2.00277e+06	2.01095e+06	2.07222e+06	1.72342e+06	1.83707e+06	1.99086e+06	2.05614e+06	2.18887e+06	1.88388e+06	3.15961e+06	5.71202e+06	3.30503e+06	3.0848e+06	2.38804e+06	2.65742e+06	4.57892e+06	4.78866e+06	2.75898e+06
	198.185	1.08746e+06	870850	1.00943e+06	772441	984316	932697	1.08951e+06	1.001e+06	1.06467e+06	1.83883e+06	1.88857e+06	2.0843e+06	2.02572e+06	1.7466e+06	1.90726e+06	1.56797e+06	1.60428e+06	1.70652e+06
	198.185	1.06227e+07	1.0834e+07	1.12739e+07	8.42898e+06	1.10142e+07	1.12447e+07	9.77076e+06	1.23583e+07	1.05244e+07	1.57466e+07	1.60453e+07	1.42523e+07	1.64162e+07	1.69505e+07	1.74909e+07	2.2141e+07	21393320	1.88589e+07
	198.185	1.35031e+07	1.3661e+07	1.3734e+07	1.29698e+07	1.38273e+07	1.38517e+07	1.26782e+07	1.65386e+07	1.30372e+07	1.64637e+07	1.89725e+07	1.80445e+07	1.88844e+07	1.95069e+07	1.82074e+07	2.17503e+07	2.08091e+07	1.66184e+07
	198.909	502641	416535	285553	276942	639436	244732	402591	416678	340114	12050.4	9744.59	19028.1	15808.5	0	9455.83	10840.5	17269.4	23206.6
	199.097	174829	178366	143109	230199	378555	220456	262412	252609	316094	567028	276874	1.29627e+06	209784	300166	376447	229240	165918	162278
	199.108	6.63673e+06	6.55025e+06	6.88572e+06	9.95523e+06	9.77492e+06	9.3877e+06	1.15612e+07	1.12144e+07	1.15407e+07	9.42853e+06	8.93323e+06	9.63268e+06	1.10712e+07	1.08176e+07	1.11952e+07	1.08724e+07	1.07882e+07	1.05319e+07
	199.123	83184.4	95892.6	94028.7	88518.5	90867.1	77764.3	77779.8	92582.1	91299.6	113627	91728.2	137086	87442.8	81047.9	97469.3	85540.9	76743	82953.7
	199.144	285441	262891	254938	418913	413068	377978	435810	451111	398343	267258	318973	337161	395539	412864	363415	398307	383506	389798
	199.169	1.30968e+08	1.29604e+08	1.28954e+08	1.28517e+08	126056165	1.29136e+08	1.40538e+08	1.40074e+08	1.3859e+08	131650176	1.39372e+08	1.43156e+08	124627635	130415506	1.40591e+08	1.32083e+08	1.31563e+08	1.2491e+08
	199.18	4.79403e+06	2.36447e+06	5.0325e+06	4.23708e+06	2.4596e+06	2.29107e+06	2.2224e+06	1.98132e+06	2.38044e+06	1.87935e+06	2.29254e+06	2.25089e+06	2.46817e+06	2.40359e+06	3.11441e+06	2.36211e+06	2.38097e+06	2.34706e+06
	199.18	2.17262e+06	1.26045e+06	1.29307e+06	2.25302e+06	1.65643e+06	2.33914e+06	2.2079e+06	1.63269e+06	1.95218e+06	2.1743e+06	1.48765e+06	1.49839e+06	1.51241e+06	1.42616e+06	1.48354e+06	1.47057e+06	1.48875e+06	1.46126e+06
	199.18	2.35004e+06	3.84243e+06	3.66983e+06	4.97345e+06	2.69115e+06	3.02249e+06	3.18425e+06	2.7917e+06	2.12947e+06	3.70035e+06	2.95112e+06	2.76016e+06	4.06693e+06	2.57811e+06	7.36105e+06	3.29016e+06	1.60356e+06	3.7485e+06
	199.18	8.4199e+06	2.76962e+06	3.92836e+06	3.63455e+06	5.83043e+06	4.46238e+06	4.95251e+06	9.52071e+06	2.80842e+06	4.92533e+06	5.34127e+06	2.19518e+06	5.57108e+06	1.0977e+06	2.25922e+06	4.19951e+06	5.40698e+06	5.16836e+06
	199.18	4.97507e+06	7.39275e+06	2.25823e+06	2.85492e+06	3.12847e+06	5.18865e+06	5.37217e+06	6.8075e+06	7.51781e+06	2.85845e+06	2.76211e+06	8.53796e+06	5.56317e+06	2.59322e+06	2.61841e+06	5.68867e+06	6.5415e+06	5.92175e+06
	199.18	8.97489e+06	7.91361e+06	4.30102e+06	3.46679e+06	3.69863e+06	7.68353e+06	7.42428e+06	3.5263e+06	8.04588e+06	7.9571e+06	3.10364e+06	7.62468e+06	6.71585e+06	7.59175e+06	3.7973e+06	7.5649e+06	3.65408e+06	6.26337e+06
	199.18	3.25523e+06	2.21211e+06	3.16359e+06	2.8618e+06	2.93482e+06	2.80253e+06	3.21397e+06	2.17179e+06	3.19839e+06	2.55194e+06	3.42859e+06	3.90147e+06	3.30664e+06	3.30114e+06	5.97802e+06	2.66793e+06	6.33093e+06	3.72047e+06
	199.18	2.3574e+06	6.21045e+06	5.43647e+06	2.80205e+06	9.38379e+06	5.25865e+06	6.12184e+06	5.3594e+06	4.68473e+06	4.82052e+06	5.7743e+06	6.33539e+06	5.53165e+06	2.29659e+06	3.65899e+06	5.95006e+06	5.51843e+06	5.71471e+06
	199.18	2.89776e+06	2.39951e+06	3.33885e+06	1.90226e+06	2.32979e+06	1.78106e+06	2.1986e+06	5.63817e+06	1.84126e+06	2.6378e+06	1.89525e+06	2.27181e+06	2.16624e+06	2.14085e+06	5.47248e+06	1.70584e+06	3.1062e+06	1.6852e+06
	199.18	9.13036e+06	3.74171e+06	6.23853e+06	7.40889e+06	3.48517e+06	3.5213e+06	2.68267e+06	3.19844e+06	3.66846e+06	3.5541e+06	3.53193e+06	3.43577e+06	3.55408e+06	3.61388e+06	3.58336e+06	3.4387e+06	8.94646e+06	3.34155e+06
	199.18	1.18421e+06	1.15826e+06	1.67149e+06	518849	1.13953e+06	3.19176e+06	1.14149e+06	1.12882e+06	1.23918e+06	1.59425e+06	1.16981e+06	1.12647e+06	1.09157e+06	1.06601e+06	1.12088e+06	1.10697e+06	1.40065e+06	1.16984e+06
	199.18	1.74367e+06	1.67253e+06	2.03973e+06	662377	2.01554e+06	1.90237e+06	2.6007e+06	1.96784e+06	992556	1.96764e+06	1.60267e+06	1.64623e+06	1.57095e+06	1.61947e+06	2.26173e+06	3.81705e+06	1.60697e+06	1.57292e+06
	199.18	5.76897e+06	3.63145e+06	6.02473e+06	3.17976e+06	3.46262e+06	2.94564e+06	3.78814e+06	3.37732e+06	5.43175e+06	3.49693e+06	3.07641e+06	3.54031e+06	3.48507e+06	3.62066e+06	3.65694e+06	3.09124e+06	3.57726e+06	3.23457e+06
	199.18	2.54032e+06	3.00868e+06	5.41846e+06	2.72192e+06	3.37203e+06	3.81498e+06	2.94464e+06	6.54641e+06	3.82847e+06	2.92351e+06	2.77368e+06	2.81193e+06	3.31233e+06	3.20104e+06	6.71382e+06	6.87659e+06	3.3255e+06	2.75437e+06
	199.18	3.29011e+06	2.63615e+06	2.68234e+06	3.45812e+06	3.48049e+06	2.16771e+06	3.39e+06	5.98298e+06	5.8108e+06	3.21076e+06	3.62337e+06	2.69052e+06	3.20207e+06	3.23555e+06	3.21213e+06	3.48252e+06	3.45837e+06	3.33704e+06
	199.18	2.66326e+06	2.60238e+06	1.99218e+06	5.57853e+06	3.09909e+06	1.11223e+06	1.56312e+06	2.53451e+06	3.49864e+06	2.99503e+06	2.29983e+06	2.5152e+06	2.56349e+06	2.5046e+06	2.05008e+06	3.40236e+06	7.72154e+06	2.59313e+06
	199.18	1.33368e+06	2.39457e+06	1.10528e+06	3.25775e+06	2.16842e+06	1.52813e+06	4.4642e+06	5.4504e+06	1.60803e+06	1.60209e+06	2.38238e+06	2.33026e+06	2.37763e+06	2.29807e+06	1.33771e+06	1.05259e+06	4.37689e+06	2.35884e+06
	200.107	280990	288695	257868	288792	272827	235239	259686	268084	270958	287236	274692	298790	279030	273306	319024	302808	254485	246869
	200.139	843145	1.00334e+06	990339	1.52293e+06	1.54981e+06	1.59252e+06	1.61122e+06	1.49703e+06	1.60086e+06	1.40811e+06	1.38294e+06	1.47699e+06	1.51636e+06	1.52145e+06	1.45525e+06	1.55495e+06	1.65348e+06	1.48126e+06
	200.164	885940	847827	828748	575530	1.01931e+06	1.18095e+06	1.06462e+06	1.04839e+06	1.03554e+06	1.2139e+06	1.10131e+06	1.2196e+06	730233	687675	720003	687836	669613	687873
	200.164	1.07678e+07	1.09111e+07	1.19155e+07	2.90553e+06	1.04894e+07	1.13181e+07	8.63412e+06	1.12573e+07	9.50633e+06	1.50526e+07	1.49911e+07	1.51367e+07	1.47189e+07	1.49058e+07	1.55322e+07	1.79423e+07	1.59252e+07	1.54559e+07
	200.164	8.13738e+06	8.09308e+06	8.86675e+06	3.76378e+06	7.10271e+06	8.34372e+06	6.2183e+06	6.5598e+06	6.45542e+06	7.78082e+06	7.3605e+06	8.37492e+06	6.72252e+06	7.04301e+06	7.04988e+06	6.53842e+06	6.70015e+06	6.67248e+06
	200.164	460318	354125	343408	345797	371151	352638	495378	455274	488329	360616	477731	450532	385176	465699	330845	378223	446891	385038
	200.172	1.2704e+06	613972	616896	669050	571982	476936	595097	1.36796e+06	625315	656620	701126	613015	645036	546159	569789	633112	590695	681005
	200.172	1.17626e+06	812837	644044	1.32693e+06	451997	571463	645816	1.10901e+06	722911	772491	720541	686524	747668	647733	692735	638767	758061	719470
	200.172	1.65064e+07	1.65893e+07	1.59301e+07	1.61581e+07	1.56551e+07	1.58791e+07	1.72168e+07	1.75047e+07	1.70259e+07	1.64106e+07	1.7514e+07	1.80766e+07	1.51182e+07	1.64554e+07	1.7465e+07	1.64872e+07	1.61683e+07	1.55358e+07
	200.176	185272	205003	202522	1.35197e+06	672079	658618	551450	526016	697333	140359	140583	147906	148056	131947	126602	124949	131904	142254
	200.176	150398	124756	112226	131592	114365	121737	146895	148609	135944	124228	130784	118975	113742	133977	126060	123843	108379	117235
	200.184	626139	594475	672934	617054	765613	323606	614548	643970	625372	619773	688739	627491	633583	283847	743787	756961	649305	696242
	200.184	576677	639420	543621	579605	233192	132656	520465	539611	599211	658169	544695	554134	531684	325835	450508	657634	520364	658962
	200.184	458624	535001	562863	601910	327315	611970	619158	481841	542673	663007	630110	475942	526667	249512	470407	536897	566010	510239
	200.184	427223	516617	446291	399331	316144	513381	335070	606149	499270	531645	506964	544371	535411	524497	491257	657421	529810	461656
	200.201	1.2923e+06	1.35048e+06	1.38006e+06	1.24e+06	1.32605e+06	1.31121e+06	1.1135e+06	1.26637e+06	1.19514e+06	1.31601e+06	1.41889e+06	1.30816e+06	1.20342e+06	1.2285e+06	1.17171e+06	1.28097e+06	1.36462e+06	1.29514e+06
	200.201	9.92777e+07	7.97697e+07	9.22906e+07	9.30035e+07	9.84138e+07	7.41973e+07	8.14144e+07	1.0705e+08	8.68841e+07	3.34093e+07	3.24244e+07	3.46742e+07	3.14297e+07	3.17417e+07	3.33916e+07	3.05455e+07	2.86049e+07	2.88248e+07
	200.237	1.80068e+06	1.96051e+06	2.20483e+06	1.9652e+06	2.554e+06	2.27128e+06	1.76535e+06	1.7902e+06	1.68921e+06	1.37647e+06	1.34882e+06	1.60996e+06	1.96053e+06	1.56154e+06	2.21871e+06	1.57931e+06	1.60364e+06	1.56708e+06
	200.237	8.48759e+06	8.97368e+06	9.65472e+06	9.65368e+06	9.70476e+06	9.61792e+06	8.89296e+06	8.47496e+06	8.86832e+06	8.77943e+06	8.8149e+06	8.40764e+06	8.22655e+06	8.39995e+06	8.31344e+06	8.85752e+06	8.90716e+06	8.80449e+06
	201.087	5.60653e+06	5.58474e+06	5.39481e+06	8.38976e+06	8.20761e+06	7.95781e+06	9.43372e+06	9.13466e+06	9.78462e+06	5.50327e+06	5.38554e+06	5.41888e+06	6.1645e+06	6.00901e+06	6.15544e+06	5.86763e+06	6.19034e+06	6.22593e+06
	201.087	1.20205e+07	1.17999e+07	1.14942e+07	1.75031e+07	1.71107e+07	1.70459e+07	2.00494e+07	1.92072e+07	2.00305e+07	1.72494e+07	1.6707e+07	1.73524e+07	1.85163e+07	1.20728e+07	1.17096e+07	1.18284e+07	1.86982e+07	1.81678e+07
	201.087	1.27601e+06	1.22291e+06	1.26821e+06	1.95244e+06	1.84386e+06	1.80379e+06	2.13698e+06	2.2379e+06	2.16098e+06	1.72274e+06	1.71882e+06	1.76422e+06	2.11304e+06	2.08137e+06	2.08717e+06	2.08654e+06	2.10414e+06	1.98236e+06
	201.091	122834	153953	325936	162018	289104	466879	293458	67534.3	212195	314015	432806	392881	265540	308069	342316	305887	346247	409905
	201.112	425770	487581	463785	253544	256071	252380	383255	353350	371083	233368	381709	230028	524016	582514	555719	440946	459215	440105
	201.123	683657	662716	303856	429689	416041	961939	1.07042e+06	1.04814e+06	1.05781e+06	342729	327312	774965	909071	458981	446286	862925	392350	352920
	201.123	155856	182199	146497	234980	225508	212697	294510	278932	283442	142366	176387	214606	258165	260971	254771	252894	256079	275742
	201.148	669762	607059	534756	257530	450674	438434	350370	704994	535213	592635	578874	538381	813327	676564	649487	711682	800994	786658
	201.148	527783	562489	628308	268080	455612	486408	592104	586061	614932	431144	425061	466879	800970	390626	788442	352817	514438	368590
	201.148	358608	328820	258603	342656	288240	250386	329032	306191	290973	363523	304786	384378	326768	308928	318302	313696	337372	315103
	201.148	794028	735565	787795	379372	739040	731682	638085	459882	623919	691273	680180	770785	641344	586810	542860	600303	620911	620674
	201.164	3.3437e+06	2.79846e+06	2.87713e+06	2.7251e+06	2.95764e+06	2.75086e+06	2.66466e+06	3.4962e+06	3.8253e+06	1.63435e+07	6.26235e+06	2.75151e+07	2.94212e+06	4.97064e+06	6.46855e+06	3.61903e+06	3.5417e+06	2.8485e+06
	201.24	1.11401e+06	1.13719e+06	1.31931e+06	1.04525e+06	1.13475e+06	1.14982e+06	1.03678e+06	1.04489e+06	1.14257e+06	1.12266e+06	1.13078e+06	1.09149e+06	1.22335e+06	1.0411e+06	1.0607e+06	1.13979e+06	1.10856e+06	1.11941e+06
	202.09	484251	472704	475448	654481	654424	660805	711678	755666	832166	538692	489947	544901	620808	555088	710540	582445	618588	562264
	202.09	585926	566515	571785	793028	770732	772186	962009	906886	834540	888018	896292	957209	967281	961117	852680	954695	966530	975006
	202.09	83497.7	74691.3	32418.3	113449	117040	116371	61935.3	65534.5	168329	94648.6	98248.3	116511	68694.2	60964.7	104544	101909	115571	131702
	202.144	370755	147232	156510	123282	163335	174095	184431	208949	212094	386071	283407	389490	272623	299944	265196	268666	560255	282115
	202.144	767665	585567	926944	355317	869101	896527	635087	830555	470620	1.12999e+06	1.33066e+06	835856	1.34442e+06	1.51712e+06	934486	1.19235e+06	1.47374e+06	1.24814e+06
	202.167	540797	381945	435049	373165	420567	368432	365225	473744	509042	2.3199e+06	934526	3.39772e+06	440049	867492	858504	540134	512237	390386
	202.18	1.29937e+06	1.72108e+06	1.35338e+06	1.85435e+06	1.96823e+06	1.28804e+06	1.7534e+06	2.18272e+06	1.89701e+06	533832	418576	544271	290754	309565	363816	353613	271427	362747
	202.216	2.2247e+06	2.51061e+06	1.19455e+06	1.73115e+06	1.6252e+06	1.38369e+06	2.46149e+06	1.67747e+06	1.75032e+06	1.04681e+06	1.0862e+06	1.2536e+06	1.23997e+06	1.40151e+06	1.80375e+06	1.14876e+06	831650	1.1008e+06
	202.216	2.14434e+06	2.18954e+06	2.06126e+06	2.11203e+06	2.09204e+06	2.08409e+06	1.92251e+06	1.82813e+06	1.97968e+06	1.88736e+06	1.94156e+06	1.8674e+06	1.89438e+06	1.92236e+06	1.75039e+06	1.83697e+06	1.94609e+06	1.9104e+06
	203.052	1.17089e+06	1.07357e+06	1.08847e+06	1.07468e+06	1.13964e+06	1.11944e+06	1.00994e+06	1.10254e+06	978155	1.14942e+06	833642	1.11782e+06	1.06347e+06	1.1164e+06	1.00335e+06	980214	1.06328e+06	1.17638e+06
	203.052	2.77309e+06	1.26458e+06	1.23581e+06	1.41358e+06	1.03388e+06	1.23149e+06	1.23692e+06	1.15512e+06	1.22146e+06	1.37012e+06	1.54609e+06	1.35843e+06	1.24688e+06	1.23643e+06	1.38073e+06	1.47883e+06	1.30186e+06	1.26027e+06
	203.052	2.75445e+06	2.81866e+06	2.51979e+06	2.57696e+06	2.29202e+06	2.21111e+06	2.57207e+06	2.39124e+06	3.06687e+06	1.08615e+06	1.05166e+06	1.14109e+06	1.15201e+06	1.1737e+06	1.17025e+06	1.09284e+06	1.15328e+06	1.13906e+06
	203.091	482192	261849	414216	230475	432540	229899	474625	503695	481169	416019	236654	459348	322042	292838	362159	265162	388996	228375
	203.102	85676.1	83727	65815.8	120965	115649	108609	147199	123705	139562	84620.3	93052.7	104697	118637	102081	103341	89072.2	94995.3	83488.4
	203.102	141741	153807	114813	114187	98212.1	148638	292899	303292	152982	98791.4	100515	99155.2	135599	120778	114415	142929	122355	380612
	203.107	1.40758e+06	1.43549e+06	2.24148e+06	1.52372e+06	2.3313e+06	2.27396e+06	1.41075e+06	1.45191e+06	1.42498e+06	1.44098e+06	1.31242e+06	1.44756e+06	2.34861e+06	1.3355e+06	1.3177e+06	1.2642e+06	1.27327e+06	1.15192e+06
	203.107	6.19222e+06	5.94138e+06	5.68508e+06	5.65032e+06	6.00507e+06	5.73762e+06	6.17009e+06	5.8934e+06	6.24063e+06	1.14334e+07	1.07033e+07	1.57517e+07	1.10853e+07	1.12996e+07	11856888	7.23717e+06	8.30049e+06	7.35377e+06
	203.107	1.10295e+06	1.27296e+06	1.31584e+06	1.422e+06	1.46224e+06	1.38013e+06	1.18503e+06	1.40461e+06	1.05968e+06	1.40746e+06	1.40541e+06	1.50447e+06	1.18236e+06	980688	1.21611e+06	1.35903e+06	1.39133e+06	1.13398e+06
	203.128	402978	349017	941765	404392	349484	953878	674996	646897	666826	502985	686359	979518	674285	658272	609583	756330	751288	797763
	203.128	5.08497e+06	5.76303e+06	5.82063e+06	2.37724e+06	5.4292e+06	5.32744e+06	4.21613e+06	6.19631e+06	4.62223e+06	7.66469e+06	1.15833e+06	7.27007e+06	7.02937e+06	7.4347e+06	7.4614e+06	8.50736e+06	7.96886e+06	7.21573e+06
	203.128	587003	675115	697128	565865	522132	681155	893682	622606	687483	535404	534923	729137	793311	904356	902749	715787	599218	683832
	203.139	1.14153e+06	1.06201e+06	1.07755e+06	1.11332e+06	1.26125e+06	1.34315e+06	2.25397e+06	2.33074e+06	2.34175e+06	1.9361e+06	1.91888e+06	1.99998e+06	2.56614e+06	2.52609e+06	2.48349e+06	2.39129e+06	2.45445e+06	2.4101e+06
	203.139	116673	156564	134937	60022.2	72655.6	68638.7	52206.4	82248.9	60124.4	50140.4	50955.3	58466.3	44193.8	57128.5	50589.8	54597.7	54054.4	53248.2
	203.139	220220	222297	255585	292595	280739	293902	623201	593435	562444	1.20585e+06	1.08623e+06	1.17333e+06	1.89996e+06	1.61691e+06	1.63648e+06	1.56897e+06	1.57925e+06	1.50609e+06
	203.139	2.21549e+06	2.35772e+06	2.13941e+06	346449	2.29202e+06	353811	2.57207e+06	2.39124e+06	171109	1.08615e+06	1.05166e+06	1.14109e+06	1.15201e+06	1.1737e+06	1.17025e+06	1.09284e+06	1.15328e+06	1.13906e+06
	203.179	226478	259596	179415	169505	202354	150716	1.32206e+06	1.35703e+06	1.90448e+06	2.52406e+06	727546	4.93631e+06	1.33236e+06	1.81171e+06	2.38264e+06	302075	231501	249768
	204.063	108597	145190	109282	68273.5	112561	115489	164155	126733	151074	46706.7	41491.9	56706.8	52991.9	53290.5	51071	47725.4	39341.2	47961.4
	204.087	1.00595e+06	2.60776e+06	926913	1.43973e+06	143194	1.35143e+06	69474.6	92036.5	1.25489e+06	299832	228727	212101	289953	267195	296269	486099	478405	298045
	204.102	426269	416841	460047	471469	480989	446910	515211	428038	452100	605454	602408	604386	459806	468984	464623	546321	571147	454613
	204.113	241160	360350	241685	231128	223072	191225	177610	156769	187043	193646	175639	222993	435367	365762	193979	162580	220100	228887
	204.123	2.27215e+06	2.65085e+06	2.52202e+06	345871	389060	353600	1.52939e+06	169739	143680	707825	703034	1.17001e+06	962744	1.2772e+06	1.58363e+06	1.20234e+06	1.27572e+06	858287
	204.142	77949.3	120071	95451	92710.6	96287.9	112591	192812	205918	202949	173991	161496	177698	223092	246004	201160	239290	217537	239134
	204.967	984003	708772	726009	683152	663477	547864	653308	628566	691958	967501	1.02514e+06	555606	694709	624347	1.0229e+06	791020	1.07782e+06	627852
	205.086	1.20187e+07	1.18617e+07	1.10117e+07	1.14591e+07	1.18356e+07	1.03256e+07	1.16323e+07	1.1045e+07	1.12027e+07	1.2678e+07	1.21735e+07	1.3339e+07	1.09201e+07	1.06323e+07	1.18245e+07	1.1663e+07	1.21091e+07	1.15699e+07
	205.097	988882	1.7663e+06	1.5592e+06	1.45178e+06	1.44112e+06	1.83537e+06	2.01727e+06	1.81935e+06	1.95514e+06	954696	1.37101e+06	1.76878e+06	1.18097e+06	1.10682e+06	1.84479e+06	1.12982e+06	1.12498e+06	1.07057e+06
	205.097	1.87565e+06	1.65865e+06	2.08041e+06	2.47438e+06	2.44396e+06	2.38755e+06	3.24496e+06	3.25682e+06	3.35246e+06	1.13931e+06	1.00409e+06	1.07733e+06	1.40131e+06	1.48271e+06	1.37657e+06	1.45611e+06	1.28905e+06	1.22872e+06
	205.116	1.89839e+06	1.40164e+06	1.85791e+06	1.85193e+06	1.82821e+06	1.77275e+06	1.94046e+06	1.83491e+06	1.78083e+06	1.70767e+06	1.82109e+06	1.24262e+06	1.73169e+06	1.78374e+06	1.78667e+06	1.83985e+06	1.86117e+06	1.74861e+06
	205.122	1.87939e+06	1.98907e+06	1.87278e+06	1.78068e+06	1.866e+06	1.77223e+06	1.82007e+06	2.19046e+06	1.72037e+06	352537	385618	301509	1.61968e+06	1.62362e+06	1.70893e+06	1.7402e+06	210931	186827
	205.122	2.03847e+06	2.05674e+06	169130	1.7604e+06	1.58027e+06	1.7341e+06	2.10444e+06	1.71774e+06	2.14406e+06	365666	313707	303064	1.95126e+06	2.11085e+06	1.92973e+06	1.73887e+06	186456	180454
	205.159	2.16337e+06	2.13841e+06	2.02581e+06	2.10583e+06	2.08733e+06	2.18779e+06	2.10427e+06	2.22187e+06	2.20981e+06	2.14694e+06	2.15078e+06	2.24984e+06	2.21518e+06	2.15711e+06	2.14141e+06	2.07553e+06	2.11104e+06	1.98858e+06
	205.195	555801	509211	615986	398849	493915	527236	507345	447426	468582	1.23718e+06	850534	1.36537e+06	630561	858814	732269	745325	933557	561748
	205.195	1.66323e+06	1.5621e+06	1.92968e+06	1.46776e+06	1.98244e+06	1.52781e+06	1.75834e+06	2.63185e+06	1.76164e+06	1.88261e+06	2.50594e+06	2.21656e+06	2.46075e+06	2.0261e+06	3.1094e+06	2.23893e+06	2.84391e+06	2.13423e+06
	205.951	168777	170950	145986	130323	146627	185984	136365	153917	152722	170571	170173	209860	184888	183851	139877	157893	203088	192039
	205.988	3.93656e+06	2.73438e+06	1.74607e+06	2.69203e+06	2.72843e+06	2.53231e+06	2.37717e+06	2.79236e+06	1.77599e+06	1.78977e+06	2.73186e+06	9.01861e+06	2.66204e+06	2.70818e+06	2.87035e+06	2.83016e+06	2.98322e+06	2.72477e+06
	205.988	2.16347e+07	4.40948e+07	2.02197e+07	1.65106e+07	1.92445e+07	1.97332e+07	1.56798e+07	5.14575e+07	2.37851e+07	1.88208e+07	1.92363e+07	2.24849e+07	2.23608e+07	1.83185e+07	1.86328e+07	4.84979e+07	2.53118e+07	2.29285e+07
	205.988	2.12162e+07	3.64412e+07	2.90693e+07	3.64874e+07	3.42667e+07	3.11595e+07	4.41606e+07	4.48539e+07	2.07025e+07	6.54878e+07	3.38243e+07	2.37249e+07	2.54223e+07	19696600	4.73142e+07	4.99855e+07	3.17984e+07	6.9147e+07
	205.988	3.62693e+07	6.04238e+07	7.42491e+07	3.7502e+07	3.18569e+07	3.0334e+07	8.01338e+07	3.65529e+07	4.87815e+07	3.11093e+07	6.64108e+07	3.01449e+07	3.87152e+07	3.06701e+07	30408030	3.61667e+07	5.0273e+07	3.09833e+07
	205.988	4.18592e+06	4.3119e+06	5.36005e+06	5.09498e+06	4.92505e+06	5.00902e+06	9.0821e+06	4.54606e+06	4.17702e+06	6.48263e+06	3.93331e+06	5.58909e+06	3.60605e+06	4.92575e+06	3.72401e+06	4.02646e+06	1.06852e+07	3.12511e+06
	206.089	1.60666e+06	1.45541e+06	1.37898e+06	1.22413e+06	1.33278e+06	1.15285e+06	1.31782e+06	1.35835e+06	1.43879e+06	1.59282e+06	1.36753e+06	1.67234e+06	1.47534e+06	1.1695e+06	1.46102e+06	1.27605e+06	1.37011e+06	1.38948e+06
	207.074	3.34208e+06	3.14312e+06	4.24887e+06	4.10729e+06	4.67361e+06	5.80564e+06	4.2063e+06	4.70461e+06	4.86764e+06	4.01902e+06	6.54477e+06	6.48183e+06	6.75264e+06	6.99527e+06	7.0791e+06	4.33267e+06	7.06493e+06	7.05716e+06
	207.101	1.07508e+06	220023	279332	359574	289952	118581	297095	173041	532089	1.30696e+06	672379	5.24907e+06	292519	892870	863197	406665	312440	219027
	207.159	344071	341256	349968	491759	527695	491607	496613	672117	561677	716977	626146	942842	353609	378452	330582	358243	320441	304107
	207.159	4.34803e+06	4.09866e+06	4.04592e+06	3.88636e+06	3.95557e+06	3.99497e+06	3.96619e+06	4.46397e+06	4.05563e+06	1.04188e+07	5.83134e+06	2.27689e+07	4.38917e+06	5.75877e+06	5.53609e+06	4.98494e+06	6.16986e+06	4.39837e+06
	207.174	437754	475100	457192	391425	489058	444239	469550	461625	533594	650129	540411	705639	558109	528397	537713	505189	465962	453981
	207.174	1.6866e+06	1.8181e+06	1.89539e+06	1.61081e+06	1.69857e+06	1.52265e+06	1.63384e+06	1.83053e+06	1.63085e+06	2.40972e+06	2.55958e+06	2.3492e+06	2.3562e+06	2.68938e+06	1.9898e+06	2.80424e+06	3.00055e+06	2.6865e+06
	207.174	434643	1.48802e+06	855998	309788	311971	346111	594036	990844	781506	918028	628842	957252	566887	585586	588561	534704	487940	440309
	207.986	695202	701977	941008	687357	650817	711807	618516	687351	775167	699726	756090	544306	758693	643320	725545	1.22736e+06	1.40958e+06	784969
	207.986	1.14502e+06	1.00669e+06	1.61534e+06	991959	1.19169e+06	1.07457e+06	693959	365548	590748	1.10412e+06	1.03188e+06	827342	971882	1.13878e+06	1.25714e+06	1.09996e+06	1.04296e+06	1.80998e+06
	207.986	1.00947e+06	954473	2.23869e+06	1.27805e+06	1.04661e+06	964826	346857	786392	759045	314324	1.17318e+06	1.83005e+06	1.18324e+06	837179	1.14025e+06	1.12187e+06	2.39471e+06	1.80784e+06
	207.986	586464	434559	1.36956e+06	528700	520170	609786	409969	535574	374537	663857	548927	507062	511932	464023	558264	775079	1.43456e+06	642911
	208.077	157740	307485	308171	331693	461399	382400	350298	321966	324370	528494	335415	271094	255296	552882	617173	379747	272007	357387
	208.13	1.2693e+06	1.90494e+06	1.58978e+06	683007	1.34876e+06	1.40024e+06	1248678	1.81787e+06	1.31292e+06	2.02843e+06	2.51724e+06	1.59648e+06	2.05665e+06	1.53129e+06	2.5851e+06	2.1186e+06	2.55529e+06	1.85242e+06
	208.133	3.43998e+06	3.69647e+06	7.77022e+06	3.86658e+06	4.08431e+06	3.49035e+06	3.402e+06	6.68892e+06	7.29486e+06	3.57843e+06	3.6556e+06	3.92277e+06	3.6318e+06	7.62285e+06	7.67462e+06	3.91619e+06	3.48266e+06	3.52472e+06
	209.041	222598	471280	450514	509667	411830	426587	509905	231525	181087	508120	490125	453969	422658	462906	469572	293799	440867	455583
	209.081	814606	766020	850149	444752	512829	577844	1.40313e+06	1.33671e+06	1.24205e+06	408924	353119	490023	226369	206026	279678	219123	205291	213972
	209.092	1.03616e+06	1.04323e+06	1.17546e+06	1.66375e+06	1.58697e+06	1.49985e+06	2.02281e+06	1.88827e+06	2.04402e+06	1.47087e+06	1.41487e+06	1.49479e+06	1.74743e+06	1.63824e+06	1.71045e+06	1.59022e+06	1.69068e+06	1.61247e+06
	209.092	2.69495e+06	2.56295e+06	2.76943e+06	4.1037e+06	3.79017e+06	3.78664e+06	4.89721e+06	5.37503e+06	5.25037e+06	2.7299e+06	2.83951e+06	2.80214e+06	5.44137e+06	3.27021e+06	3.24547e+06	3.23986e+06	3.27035e+06	3.10336e+06
	209.096	698094	627364	808631	786946	820071	783837	673865	584658	612418	612388	642923	636664	669776	564527	698243	639376	646346	664958
	209.103	1.2527e+06	1.18998e+06	1.50018e+06	2.17662e+06	1.88004e+06	2.03058e+06	2.33275e+06	1.76571e+06	2.06678e+06	1.31171e+06	1.27696e+06	1.24244e+06	1.24819e+06	1.55915e+06	1.21163e+06	1.73696e+06	1.54591e+06	1.40751e+06
	209.115	668101	627051	719020	717081	655653	588642	430821	499054	536802	855324	789962	977757	771367	970913	892572	782500	908193	730098
	209.126	547298	547573	570561	553963	531694	576749	527037	502389	483616	543248	580091	585037	553840	566416	550241	528067	536617	551940
	209.128	1.60599e+06	1.51613e+06	1.50019e+06	2.13357e+06	2.16346e+06	2.18515e+06	2.61178e+06	2.67899e+06	2.6797e+06	1.63814e+06	1.63302e+06	1.73067e+06	2.09884e+06	2.00956e+06	2.04373e+06	2.10246e+06	2.05103e+06	1.87291e+06
	209.137	327217	427023	806027	770566	466290	467255	391380	370357	332435	405842	441772	377564	882990	770038	1.36806e+06	826246	390861	329527
	209.154	1.42634e+06	789505	870534	659436	772050	771897	730653	730331	696504	1.05377e+06	803683	1.19094e+06	693228	1.40061e+06	745561	726347	716975	774726
	209.19	887451	1.06796e+06	964418	1.02674e+06	1.09884e+06	990412	996369	1.22588e+06	998437	1.05136e+06	1.17213e+06	789339	774089	988123	893905	1.00231e+06	806954	1.11033e+06
	209.19	4.65909e+06	4.42256e+06	4.75038e+06	3.58337e+06	4.45635e+06	4.48811e+06	4.41167e+06	4.17778e+06	4.13129e+06	1.21723e+07	1.19162e+07	11030757	9.74723e+06	9.53535e+06	1.02697e+07	9.25931e+06	1.10218e+07	8.80842e+06
	209.19	2.31252e+06	1.98823e+06	2.81915e+06	1.97898e+06	2.35092e+06	2.17145e+06	2.2203e+06	3.04965e+06	2.41564e+06	2.51268e+06	3.15634e+06	3.09798e+06	3.63719e+06	3.34072e+06	2.68263e+06	3.13924e+06	3.24114e+06	2.98307e+06
	209.928	93190.1	70881.5	58844.6	62239.2	59960.7	51718.8	70356.4	71258.8	73258.1	80154.7	64398.5	78226.8	61288.2	55701.7	81175.1	80128.2	70568.4	101303
	210.061	234629	234959	241907	172516	167334	176060	199435	199087	165283	6.87653e+06	5.48809e+06	1.10343e+07	808038	2.75987e+06	8.29601e+06	602209	388705	409622
	210.079	1.4413e+06	1.37155e+06	1.26039e+06	1.01083e+06	1.01712e+06	1.01336e+06	922372	825965	1.0091e+06	8.39931e+07	6.61509e+07	1.19693e+08	9.56706e+06	2.79613e+07	8.39353e+07	6.24402e+06	3.63306e+06	3.65004e+06
	210.089	2.87259e+06	3.33323e+06	2.4246e+06	1.61564e+06	2.69827e+06	2.51899e+06	1.96885e+06	2.43333e+06	2.37853e+06	2.57022e+06	2.32506e+06	4.16074e+06	2.23707e+06	2.72583e+06	2.80273e+06	2.6634e+06	2.56408e+06	2.31838e+06
	210.11	1.55542e+06	2.09914e+06	2.42445e+06	927803	1.69628e+06	2.16265e+06	2.29349e+06	2.64993e+06	2.13508e+06	3.19155e+06	2.6514e+06	2.56792e+06	2.85909e+06	3.38874e+06	3.59965e+06	4.40597e+06	2.87583e+06	3.08124e+06
	210.149	393868	358837	1.04959e+06	174996	455700	518413	377951	468604	537858	637082	814810	506222	761409	772900	782401	887913	952694	774849
	210.149	376237	352844	412540	218002	251049	231527	495586	564823	594716	436309	451129	472184	228539	246267	252567	251331	202142	235667
	210.149	117892	261383	293796	210575	247337	175252	254444	279939	259673	242532	440519	511538	272537	372597	370878	177676	222500	171866
	210.149	331494	419028	420290	185983	383367	319165	294174	276483	271285	378732	383610	458376	454433	406834	388042	405335	449669	442044
	210.157	203245	188202	191708	181036	200221	194493	174143	177799	214476	334963	239032	363163	193932	188580	223620	205663	188001	162814
	210.185	5.51893e+06	6.12332e+06	5.85965e+06	4.67546e+06	5.13675e+06	5.52651e+06	4.82362e+06	5.6182e+06	5.30361e+06	8.14261e+06	7.79919e+06	7.06394e+06	8.41544e+06	8.77291e+06	9.2971e+06	1.12948e+07	1.03204e+07	9.8286e+06
	211.071	624081	628250	730335	1.17954e+06	797438	928704	920632	1.19479e+06	1.10519e+06	1.65694e+06	1.56247e+06	1.41997e+06	1.00048e+06	1.03218e+06	1.05565e+06	1.20932e+06	1.13876e+06	1.4207e+06
	211.083	614551	608146	665197	921089	907446	910043	988492	972676	1.00003e+06	5.81809e+06	4.71675e+06	8.44213e+06	1.00699e+06	1.77829e+06	5.91269e+06	974609	903618	846442
	211.084	166748	508054	169987	119090	130954	141205	92510.6	813860	768024	525779	474134	539317	530245	589900	540487	558256	530802	516052
	211.094	646194	644870	220353	646485	552525	739133	861394	849740	816226	467742	680354	931005	783555	980916	802532	931547	795856	817088
	211.108	4.29229e+07	4.44904e+07	4.3129e+07	5.88497e+07	6.06544e+07	5.90818e+07	6.91453e+07	6.99985e+07	7.28012e+07	4.79827e+07	4.79904e+07	4.77338e+07	5.52984e+07	5.42047e+07	5.22171e+07	5.28622e+07	5.23034e+07	5.31662e+07
	211.108	690324	661633	696369	83964.8	118095	68709.4	1.06303e+06	171890	1.06496e+06	222108	222769	91979.1	136382	85008.2	253807	276536	189886	81934.1
	211.108	456811	637743	616016	805687	699708	886224	916881	995299	1.04322e+06	756227	715431	756022	643330	616120	856071	670806	899947	800445
	211.108	1.53043e+06	1.54232e+06	1.38561e+06	157048	281464	225119	1.56303e+06	528149	1.58982e+06	285404	651546	366879	853557	260342	214190	421405	444546	783247
	211.112	355051	385844	396815	364496	374786	415125	392087	406470	340987	352772	381236	421909	354119	368925	379246	422994	329175	331840
	211.112	282392	338665	315952	295905	283360	253331	218043	345113	297138	254143	375953	310559	310530	233623	299429	220790	426367	326324
	211.119	944703	756916	815701	1.08976e+06	1.48492e+06	1.33327e+06	1.00239e+06	1.05239e+06	1.0045e+06	248507	242236	258769	306427	283605	281715	265914	273460	275483
	211.119	1.48836e+06	1.29414e+06	1.68463e+06	1.70407e+06	2.23975e+06	2.34784e+06	1.75101e+06	1.22549e+06	1.74238e+06	461150	287100	471876	602787	245998	224180	497095	529868	468691
	211.144	3.66628e+07	3.53753e+07	3.74118e+07	5.72876e+07	5.7378e+07	5.66187e+07	6.31769e+07	6.30248e+07	6.32221e+07	3.8418e+07	3.57724e+07	3.96339e+07	4.14969e+07	4.2126e+07	4.19616e+07	4.12595e+07	4.42104e+07	4.3089e+07
	211.169	3.38991e+06	2.9051e+06	3.32112e+06	3.04195e+06	3.01956e+06	3.31199e+06	3.14775e+06	3.22036e+06	3.22489e+06	3.28875e+06	3.2686e+06	3.41052e+06	3.47889e+06	3.37181e+06	3.29452e+06	3.38143e+06	3.30742e+06	3.28192e+06
	211.169	526650	717104	577683	550582	514205	535781	522682	557019	593684	793117	698892	808278	573318	518380	553551	657602	680043	710306
	211.18	210047	231349	204510	116247	171853	178293	209477	175624	198850	223183	209775	225838	155767	172938	206299	194190	245111	241079
	212.103	303303	507182	447852	357427	440720	722116	838300	697513	601519	444026	454039	342163	444444	661437	388556	325383	551951	457536
	212.111	4.59239e+06	4.7598e+06	4.71097e+06	6.20725e+06	6.46231e+06	6.4734e+06	7.49838e+06	7.61934e+06	7.84203e+06	5.23041e+06	5.19913e+06	5.21173e+06	6.01922e+06	6.20522e+06	5.53122e+06	5.66823e+06	5.69109e+06	5.80911e+06
	212.122	74009.7	47695	59615.4	40071.4	77077.6	94397.9	27673.6	57899.9	61074.9	54659.9	45653.6	56099.4	47663.8	49795.2	53184.2	52932.9	52210.4	48190.6
	212.125	4.32009e+06	4106771	4.41991e+06	6.56782e+06	6.54754e+06	6.44431e+06	8.27582e+06	316906	8.21892e+06	4.62999e+06	4.6507e+06	382598	410769	430808	399101	353218	5.27559e+06	378045
	212.147	4.22649e+06	4.02779e+06	4.382e+06	6.9346e+06	6.95193e+06	6.70357e+06	7.42376e+06	7.39709e+06	7.29449e+06	4.58004e+06	4.02903e+06	4.62952e+06	4.80169e+06	5.01203e+06	4.93662e+06	4.72756e+06	5.02084e+06	4.84694e+06
	212.164	342717	339090	325409	218653	275427	215425	446371	434056	455855	496324	398846	536390	156797	136829	177533	204400	220873	187251
	212.164	3.3009e+06	2.81932e+06	2.7672e+06	2.51326e+06	2.64223e+06	2.80084e+06	2.01794e+06	2.05508e+06	2.20118e+06	2.87469e+06	2.02565e+06	3.90926e+06	1.97923e+06	2.0833e+06	2.184e+06	2.04541e+06	2.01811e+06	2.12915e+06
	212.164	3.18313e+06	2.29994e+06	2.6134e+06	1.41298e+06	2.03826e+06	4.2709e+06	2.33621e+06	3.16441e+06	3.11234e+06	3.22834e+06	2.4456e+06	3985568	3.97392e+06	3.73333e+06	4.22011e+06	3.28926e+06	3.1582e+06	3.79355e+06
	212.164	2.10579e+06	2.14659e+06	2.31704e+06	944269	1.92115e+06	2.13197e+06	1.67446e+06	1.75653e+06	1.7159e+06	2.39957e+06	2.33977e+06	2.77633e+06	2.31668e+06	2.13837e+06	2.2874e+06	2.51863e+06	2.51136e+06	2.4893e+06
	212.176	1.2072e+06	1.1693e+06	1.15227e+06	1.13151e+06	1.12885e+06	1.10162e+06	1.08368e+06	1.09909e+06	1.16791e+06	1.18881e+06	1.19123e+06	1.1233e+06	1.12825e+06	1.17468e+06	1.26021e+06	1.24927e+06	1.19733e+06	1.27146e+06
	212.201	1.17721e+06	1.15501e+06	1.2271e+06	1.08612e+06	1.40351e+06	1.0415e+06	1.20264e+06	1.08271e+06	1.30771e+06	2.13112e+06	2.15999e+06	2.02006e+06	1.88567e+06	1.70107e+06	2.22933e+06	2.06303e+06	1.73822e+06	1.75842e+06
	212.201	1.35742e+07	1.46058e+07	1.45541e+07	1.20931e+07	1.3655e+07	1.65229e+07	1.24697e+07	1.93849e+07	1.44531e+07	1.65869e+07	1.83416e+07	2.05086e+07	2.18245e+07	2.01493e+07	17477367	2.34492e+07	1.97756e+07	1.77942e+07
	212.201	3.02324e+06	1.64623e+06	2.97433e+06	1.52371e+06	1.76736e+06	1.79844e+06	1.65754e+06	1.89059e+06	1.81667e+06	2.38043e+06	2.9583e+06	2.8121e+06	2.31979e+06	2.93723e+06	3.15594e+06	3.69401e+06	3.79151e+06	8.26059e+06
	213.03	105413	109011	101342	142673	142785	123233	65219.6	83215	74970	346758	264823	306754	361794	189400	364739	520528	380902	238840
	213.073	22478.7	23480.4	21729	32708.5	33661.6	47184.5	57419.4	41677.4	36528.1	359660	22433.5	39386.8	38558.4	35579.2	50331.8	43012.3	21302.6	27395.5
	213.076	2.80288e+06	2.8059e+06	2.66961e+06	2.58372e+06	2.89287e+06	2.71027e+06	2.64226e+06	2.47747e+06	2.88489e+06	3.07473e+06	3.00314e+06	2.84993e+06	2.9734e+06	2.86679e+06	3.19114e+06	3.0037e+06	2.7851e+06	2.95657e+06
	213.076	1.30195e+07	1.24047e+07	1.34078e+07	1.27269e+07	1.33511e+07	1.3611e+07	1.41264e+07	1.39138e+07	1.412e+07	1.5678e+07	1.68916e+07	16001624	1.57076e+07	1.62675e+07	1.5754e+07	1.55901e+07	1.6701e+07	1.58376e+07
	213.123	6.16885e+06	6.07589e+06	6.52105e+06	9.2557e+06	9.41897e+06	9.59279e+06	1.02844e+07	1.07214e+07	1.09573e+07	6.15651e+06	6.03707e+06	6.33981e+06	7.50841e+06	7.30262e+06	7.27285e+06	7.08659e+06	7.23239e+06	6.97292e+06
	213.148	1.10825e+06	840286	1.05968e+06	1.11249e+06	1.16138e+06	1.27682e+06	950940	953996	1.10243e+06	1.51143e+06	1.41676e+06	1.00343e+06	1.02594e+06	946171	959080	881403	1.58646e+06	871658
	213.148	229197	245929	169739	281679	259573	283654	217538	280442	384881	302093	358391	326159	291606	200835	315809	306574	306773	327134
	213.16	464729	473647	465833	570478	568788	668554	577908	630357	682762	926711	902527	1.06836e+06	618223	527855	1.01246e+06	811812	1.07328e+06	894961
	213.16	713354	654742	673680	852620	899504	845328	1.10084e+06	1.12635e+06	1.08429e+06	724089	712451	701140	756731	851994	720235	742331	755874	754031
	213.185	1.9803e+06	2.00028e+06	1.85922e+06	1.92493e+06	1.70849e+06	1.92247e+06	1.85577e+06	2.38765e+06	1.89918e+06	2.14506e+06	1.74147e+06	1.77942e+06	1.76166e+06	1.54524e+06	1.59691e+06	2.17916e+06	2.26587e+06	1.57299e+06
	214.076	1.27738e+06	1.18174e+06	1.36779e+06	1.32033e+06	1.18294e+06	1.29335e+06	1.17641e+06	1.12853e+06	1.25515e+06	1.16576e+06	1.12602e+06	1.09689e+06	1.16024e+06	1.05799e+06	1.05447e+06	1.12972e+06	1.16543e+06	1.06758e+06
	214.13	7.59441e+06	5.98972e+06	7.20282e+06	1.11377e+07	1.03668e+07	1.01827e+07	9.37272e+06	9.01593e+06	9.86225e+06	1.76701e+07	1.74668e+07	1.0798e+07	1.19047e+07	1.03486e+07	9.48568e+06	1.19248e+07	1.2472e+07	1.07394e+07
	214.155	102426	109011	121140	395826	394728	512019	196414	208130	173086	109009	100784	87667.9	112938	106215	133494	37530.9	69474.9	89918.8
	214.163	89632.5	58360.3	87092.9	125135	106940	110713	125545	126374	142458	94040.4	82419.4	118599	123546	91274.5	98092.3	112843	100741	96746.6
	214.18	2.48871e+06	4.01553e+06	2.71492e+06	1.20638e+06	1.80677e+06	2.40656e+06	1.92414e+06	3.04429e+06	1.73143e+06	3.17242e+06	3.38071e+06	3.17458e+06	5.1753e+06	3.64267e+06	3.92498e+06	4.51727e+06	3.53792e+06	5.55921e+06
	214.18	3.81207e+06	3.88998e+06	3.96404e+06	2.32169e+06	3.20308e+06	3.64275e+06	2.84076e+06	2.9958e+06	3.05281e+06	4.14268e+06	4.37513e+06	4.44195e+06	3.41412e+06	3.4012e+06	3.54868e+06	3.76407e+06	3.86125e+06	4.0739e+06
	214.216	5.01477e+06	4.88659e+06	2.39956e+06	4.65053e+06	4.61085e+06	5.08643e+06	5.20626e+06	5.36429e+06	961211	6.61467e+06	6.84647e+06	3.94296e+06	6.52076e+06	5.98319e+06	6.18307e+06	6.71468e+06	7.04245e+06	6.37506e+06
	214.253	4.50133e+06	3.73971e+06	3.58654e+06	4.60382e+06	4.31629e+06	3.59995e+06	5.28107e+06	6.81424e+06	5.56504e+06	3.04993e+06	3.40028e+06	2.90981e+06	3.20747e+06	3.23156e+06	3.49585e+06	3.2348e+06	3.00384e+06	3.47553e+06
	215.013	119166	58022	74591	40778.3	41667.7	52093.8	50039.6	65573.3	38243.1	0	0	0	0	0	5902.7	13003.7	0	0
	215.081	1.51234e+06	1.61385e+06	1.37479e+06	1.51527e+06	1.59504e+06	1.54869e+06	1.36875e+06	1.28808e+06	1.33281e+06	1.42129e+06	1.18783e+06	1.48656e+06	1.46715e+06	1.46411e+06	1.43599e+06	1.33198e+06	1.23908e+06	1.45775e+06
	215.103	200277	391219	194178	240247	197603	222545	193615	213837	246047	185668	211694	215565	448579	200121	203769	212591	490154	403081
	215.128	336482	425015	361043	538585	557272	545583	718983	830565	838153	395481	360319	822315	256011	320776	372085	260674	228905	249096
	215.139	419969	415168	415344	398218	437004	409319	442526	438379	416470	424455	410813	423761	412646	458059	433448	379768	402773	360466
	215.139	1.7368e+06	1.53442e+06	1.59963e+06	1.67028e+06	1.65073e+06	1.57841e+06	6.9047e+06	7.16147e+06	7.03176e+06	502640	317255	519738	629639	602905	596343	559720	583983	371975
	215.139	175815	160883	180723	273391	296356	260844	261703	285998	299582	365659	197809	213746	259486	226533	266412	245894	209707	455465
	215.139	196681	167977	153871	265150	232254	205615	312640	336516	326891	189931	163389	178569	235339	191564	230883	200344	230777	179252
	215.164	1.53922e+06	1.89629e+06	1.93046e+06	797127	1.82476e+06	1.4741e+06	1.20418e+06	1.31916e+06	1.12088e+06	2.11759e+06	2.23124e+06	3.45218e+06	2.06606e+06	1.96301e+06	2.0546e+06	2.04218e+06	2.47099e+06	1.68771e+06
	215.164	345774	360040	354299	349859	322486	344170	355038	379723	293331	484753	344244	396651	359409	487552	323549	322408	359985	335665
	215.164	1.39901e+06	1.27807e+06	1.49225e+06	651731	1.16162e+06	1.30045e+06	993375	1.09119e+06	1.02191e+06	1.26494e+06	1.26681e+06	1.32609e+06	1.13278e+06	1.16726e+06	1.36717e+06	1.09014e+06	1.1199e+06	1.12676e+06
	215.994	86428.1	115862	113262	90344.1	98137.1	85835.8	106510	75025.9	86873.1	38918.3	30700.8	55066.5	66245.8	33264.7	59566.7	35033.6	34986.6	29077.7
	216.085	248086	257288	235243	243659	235660	253893	213069	239853	227253	241749	233846	210373	240483	208734	197037	258652	238928	235203
	216.106	168775	203263	165810	263856	534503	292940	335716	321487	583246	228326	194627	220432	253027	224372	248927	251756	246188	213516
	216.142	184640	162153	164756	175307	108123	94575.5	669823	721492	388997	84816	71673.9	63056.6	71379.7	72191.3	82229.1	74448.3	84415.1	79245.2
	216.159	1.31564e+06	2.37528e+06	2.08151e+06	2.09724e+06	2.14547e+06	1.01248e+06	2.33065e+06	2.52482e+06	1.83186e+06	5.25056e+06	7.97508e+06	6.82713e+06	8.38317e+06	5.6939e+06	4.85767e+06	8.3528e+06	4.65455e+06	9.43759e+06
	216.196	907740	979073	778954	752822	936509	901464	919480	912161	959957	900196	625743	990374	654963	550937	815100	789917	556262	571168
	216.196	2.66628e+06	2.18167e+06	2.38354e+06	2.76365e+06	1.84694e+06	1.91697e+06	1.95723e+06	2.62925e+06	1.90925e+06	466038	653469	612871	776471	459140	570872	823177	327556	594472
	216.232	1.04007e+06	466304	518317	513528	527042	491780	1.03477e+06	981979	448209	488365	863866	518606	783225	409847	849114	821544	828000	476675
	216.919	402736	454543	407137	425781	487160	450527	653550	551634	553361	24947.5	44024.7	43598.1	48249.9	60610.6	35198.2	47839	44822.5	48579.8
	216.978	66453.5	62203.3	54965.7	56292.5	56594.8	54561	72473.7	48091.1	41762.5	15200.9	0	8402.82	20992	29252.7	23379.6	11631.2	10330.9	0
	217.068	3.66297e+06	3.49547e+06	2.84038e+06	4.81754e+06	4.37253e+06	4.40729e+06	4.41499e+06	4.36363e+06	4.97505e+06	254581	876020	886921	1.07397e+06	287861	227957	267619	242993	274053
	217.107	1.02239e+06	865086	1.02552e+06	1.00975e+06	778641	1.01472e+06	1.521e+06	943132	1.0611e+06	1.12836e+06	1.12723e+06	1.03804e+06	1.02396e+06	1.05358e+06	971269	990025	1.00873e+06	1.097e+06
	217.107	1.67008e+06	1.73497e+06	1.83904e+06	1.81002e+06	1.72874e+06	2.3035e+06	1.53178e+06	1.71844e+06	1.6886e+06	1.59963e+06	1.65514e+06	1.78524e+06	1.36363e+06	1.61348e+06	1.61078e+06	1.48973e+06	1.55442e+06	1.65599e+06
	217.107	7.04914e+06	5.69907e+06	5.77377e+06	7.16791e+06	7.61493e+06	7.02452e+06	7.17726e+06	1.02598e+07	1.05423e+07	2.5684e+07	1.02002e+07	6.45928e+07	6.58478e+06	1.24539e+07	1.53477e+07	8.41672e+06	6.6966e+06	6.2109e+06
	217.107	482526	507557	600454	589138	1.20892e+06	757325	615297	598329	579813	843496	795254	683000	760749	737192	723560	847861	736768	708944
	217.107	587504	591258	742122	551942	537873	642255	1.32788e+06	688084	647689	745109	599666	531988	574123	692777	592663	654882	548606	656040
	217.118	3.55004e+06	3.64695e+06	2.71152e+06	4.64148e+06	4.21133e+06	4.22507e+06	4.21579e+06	4.17624e+06	4.79153e+06	851171	850616	839322	1.01517e+06	908861	1.02535e+06	1.02211e+06	1.02826e+06	1.02362e+06
	217.122	581178	702187	547523	534121	525275	531601	495810	482480	672633	689248	767637	723654	608219	394747	409639	430889	605669	695332
	217.129	3.25911e+06	3.06739e+06	2.372e+06	4.56719e+06	4.14624e+06	4.15968e+06	4.17248e+06	4.13449e+06	4.74754e+06	736009	748300	740134	909877	799977	890335	899864	898634	898321
	217.129	273154	289470	311409	449017	438929	438514	470508	447291	441677	176485	161604	164040	180312	217566	192981	189674	169472	174025
	217.155	564617	506635	584215	547585	613471	589507	1.3665e+06	1.3603e+06	1.32804e+06	1.90896e+06	1.7616e+06	2.06679e+06	2.8303e+06	2.76411e+06	2.60723e+06	2.44292e+06	2.64207e+06	2.43093e+06
	217.155	791844	849580	860778	216846	128616	158467	126718	98618.8	121024	83000.3	86054.9	93740.2	86480.4	84145.9	80482.5	92281	63553.9	66419.5
	217.195	1.20788e+06	1.25253e+06	1.21842e+06	760141	924869	925267	1.41102e+06	1.41252e+06	1.44135e+06	1.96081e+06	1.82126e+06	1.93148e+06	1.67003e+06	1.56898e+06	1.52499e+06	1.46511e+06	1.4052e+06	1.40459e+06
	217.884	305451	265217	279767	266215	269297	259881	331371	257801	296083	256660	266141	256123	319567	301696	295759	307312	342249	370314
	218.11	699999	603192	575211	726106	779150	737146	708900	1.02454e+06	1.10081e+06	2.74583e+06	1.05785e+06	7.04804e+06	667299	1.27172e+06	1.54332e+06	824672	699133	650372
	218.15	2.04264e+06	2.19545e+06	2.17203e+06	2.77347e+06	2.71665e+06	2.58484e+06	2.47518e+06	2.30982e+06	2.50707e+06	1.51471e+06	1.54497e+06	1.46993e+06	1.81787e+06	1.74824e+06	1.62414e+06	1.70774e+06	1.90415e+06	1.79695e+06
	218.211	3.1907e+07	3.41404e+07	1.283e+07	2.18535e+07	2.12914e+07	1.51347e+07	3.52879e+07	2.41785e+07	2.61326e+07	1.30054e+07	1.04238e+07	2.21613e+07	1.58145e+07	2.64599e+07	3.11488e+07	2.31548e+07	5.19701e+06	1.68282e+07
	218.867	332313	282037	306297	344998	309365	343748	372792	333729	340657	331462	345422	314915	376190	364849	335663	396421	355489	422252
	219.047	924866	815162	992461	1.16183e+06	897159	1.01263e+06	1.27654e+06	1.06767e+06	1.04754e+06	1.28813e+06	797666	880322	920892	936022	2.10299e+06	1.09507e+06	1.07345e+06	1.09847e+06
	219.047	871615	1.13744e+06	913897	1.23991e+06	991762	1.01953e+06	2.11306e+06	934126	1.15544e+06	1.11933e+06	1.80801e+06	1.06057e+06	1.08427e+06	1.06959e+06	1.48813e+06	1.11863e+06	976418	1.01871e+06
	219.047	1.6973e+06	1.52444e+06	1.70121e+06	1.76623e+06	1.94727e+06	1.85213e+06	1.62665e+06	1.8549e+06	1.83644e+06	2.00523e+06	1.93984e+06	1.66305e+06	2.00419e+06	1.73906e+06	1.92811e+06	1.94468e+06	1.87778e+06	2.00441e+06
	219.047	915955	1.13229e+06	803965	782016	897437	843465	1.20089e+06	833815	804756	922939	867537	1.00306e+06	823377	751076	2.59004e+06	787313	764259	724245
	219.047	594509	615295	573187	696481	714034	707926	652477	683836	651202	816166	964918	676828	761819	628945	2.10053e+06	732666	711829	789080
	219.047	1.56426e+06	1.52298e+06	1.35735e+06	1.39159e+06	1.39977e+06	1.44801e+06	2.20195e+06	1.34486e+06	1.63044e+06	1.49403e+06	3.43841e+06	1.39318e+06	1.33269e+06	1.35121e+06	1.34635e+06	1.44932e+06	1.17618e+06	1.55012e+06
	219.047	4.5149e+06	4.56257e+06	4.62002e+06	4.13643e+06	4.17152e+06	4.16842e+06	3.30855e+06	4.64774e+06	4.61695e+06	4.3402e+06	4.20632e+06	4.34364e+06	5.02179e+06	5.22629e+06	5.25556e+06	4.19155e+06	4.4353e+06	4.17407e+06
	219.134	396057	2.38222e+06	365727	440280	413470	435815	3.49437e+06	3.51862e+06	3.98637e+06	1.7809e+06	1.62598e+06	1.7658e+06	146790	366942	2.05069e+06	2.09264e+06	2.09817e+06	140758
	219.134	314920	447815	386177	685277	438225	459739	675394	772810	869578	821762	469761	872170	665943	611328	778204	640601	923243	874147
	219.138	146457	160029	313633	249429	236455	172702	252639	127168	217050	597588	713306	432936	503640	535737	460147	452514	492982	452651
	219.138	541871	530981	599088	798817	567123	546688	471862	469929	486693	1.22717e+06	1.1554e+06	1.18746e+06	1.95859e+06	2.06851e+06	2.03007e+06	1.87768e+06	1.89249e+06	1.86953e+06
	219.138	506728	1.07265e+06	235929	233128	218317	232163	254876	244478	250159	465413	349559	139209	543158	589381	596655	604069	631569	564363
	219.174	2.49733e+06	2.46795e+06	2.83269e+06	2.71177e+06	2.42103e+06	2.4272e+06	2.3584e+06	2.37641e+06	2.81804e+06	2.32755e+06	2.44256e+06	2.73662e+06	2.26282e+06	2.33122e+06	3.90091e+06	2.43185e+06	2.5736e+06	4.57839e+06
	219.174	5.10235e+06	4.90043e+06	5.07942e+06	4.77268e+06	1.0072e+07	5.04955e+06	4.51981e+06	4.736e+06	4.68869e+06	1.88902e+07	7.70348e+06	2.78896e+07	5.20806e+06	6.32817e+06	8.07751e+06	4.91887e+06	4.85892e+06	4.77459e+06
	219.174	598506	667636	667109	676522	751340	733144	1.81827e+06	869655	1.05922e+06	1.35312e+06	845399	885823	950200	1.03212e+06	814795	1.00992e+06	792612	918349
[truncated: 1,483 more rows]
